# Supplementary material for: A 100,000-Fold Increase in C–H Bond Acidity Gives Palladium a Key Advantage in C(sp3)–H Activation Compared to Nickel
Source: J Am Chem Soc. 2025 Sep 9;147(38):34395–410. doi: 10.1021/jacs.5c07649 (PMC12464984; doi:10.1021/jacs.5c07649)
Supplement: Supplementary file 2 [file ja5c07649_si_002.zip]

Archive with 306 entries (284 files):
- comp_SI/
- comp_SI/.DS_Store
- __MACOSX/comp_SI/._.DS_Store
- comp_SI/additional_data/
- comp_SI/xyz/
- comp_SI/additional_data/0_equlibrium_benchmark_stats_sorted_by_MAE.csv
- __MACOSX/comp_SI/additional_data/._0_equlibrium_benchmark_stats_sorted_by_MAE.csv
- comp_SI/additional_data/4_pKa_sorted_by_dpKa_ni.csv
- __MACOSX/comp_SI/additional_data/._4_pKa_sorted_by_dpKa_ni.csv
- comp_SI/additional_data/.DS_Store
- __MACOSX/comp_SI/additional_data/._.DS_Store
- comp_SI/additional_data/1_equilibrium_data.csv
- __MACOSX/comp_SI/additional_data/._1_equilibrium_data.csv
- comp_SI/additional_data/2_E0_sorted_by_dE0_ni.csv
- __MACOSX/comp_SI/additional_data/._2_E0_sorted_by_dE0_ni.csv
- comp_SI/additional_data/3_BDFE_sorted_by_dBDFE_ni.csv
- __MACOSX/comp_SI/additional_data/._3_BDFE_sorted_by_dBDFE_ni.csv
- comp_SI/xyz/0_CH2CL2_2_dihedral_scan_pdbrpd/
- comp_SI/xyz/.DS_Store
- __MACOSX/comp_SI/xyz/._.DS_Store
- comp_SI/xyz/0_CH2CL2_0_geometry_check_pdbrpd_and_ch2_transition_state/
- comp_SI/xyz/0_CH2CL2_3_equilibrium_data/
- comp_SI/xyz/1_DCE_equilibrium_structures/
- comp_SI/xyz/2_THF_for_potentials_pkas_and_BDFEs/
- __MACOSX/comp_SI/xyz/._2_THF_for_potentials_pkas_and_BDFEs
- comp_SI/xyz/3_HFIP_Pd(APAQ)_PES/
- __MACOSX/comp_SI/xyz/._3_HFIP_Pd(APAQ)_PES
- comp_SI/xyz/0_CH2CL2_1_ch2_transition_state/
- comp_SI/xyz/0_CH2CL2_4_truncated_systems_EDA/
- __MACOSX/comp_SI/xyz/._0_CH2CL2_4_truncated_systems_EDA
- comp_SI/xyz/4_MeCN_M(OAc)(LX)_CMD_PES/
- __MACOSX/comp_SI/xyz/._4_MeCN_M(OAc)(LX)_CMD_PES
- comp_SI/xyz/0_CH2CL2_2_dihedral_scan_pdbrpd/pdbrpd_constr_dihedr_m128_p1_1.xyz
- __MACOSX/comp_SI/xyz/0_CH2CL2_2_dihedral_scan_pdbrpd/._pdbrpd_constr_dihedr_m128_p1_1.xyz
- comp_SI/xyz/0_CH2CL2_2_dihedral_scan_pdbrpd/pdbrpd_constr_dihedr_p082_p1_1.xyz
- __MACOSX/comp_SI/xyz/0_CH2CL2_2_dihedral_scan_pdbrpd/._pdbrpd_constr_dihedr_p082_p1_1.xyz
- comp_SI/xyz/0_CH2CL2_2_dihedral_scan_pdbrpd/pdbrpd_constr_dihedr_m068_p1_1.xyz
- __MACOSX/comp_SI/xyz/0_CH2CL2_2_dihedral_scan_pdbrpd/._pdbrpd_constr_dihedr_m068_p1_1.xyz
- comp_SI/xyz/0_CH2CL2_2_dihedral_scan_pdbrpd/pdbrpd_constr_dihedr_p052_p1_1.xyz
- __MACOSX/comp_SI/xyz/0_CH2CL2_2_dihedral_scan_pdbrpd/._pdbrpd_constr_dihedr_p052_p1_1.xyz
- comp_SI/xyz/0_CH2CL2_2_dihedral_scan_pdbrpd/pdbrpd_constr_dihedr_m148_p1_1.xyz
- __MACOSX/comp_SI/xyz/0_CH2CL2_2_dihedral_scan_pdbrpd/._pdbrpd_constr_dihedr_m148_p1_1.xyz
- comp_SI/xyz/0_CH2CL2_2_dihedral_scan_pdbrpd/pdbrpd_constr_dihedr_m008_p1_1.xyz
- __MACOSX/comp_SI/xyz/0_CH2CL2_2_dihedral_scan_pdbrpd/._pdbrpd_constr_dihedr_m008_p1_1.xyz
- comp_SI/xyz/0_CH2CL2_2_dihedral_scan_pdbrpd/pdbrpd_constr_dihedr_p032_p1_1.xyz
- __MACOSX/comp_SI/xyz/0_CH2CL2_2_dihedral_scan_pdbrpd/._pdbrpd_constr_dihedr_p032_p1_1.xyz
- comp_SI/xyz/0_CH2CL2_2_dihedral_scan_pdbrpd/pdbrpd_constr_dihedr_m078_p1_1.xyz
- __MACOSX/comp_SI/xyz/0_CH2CL2_2_dihedral_scan_pdbrpd/._pdbrpd_constr_dihedr_m078_p1_1.xyz
- comp_SI/xyz/0_CH2CL2_2_dihedral_scan_pdbrpd/pdbrpd_constr_dihedr_m138_p1_1.xyz
- __MACOSX/comp_SI/xyz/0_CH2CL2_2_dihedral_scan_pdbrpd/._pdbrpd_constr_dihedr_m138_p1_1.xyz
- comp_SI/xyz/0_CH2CL2_2_dihedral_scan_pdbrpd/pdbrpd_constr_dihedr_p092_p1_1.xyz
- __MACOSX/comp_SI/xyz/0_CH2CL2_2_dihedral_scan_pdbrpd/._pdbrpd_constr_dihedr_p092_p1_1.xyz
- comp_SI/xyz/0_CH2CL2_2_dihedral_scan_pdbrpd/pdbrpd_constr_dihedr_m220_p1_1.xyz
- __MACOSX/comp_SI/xyz/0_CH2CL2_2_dihedral_scan_pdbrpd/._pdbrpd_constr_dihedr_m220_p1_1.xyz
- comp_SI/xyz/0_CH2CL2_2_dihedral_scan_pdbrpd/pdbrpd_constr_dihedr_p102_p1_1.xyz
- __MACOSX/comp_SI/xyz/0_CH2CL2_2_dihedral_scan_pdbrpd/._pdbrpd_constr_dihedr_p102_p1_1.xyz
- comp_SI/xyz/0_CH2CL2_2_dihedral_scan_pdbrpd/pdbrpd_constr_dihedr_p042_p1_1.xyz
- __MACOSX/comp_SI/xyz/0_CH2CL2_2_dihedral_scan_pdbrpd/._pdbrpd_constr_dihedr_p042_p1_1.xyz
- comp_SI/xyz/0_CH2CL2_2_dihedral_scan_pdbrpd/pdbrpd_constr_dihedr_m018_p1_1.xyz
- __MACOSX/comp_SI/xyz/0_CH2CL2_2_dihedral_scan_pdbrpd/._pdbrpd_constr_dihedr_m018_p1_1.xyz
- comp_SI/xyz/0_CH2CL2_2_dihedral_scan_pdbrpd/pdbrpd_constr_dihedr_m158_p1_1.xyz
- __MACOSX/comp_SI/xyz/0_CH2CL2_2_dihedral_scan_pdbrpd/._pdbrpd_constr_dihedr_m158_p1_1.xyz
- comp_SI/xyz/0_CH2CL2_2_dihedral_scan_pdbrpd/pdbrpd_constr_dihedr_p022_p1_1.xyz
- __MACOSX/comp_SI/xyz/0_CH2CL2_2_dihedral_scan_pdbrpd/._pdbrpd_constr_dihedr_p022_p1_1.xyz
- comp_SI/xyz/0_CH2CL2_2_dihedral_scan_pdbrpd/pdbrpd_constr_dihedr_m210_p1_1.xyz
- __MACOSX/comp_SI/xyz/0_CH2CL2_2_dihedral_scan_pdbrpd/._pdbrpd_constr_dihedr_m210_p1_1.xyz
- comp_SI/xyz/0_CH2CL2_2_dihedral_scan_pdbrpd/pdbrpd_constr_dihedr_m108_p1_1.xyz
- __MACOSX/comp_SI/xyz/0_CH2CL2_2_dihedral_scan_pdbrpd/._pdbrpd_constr_dihedr_m108_p1_1.xyz
- comp_SI/xyz/0_CH2CL2_2_dihedral_scan_pdbrpd/pdbrpd_constr_dihedr_m048_p1_1.xyz
- __MACOSX/comp_SI/xyz/0_CH2CL2_2_dihedral_scan_pdbrpd/._pdbrpd_constr_dihedr_m048_p1_1.xyz
- comp_SI/xyz/0_CH2CL2_2_dihedral_scan_pdbrpd/pdbrpd_constr_dihedr_p072_p1_1.xyz
- __MACOSX/comp_SI/xyz/0_CH2CL2_2_dihedral_scan_pdbrpd/._pdbrpd_constr_dihedr_p072_p1_1.xyz
- comp_SI/xyz/0_CH2CL2_2_dihedral_scan_pdbrpd/pdbrpd_constr_dihedr_m190_p1_1.xyz
- __MACOSX/comp_SI/xyz/0_CH2CL2_2_dihedral_scan_pdbrpd/._pdbrpd_constr_dihedr_m190_p1_1.xyz
- comp_SI/xyz/0_CH2CL2_2_dihedral_scan_pdbrpd/pdbrpd_constr_dihedr_m098_p1_1.xyz
- __MACOSX/comp_SI/xyz/0_CH2CL2_2_dihedral_scan_pdbrpd/._pdbrpd_constr_dihedr_m098_p1_1.xyz
- comp_SI/xyz/0_CH2CL2_2_dihedral_scan_pdbrpd/pdbrpd_constr_dihedr_m168_p1_1.xyz
- __MACOSX/comp_SI/xyz/0_CH2CL2_2_dihedral_scan_pdbrpd/._pdbrpd_constr_dihedr_m168_p1_1.xyz
- comp_SI/xyz/0_CH2CL2_2_dihedral_scan_pdbrpd/pdbrpd_constr_dihedr_m028_p1_1.xyz
- __MACOSX/comp_SI/xyz/0_CH2CL2_2_dihedral_scan_pdbrpd/._pdbrpd_constr_dihedr_m028_p1_1.xyz
- comp_SI/xyz/0_CH2CL2_2_dihedral_scan_pdbrpd/pdbrpd_constr_dihedr_p012_p1_1.xyz
- __MACOSX/comp_SI/xyz/0_CH2CL2_2_dihedral_scan_pdbrpd/._pdbrpd_constr_dihedr_p012_p1_1.xyz
- comp_SI/xyz/0_CH2CL2_2_dihedral_scan_pdbrpd/pdbrpd_constr_dihedr_m200_p1_1.xyz
- __MACOSX/comp_SI/xyz/0_CH2CL2_2_dihedral_scan_pdbrpd/._pdbrpd_constr_dihedr_m200_p1_1.xyz
- comp_SI/xyz/0_CH2CL2_2_dihedral_scan_pdbrpd/pdbrpd_constr_dihedr_m058_p1_1.xyz
- __MACOSX/comp_SI/xyz/0_CH2CL2_2_dihedral_scan_pdbrpd/._pdbrpd_constr_dihedr_m058_p1_1.xyz
- comp_SI/xyz/0_CH2CL2_2_dihedral_scan_pdbrpd/pdbrpd_constr_dihedr_m118_p1_1.xyz
- __MACOSX/comp_SI/xyz/0_CH2CL2_2_dihedral_scan_pdbrpd/._pdbrpd_constr_dihedr_m118_p1_1.xyz
- comp_SI/xyz/0_CH2CL2_2_dihedral_scan_pdbrpd/pdbrpd_constr_dihedr_m180_p1_1.xyz
- __MACOSX/comp_SI/xyz/0_CH2CL2_2_dihedral_scan_pdbrpd/._pdbrpd_constr_dihedr_m180_p1_1.xyz
- comp_SI/xyz/0_CH2CL2_2_dihedral_scan_pdbrpd/pdbrpd_constr_dihedr_m088_p1_1.xyz
- __MACOSX/comp_SI/xyz/0_CH2CL2_2_dihedral_scan_pdbrpd/._pdbrpd_constr_dihedr_m088_p1_1.xyz
- comp_SI/xyz/0_CH2CL2_2_dihedral_scan_pdbrpd/pdbrpd_constr_dihedr_p062_p1_1.xyz
- __MACOSX/comp_SI/xyz/0_CH2CL2_2_dihedral_scan_pdbrpd/._pdbrpd_constr_dihedr_p062_p1_1.xyz
- comp_SI/xyz/0_CH2CL2_2_dihedral_scan_pdbrpd/pdbrpd_constr_dihedr_m038_p1_1.xyz
- __MACOSX/comp_SI/xyz/0_CH2CL2_2_dihedral_scan_pdbrpd/._pdbrpd_constr_dihedr_m038_p1_1.xyz
- comp_SI/xyz/0_CH2CL2_2_dihedral_scan_pdbrpd/pdbrpd_constr_dihedr_m178_p1_1.xyz
- __MACOSX/comp_SI/xyz/0_CH2CL2_2_dihedral_scan_pdbrpd/._pdbrpd_constr_dihedr_m178_p1_1.xyz
- comp_SI/xyz/0_CH2CL2_2_dihedral_scan_pdbrpd/pdbrpd_constr_dihedr_p002_p1_1.xyz
- __MACOSX/comp_SI/xyz/0_CH2CL2_2_dihedral_scan_pdbrpd/._pdbrpd_constr_dihedr_p002_p1_1.xyz
- comp_SI/xyz/0_CH2CL2_0_geometry_check_pdbrpd_and_ch2_transition_state/opt_from_xrd_pdbrpd/
- __MACOSX/comp_SI/xyz/0_CH2CL2_0_geometry_check_pdbrpd_and_ch2_transition_state/._opt_from_xrd_pdbrpd
- comp_SI/xyz/0_CH2CL2_0_geometry_check_pdbrpd_and_ch2_transition_state/.DS_Store
- __MACOSX/comp_SI/xyz/0_CH2CL2_0_geometry_check_pdbrpd_and_ch2_transition_state/._.DS_Store
- comp_SI/xyz/0_CH2CL2_0_geometry_check_pdbrpd_and_ch2_transition_state/tsopt_for_ch2_dynamics/
- __MACOSX/comp_SI/xyz/0_CH2CL2_0_geometry_check_pdbrpd_and_ch2_transition_state/._tsopt_for_ch2_dynamics
- comp_SI/xyz/0_CH2CL2_3_equilibrium_data/ch2pdbr_oet2_p1_1.xyz
- __MACOSX/comp_SI/xyz/0_CH2CL2_3_equilibrium_data/._ch2pdbr_oet2_p1_1.xyz
- comp_SI/xyz/0_CH2CL2_3_equilibrium_data/chpdbr_n0_1.xyz
- __MACOSX/comp_SI/xyz/0_CH2CL2_3_equilibrium_data/._chpdbr_n0_1.xyz
- comp_SI/xyz/0_CH2CL2_3_equilibrium_data/.DS_Store
- __MACOSX/comp_SI/xyz/0_CH2CL2_3_equilibrium_data/._.DS_Store
- comp_SI/xyz/0_CH2CL2_3_equilibrium_data/br_hoet2_2_p1_1.xyz
- __MACOSX/comp_SI/xyz/0_CH2CL2_3_equilibrium_data/._br_hoet2_2_p1_1.xyz
- comp_SI/xyz/0_CH2CL2_3_equilibrium_data/br_h3narcl_2_p1_1.xyz
- __MACOSX/comp_SI/xyz/0_CH2CL2_3_equilibrium_data/._br_h3narcl_2_p1_1.xyz
- comp_SI/xyz/0_CH2CL2_3_equilibrium_data/chpdbr_hoet2_p1_1.xyz
- __MACOSX/comp_SI/xyz/0_CH2CL2_3_equilibrium_data/._chpdbr_hoet2_p1_1.xyz
- comp_SI/xyz/0_CH2CL2_3_equilibrium_data/brookhart_p1_1.xyz
- __MACOSX/comp_SI/xyz/0_CH2CL2_3_equilibrium_data/._brookhart_p1_1.xyz
- comp_SI/xyz/0_CH2CL2_3_equilibrium_data/h3narcl_p1_1.xyz
- __MACOSX/comp_SI/xyz/0_CH2CL2_3_equilibrium_data/._h3narcl_p1_1.xyz
- comp_SI/xyz/0_CH2CL2_3_equilibrium_data/ch2pdbr_h2narcl_p1_1.xyz
- __MACOSX/comp_SI/xyz/0_CH2CL2_3_equilibrium_data/._ch2pdbr_h2narcl_p1_1.xyz
- comp_SI/xyz/0_CH2CL2_3_equilibrium_data/chpdbr_h3narcl_p1_1.xyz
- __MACOSX/comp_SI/xyz/0_CH2CL2_3_equilibrium_data/._chpdbr_h3narcl_p1_1.xyz
- comp_SI/xyz/0_CH2CL2_3_equilibrium_data/h2narcl_n0_1.xyz
- __MACOSX/comp_SI/xyz/0_CH2CL2_3_equilibrium_data/._h2narcl_n0_1.xyz
- comp_SI/xyz/0_CH2CL2_3_equilibrium_data/ch2pdbr_p1_1.xyz
- __MACOSX/comp_SI/xyz/0_CH2CL2_3_equilibrium_data/._ch2pdbr_p1_1.xyz
- comp_SI/xyz/0_CH2CL2_3_equilibrium_data/ch2pdbr_h2narf_p1_1.xyz
- __MACOSX/comp_SI/xyz/0_CH2CL2_3_equilibrium_data/._ch2pdbr_h2narf_p1_1.xyz
- comp_SI/xyz/0_CH2CL2_3_equilibrium_data/oet2_n0_1.xyz
- __MACOSX/comp_SI/xyz/0_CH2CL2_3_equilibrium_data/._oet2_n0_1.xyz
- comp_SI/xyz/0_CH2CL2_3_equilibrium_data/chpdbr_h3narf_p1_1.xyz
- __MACOSX/comp_SI/xyz/0_CH2CL2_3_equilibrium_data/._chpdbr_h3narf_p1_1.xyz
- comp_SI/xyz/0_CH2CL2_3_equilibrium_data/br_hoet2_2_p1_1.goat_lowest_incorrect_due_to_gfn2_pes.xyz
- __MACOSX/comp_SI/xyz/0_CH2CL2_3_equilibrium_data/._br_hoet2_2_p1_1.goat_lowest_incorrect_due_to_gfn2_pes.xyz
- comp_SI/xyz/0_CH2CL2_3_equilibrium_data/pdbrpd_p1_1.xyz
- __MACOSX/comp_SI/xyz/0_CH2CL2_3_equilibrium_data/._pdbrpd_p1_1.xyz
- comp_SI/xyz/0_CH2CL2_3_equilibrium_data/h2narf_n0_1.xyz
- __MACOSX/comp_SI/xyz/0_CH2CL2_3_equilibrium_data/._h2narf_n0_1.xyz
- comp_SI/xyz/0_CH2CL2_3_equilibrium_data/br_h3narf_2_p1_1.xyz
- __MACOSX/comp_SI/xyz/0_CH2CL2_3_equilibrium_data/._br_h3narf_2_p1_1.xyz
- comp_SI/xyz/0_CH2CL2_3_equilibrium_data/h3narf_p1_1.xyz
- __MACOSX/comp_SI/xyz/0_CH2CL2_3_equilibrium_data/._h3narf_p1_1.xyz
- comp_SI/xyz/0_CH2CL2_3_equilibrium_data/hoet2_p1_1.xyz
- __MACOSX/comp_SI/xyz/0_CH2CL2_3_equilibrium_data/._hoet2_p1_1.xyz
- comp_SI/xyz/1_DCE_equilibrium_structures/chpdbr_n0_1.xyz
- __MACOSX/comp_SI/xyz/1_DCE_equilibrium_structures/._chpdbr_n0_1.xyz
- comp_SI/xyz/1_DCE_equilibrium_structures/br_h3narcl_2_p1_1.xyz
- __MACOSX/comp_SI/xyz/1_DCE_equilibrium_structures/._br_h3narcl_2_p1_1.xyz
- comp_SI/xyz/1_DCE_equilibrium_structures/h3narcl_p1_1.xyz
- __MACOSX/comp_SI/xyz/1_DCE_equilibrium_structures/._h3narcl_p1_1.xyz
- comp_SI/xyz/1_DCE_equilibrium_structures/ch2pdbr_h2narcl_p1_1.xyz
- __MACOSX/comp_SI/xyz/1_DCE_equilibrium_structures/._ch2pdbr_h2narcl_p1_1.xyz
- comp_SI/xyz/1_DCE_equilibrium_structures/chpdbr_h3narcl_p1_1.xyz
- __MACOSX/comp_SI/xyz/1_DCE_equilibrium_structures/._chpdbr_h3narcl_p1_1.xyz
- comp_SI/xyz/1_DCE_equilibrium_structures/pdbrpd_p1_1.xyz
- __MACOSX/comp_SI/xyz/1_DCE_equilibrium_structures/._pdbrpd_p1_1.xyz
- comp_SI/xyz/2_THF_for_potentials_pkas_and_BDFEs/chpdbr_p1_2.xyz
- __MACOSX/comp_SI/xyz/2_THF_for_potentials_pkas_and_BDFEs/._chpdbr_p1_2.xyz
- comp_SI/xyz/2_THF_for_potentials_pkas_and_BDFEs/chpdbr_n0_1.xyz
- __MACOSX/comp_SI/xyz/2_THF_for_potentials_pkas_and_BDFEs/._chpdbr_n0_1.xyz
- comp_SI/xyz/2_THF_for_potentials_pkas_and_BDFEs/ch2nibr_p1_1.xyz
- __MACOSX/comp_SI/xyz/2_THF_for_potentials_pkas_and_BDFEs/._ch2nibr_p1_1.xyz
- comp_SI/xyz/2_THF_for_potentials_pkas_and_BDFEs/fc_n0_1.xyz
- __MACOSX/comp_SI/xyz/2_THF_for_potentials_pkas_and_BDFEs/._fc_n0_1.xyz
- comp_SI/xyz/2_THF_for_potentials_pkas_and_BDFEs/fc_p1_2.xyz
- __MACOSX/comp_SI/xyz/2_THF_for_potentials_pkas_and_BDFEs/._fc_p1_2.xyz
- comp_SI/xyz/2_THF_for_potentials_pkas_and_BDFEs/brookhart_p1_1.xyz
- __MACOSX/comp_SI/xyz/2_THF_for_potentials_pkas_and_BDFEs/._brookhart_p1_1.xyz
- comp_SI/xyz/2_THF_for_potentials_pkas_and_BDFEs/h3narcl_p1_1.xyz
- __MACOSX/comp_SI/xyz/2_THF_for_potentials_pkas_and_BDFEs/._h3narcl_p1_1.xyz
- comp_SI/xyz/2_THF_for_potentials_pkas_and_BDFEs/tempo_n0_2.xyz
- __MACOSX/comp_SI/xyz/2_THF_for_potentials_pkas_and_BDFEs/._tempo_n0_2.xyz
- comp_SI/xyz/2_THF_for_potentials_pkas_and_BDFEs/h2narcl_n0_1.xyz
- __MACOSX/comp_SI/xyz/2_THF_for_potentials_pkas_and_BDFEs/._h2narcl_n0_1.xyz
- comp_SI/xyz/2_THF_for_potentials_pkas_and_BDFEs/ch2pdbr_p1_1.xyz
- __MACOSX/comp_SI/xyz/2_THF_for_potentials_pkas_and_BDFEs/._ch2pdbr_p1_1.xyz
- comp_SI/xyz/2_THF_for_potentials_pkas_and_BDFEs/oet2_n0_1.xyz
- __MACOSX/comp_SI/xyz/2_THF_for_potentials_pkas_and_BDFEs/._oet2_n0_1.xyz
- comp_SI/xyz/2_THF_for_potentials_pkas_and_BDFEs/chnibr_p1_2.xyz
- __MACOSX/comp_SI/xyz/2_THF_for_potentials_pkas_and_BDFEs/._chnibr_p1_2.xyz
- comp_SI/xyz/2_THF_for_potentials_pkas_and_BDFEs/chnibr_n0_1.xyz
- __MACOSX/comp_SI/xyz/2_THF_for_potentials_pkas_and_BDFEs/._chnibr_n0_1.xyz
- comp_SI/xyz/2_THF_for_potentials_pkas_and_BDFEs/me3pyh_p1_1.xyz
- __MACOSX/comp_SI/xyz/2_THF_for_potentials_pkas_and_BDFEs/._me3pyh_p1_1.xyz
- comp_SI/xyz/2_THF_for_potentials_pkas_and_BDFEs/h2narf_n0_1.xyz
- __MACOSX/comp_SI/xyz/2_THF_for_potentials_pkas_and_BDFEs/._h2narf_n0_1.xyz
- comp_SI/xyz/2_THF_for_potentials_pkas_and_BDFEs/me3py_n0_1.xyz
- __MACOSX/comp_SI/xyz/2_THF_for_potentials_pkas_and_BDFEs/._me3py_n0_1.xyz
- comp_SI/xyz/2_THF_for_potentials_pkas_and_BDFEs/h3narf_p1_1.xyz
- __MACOSX/comp_SI/xyz/2_THF_for_potentials_pkas_and_BDFEs/._h3narf_p1_1.xyz
- comp_SI/xyz/2_THF_for_potentials_pkas_and_BDFEs/hoet2_p1_1.xyz
- __MACOSX/comp_SI/xyz/2_THF_for_potentials_pkas_and_BDFEs/._hoet2_p1_1.xyz
- comp_SI/xyz/2_THF_for_potentials_pkas_and_BDFEs/tempoh_n0_1.xyz
- __MACOSX/comp_SI/xyz/2_THF_for_potentials_pkas_and_BDFEs/._tempoh_n0_1.xyz
- comp_SI/xyz/3_HFIP_Pd(APAQ)_PES/pd/
- comp_SI/xyz/3_HFIP_Pd(APAQ)_PES/.DS_Store
- __MACOSX/comp_SI/xyz/3_HFIP_Pd(APAQ)_PES/._.DS_Store
- comp_SI/xyz/3_HFIP_Pd(APAQ)_PES/ni/
- comp_SI/xyz/3_HFIP_Pd(APAQ)_PES/pd_at_ni/
- comp_SI/xyz/3_HFIP_Pd(APAQ)_PES/ni_at_pd/
- comp_SI/xyz/3_HFIP_Pd(APAQ)_PES/n_arf_butyramide_n0_1.xyz
- __MACOSX/comp_SI/xyz/3_HFIP_Pd(APAQ)_PES/._n_arf_butyramide_n0_1.xyz
- comp_SI/xyz/3_HFIP_Pd(APAQ)_PES/hoac_n0_1.xyz
- __MACOSX/comp_SI/xyz/3_HFIP_Pd(APAQ)_PES/._hoac_n0_1.xyz
- comp_SI/xyz/0_CH2CL2_1_ch2_transition_state/ch2pdbr_sym_ts_p1_1.xyz
- __MACOSX/comp_SI/xyz/0_CH2CL2_1_ch2_transition_state/._ch2pdbr_sym_ts_p1_1.xyz
- comp_SI/xyz/0_CH2CL2_4_truncated_systems_EDA/ch2pdbr_trunc_p1_1.xyz
- __MACOSX/comp_SI/xyz/0_CH2CL2_4_truncated_systems_EDA/._ch2pdbr_trunc_p1_1.xyz
- comp_SI/xyz/0_CH2CL2_4_truncated_systems_EDA/ch2nibr_trunc_p1_1.xyz
- __MACOSX/comp_SI/xyz/0_CH2CL2_4_truncated_systems_EDA/._ch2nibr_trunc_p1_1.xyz
- comp_SI/xyz/4_MeCN_M(OAc)(LX)_CMD_PES/pd/
- __MACOSX/comp_SI/xyz/4_MeCN_M(OAc)(LX)_CMD_PES/._pd
- comp_SI/xyz/4_MeCN_M(OAc)(LX)_CMD_PES/.DS_Store
- __MACOSX/comp_SI/xyz/4_MeCN_M(OAc)(LX)_CMD_PES/._.DS_Store
- comp_SI/xyz/4_MeCN_M(OAc)(LX)_CMD_PES/ni/
- __MACOSX/comp_SI/xyz/4_MeCN_M(OAc)(LX)_CMD_PES/._ni
- comp_SI/xyz/4_MeCN_M(OAc)(LX)_CMD_PES/pd_at_ni/
- __MACOSX/comp_SI/xyz/4_MeCN_M(OAc)(LX)_CMD_PES/._pd_at_ni
- comp_SI/xyz/4_MeCN_M(OAc)(LX)_CMD_PES/ni_at_pd/
- __MACOSX/comp_SI/xyz/4_MeCN_M(OAc)(LX)_CMD_PES/._ni_at_pd
- comp_SI/xyz/0_CH2CL2_0_geometry_check_pdbrpd_and_ch2_transition_state/opt_from_xrd_pdbrpd/ch2pdbr_xrd_p1_1.wb97x-3c.xyz
- __MACOSX/comp_SI/xyz/0_CH2CL2_0_geometry_check_pdbrpd_and_ch2_transition_state/opt_from_xrd_pdbrpd/._ch2pdbr_xrd_p1_1.wb97x-3c.xyz
- comp_SI/xyz/0_CH2CL2_0_geometry_check_pdbrpd_and_ch2_transition_state/opt_from_xrd_pdbrpd/ch2pdbr_xrd_p1_1.pbe0.xyz
- __MACOSX/comp_SI/xyz/0_CH2CL2_0_geometry_check_pdbrpd_and_ch2_transition_state/opt_from_xrd_pdbrpd/._ch2pdbr_xrd_p1_1.pbe0.xyz
- comp_SI/xyz/0_CH2CL2_0_geometry_check_pdbrpd_and_ch2_transition_state/opt_from_xrd_pdbrpd/ch2pdbr_xrd_p1_1.xrd.xyz
- __MACOSX/comp_SI/xyz/0_CH2CL2_0_geometry_check_pdbrpd_and_ch2_transition_state/opt_from_xrd_pdbrpd/._ch2pdbr_xrd_p1_1.xrd.xyz
- comp_SI/xyz/0_CH2CL2_0_geometry_check_pdbrpd_and_ch2_transition_state/opt_from_xrd_pdbrpd/ch2pdbr_xrd_p1_1.r2scan-3c.xyz
- __MACOSX/comp_SI/xyz/0_CH2CL2_0_geometry_check_pdbrpd_and_ch2_transition_state/opt_from_xrd_pdbrpd/._ch2pdbr_xrd_p1_1.r2scan-3c.xyz
- comp_SI/xyz/0_CH2CL2_0_geometry_check_pdbrpd_and_ch2_transition_state/opt_from_xrd_pdbrpd/ch2pdbr_xrd_p1_1.tpssh.xyz
- __MACOSX/comp_SI/xyz/0_CH2CL2_0_geometry_check_pdbrpd_and_ch2_transition_state/opt_from_xrd_pdbrpd/._ch2pdbr_xrd_p1_1.tpssh.xyz
- comp_SI/xyz/0_CH2CL2_0_geometry_check_pdbrpd_and_ch2_transition_state/tsopt_for_ch2_dynamics/ch2pdbr_sym_p1_1.r2scan-3c.xyz
- __MACOSX/comp_SI/xyz/0_CH2CL2_0_geometry_check_pdbrpd_and_ch2_transition_state/tsopt_for_ch2_dynamics/._ch2pdbr_sym_p1_1.r2scan-3c.xyz
- comp_SI/xyz/0_CH2CL2_0_geometry_check_pdbrpd_and_ch2_transition_state/tsopt_for_ch2_dynamics/ch2pdbr_sym_p1_1.tpssh.xyz
- __MACOSX/comp_SI/xyz/0_CH2CL2_0_geometry_check_pdbrpd_and_ch2_transition_state/tsopt_for_ch2_dynamics/._ch2pdbr_sym_p1_1.tpssh.xyz
- comp_SI/xyz/0_CH2CL2_0_geometry_check_pdbrpd_and_ch2_transition_state/tsopt_for_ch2_dynamics/ch2pdbr_sym_p1_1.pbe0.xyz
- __MACOSX/comp_SI/xyz/0_CH2CL2_0_geometry_check_pdbrpd_and_ch2_transition_state/tsopt_for_ch2_dynamics/._ch2pdbr_sym_p1_1.pbe0.xyz
- comp_SI/xyz/0_CH2CL2_0_geometry_check_pdbrpd_and_ch2_transition_state/tsopt_for_ch2_dynamics/ch2pdbr_sym_p1_1.wb97x-3c.xyz
- __MACOSX/comp_SI/xyz/0_CH2CL2_0_geometry_check_pdbrpd_and_ch2_transition_state/tsopt_for_ch2_dynamics/._ch2pdbr_sym_p1_1.wb97x-3c.xyz
- comp_SI/xyz/3_HFIP_Pd(APAQ)_PES/pd/int4_pd_n0_1.xyz
- __MACOSX/comp_SI/xyz/3_HFIP_Pd(APAQ)_PES/pd/._int4_pd_n0_1.xyz
- comp_SI/xyz/3_HFIP_Pd(APAQ)_PES/pd/int2_pd_n0_1.xyz
- __MACOSX/comp_SI/xyz/3_HFIP_Pd(APAQ)_PES/pd/._int2_pd_n0_1.xyz
- comp_SI/xyz/3_HFIP_Pd(APAQ)_PES/pd/int3_no_h_pd_n1_1.xyz
- __MACOSX/comp_SI/xyz/3_HFIP_Pd(APAQ)_PES/pd/._int3_no_h_pd_n1_1.xyz
- comp_SI/xyz/3_HFIP_Pd(APAQ)_PES/pd/ts1_pd_n0_1.xyz
- __MACOSX/comp_SI/xyz/3_HFIP_Pd(APAQ)_PES/pd/._ts1_pd_n0_1.xyz
- comp_SI/xyz/3_HFIP_Pd(APAQ)_PES/pd/int3_pd_n0_1.xyz
- __MACOSX/comp_SI/xyz/3_HFIP_Pd(APAQ)_PES/pd/._int3_pd_n0_1.xyz
- comp_SI/xyz/3_HFIP_Pd(APAQ)_PES/ni/int2_ni_n0_1.xyz
- __MACOSX/comp_SI/xyz/3_HFIP_Pd(APAQ)_PES/ni/._int2_ni_n0_1.xyz
- comp_SI/xyz/3_HFIP_Pd(APAQ)_PES/ni/int4_ni_n0_1.xyz
- __MACOSX/comp_SI/xyz/3_HFIP_Pd(APAQ)_PES/ni/._int4_ni_n0_1.xyz
- comp_SI/xyz/3_HFIP_Pd(APAQ)_PES/ni/int3_no_h_ni_n1_1.xyz
- __MACOSX/comp_SI/xyz/3_HFIP_Pd(APAQ)_PES/ni/._int3_no_h_ni_n1_1.xyz
- comp_SI/xyz/3_HFIP_Pd(APAQ)_PES/ni/ts1_ni_n0_1.xyz
- __MACOSX/comp_SI/xyz/3_HFIP_Pd(APAQ)_PES/ni/._ts1_ni_n0_1.xyz
- comp_SI/xyz/3_HFIP_Pd(APAQ)_PES/ni/int3_ni_n0_1.xyz
- __MACOSX/comp_SI/xyz/3_HFIP_Pd(APAQ)_PES/ni/._int3_ni_n0_1.xyz
- comp_SI/xyz/3_HFIP_Pd(APAQ)_PES/pd_at_ni/int2_pd_at_ni_n0_1.xyz
- __MACOSX/comp_SI/xyz/3_HFIP_Pd(APAQ)_PES/pd_at_ni/._int2_pd_at_ni_n0_1.xyz
- comp_SI/xyz/3_HFIP_Pd(APAQ)_PES/pd_at_ni/int3_pd_at_ni_n0_1.xyz
- __MACOSX/comp_SI/xyz/3_HFIP_Pd(APAQ)_PES/pd_at_ni/._int3_pd_at_ni_n0_1.xyz
- comp_SI/xyz/3_HFIP_Pd(APAQ)_PES/pd_at_ni/ts1_pd_at_ni_n0_1.xyz
- __MACOSX/comp_SI/xyz/3_HFIP_Pd(APAQ)_PES/pd_at_ni/._ts1_pd_at_ni_n0_1.xyz
- comp_SI/xyz/3_HFIP_Pd(APAQ)_PES/pd_at_ni/int4_pd_at_ni_n0_1.xyz
- __MACOSX/comp_SI/xyz/3_HFIP_Pd(APAQ)_PES/pd_at_ni/._int4_pd_at_ni_n0_1.xyz
- comp_SI/xyz/3_HFIP_Pd(APAQ)_PES/pd_at_ni/int3_no_h_pd_at_ni_n1_1.xyz
- __MACOSX/comp_SI/xyz/3_HFIP_Pd(APAQ)_PES/pd_at_ni/._int3_no_h_pd_at_ni_n1_1.xyz
- comp_SI/xyz/3_HFIP_Pd(APAQ)_PES/ni_at_pd/int3_no_h_ni_at_pd_n1_1.xyz
- __MACOSX/comp_SI/xyz/3_HFIP_Pd(APAQ)_PES/ni_at_pd/._int3_no_h_ni_at_pd_n1_1.xyz
- comp_SI/xyz/3_HFIP_Pd(APAQ)_PES/ni_at_pd/int3_ni_at_pd_n0_1.xyz
- __MACOSX/comp_SI/xyz/3_HFIP_Pd(APAQ)_PES/ni_at_pd/._int3_ni_at_pd_n0_1.xyz
- comp_SI/xyz/3_HFIP_Pd(APAQ)_PES/ni_at_pd/ts1_ni_at_pd_n0_1.xyz
- __MACOSX/comp_SI/xyz/3_HFIP_Pd(APAQ)_PES/ni_at_pd/._ts1_ni_at_pd_n0_1.xyz
- comp_SI/xyz/3_HFIP_Pd(APAQ)_PES/ni_at_pd/int2_ni_at_pd_n0_1.xyz
- __MACOSX/comp_SI/xyz/3_HFIP_Pd(APAQ)_PES/ni_at_pd/._int2_ni_at_pd_n0_1.xyz
- comp_SI/xyz/3_HFIP_Pd(APAQ)_PES/ni_at_pd/int4_ni_at_pd_n0_1.xyz
- __MACOSX/comp_SI/xyz/3_HFIP_Pd(APAQ)_PES/ni_at_pd/._int4_ni_at_pd_n0_1.xyz
- comp_SI/xyz/4_MeCN_M(OAc)(LX)_CMD_PES/pd/a13_pd_n0_1.xyz
- __MACOSX/comp_SI/xyz/4_MeCN_M(OAc)(LX)_CMD_PES/pd/._a13_pd_n0_1.xyz
- comp_SI/xyz/4_MeCN_M(OAc)(LX)_CMD_PES/pd/a12_ts_pd_n0_1.xyz
- __MACOSX/comp_SI/xyz/4_MeCN_M(OAc)(LX)_CMD_PES/pd/._a12_ts_pd_n0_1.xyz
- comp_SI/xyz/4_MeCN_M(OAc)(LX)_CMD_PES/pd/a12_pd_n0_1.xyz
- __MACOSX/comp_SI/xyz/4_MeCN_M(OAc)(LX)_CMD_PES/pd/._a12_pd_n0_1.xyz
- comp_SI/xyz/4_MeCN_M(OAc)(LX)_CMD_PES/ni/a12_ts_ni_n0_1.xyz
- __MACOSX/comp_SI/xyz/4_MeCN_M(OAc)(LX)_CMD_PES/ni/._a12_ts_ni_n0_1.xyz
- comp_SI/xyz/4_MeCN_M(OAc)(LX)_CMD_PES/ni/a13_ni_n0_1.xyz
- __MACOSX/comp_SI/xyz/4_MeCN_M(OAc)(LX)_CMD_PES/ni/._a13_ni_n0_1.xyz
- comp_SI/xyz/4_MeCN_M(OAc)(LX)_CMD_PES/ni/a12_ni_n0_1.xyz
- __MACOSX/comp_SI/xyz/4_MeCN_M(OAc)(LX)_CMD_PES/ni/._a12_ni_n0_1.xyz
- comp_SI/xyz/4_MeCN_M(OAc)(LX)_CMD_PES/pd_at_ni/a12_ts_pd_at_ni_n0_1.xyz
- __MACOSX/comp_SI/xyz/4_MeCN_M(OAc)(LX)_CMD_PES/pd_at_ni/._a12_ts_pd_at_ni_n0_1.xyz
- comp_SI/xyz/4_MeCN_M(OAc)(LX)_CMD_PES/pd_at_ni/a13_pd_at_ni_n0_1.xyz
- __MACOSX/comp_SI/xyz/4_MeCN_M(OAc)(LX)_CMD_PES/pd_at_ni/._a13_pd_at_ni_n0_1.xyz
- comp_SI/xyz/4_MeCN_M(OAc)(LX)_CMD_PES/pd_at_ni/a12_pd_at_ni_n0_1.xyz
- __MACOSX/comp_SI/xyz/4_MeCN_M(OAc)(LX)_CMD_PES/pd_at_ni/._a12_pd_at_ni_n0_1.xyz
[truncated: 6 more entries]
