# Supplementary material for: A 100,000-Fold Increase in C–H Bond Acidity Gives Palladium a Key Advantage in C(sp3)–H Activation Compared to Nickel
Source: J Am Chem Soc. 2025 Sep 9;147(38):34395–410. doi: 10.1021/jacs.5c07649 (PMC12464984; doi:10.1021/jacs.5c07649)
Supplement: Supplementary file 2 [file ja5c07649_si_002.zip › comp_SI/additional_data/0_equlibrium_benchmark_stats_sorted_by_MAE.csv]

model	functional	ME	MAE	AMAX	MAX	MIN	SD	N
cosmors_fine	pbe0	-1.8464940056577324	2.1772479207627473	3.7661428792402147	0.6615078302100301	-3.7661428792402147	2.062403365739018	4
cosmors_fine	r2scan0	-1.29413756089285	2.2343410162627695	3.5816683011129498	1.8804069107398391	-3.5816683011129498	2.5423098912218025	4
cosmors_fine	wr2scan	-2.2368469479400663	2.2368469479400663	3.8363280134275555	-0.7772142076864839	-3.8363280134275555	1.5788987116127209	4
cosmors_fine	tpssh	-2.431965652052313	2.431965652052313	3.866121343895793	-0.8144910706207156	-3.866121343895793	1.433876487282979	4
smd	wr2scan	-2.6459675986692313	2.6459675986692313	4.859267755039037	-0.20032833218574525	-4.859267755039037	2.0124138175804633	4
smd	tpssh	-2.8410863023158166	2.8410863023158166	4.889061086438597	-0.026904087327420723	-4.889061086438597	2.055214522293234	4
cosmors_fine	wb97x-v	-2.1005470835510645	2.847914357660338	4.504751382023096	1.4947345482185483	-4.504751382023096	2.7622556418947517	4
cosmors_fine	b3lyp	-2.859119232874364	2.859119232874364	4.084027989394963	-1.5164442647248506	-4.084027989394963	1.189881103659883	4
smd	pbe0	-2.2556146563868973	2.9801620636042205	4.7890826217830185	1.4490948144346476	-4.7890826217830185	2.6873638837384872	4
cosmors_fine	pw6b95	-2.8915742897801104	3.029422839861363	4.852246398665011	0.2756971001625061	-4.852246398665011	2.3156403006139894	4
smd	r2scan0	-1.7032582116220147	3.03725515817292	4.6046080436557535	2.6679938931018112	-4.6046080436557535	3.1670271639507206	4
smd	b3lyp	-3.2682398836035285	3.2682398836035285	5.106967731006444	-0.7288572823628783	-5.106967731006444	1.8390102345418908	4
smd	wb97x-v	-2.509667734978721	3.6508284998033194	5.5276911245659	2.282321529649198	-5.5276911245659	3.4154666337652	4
smd	pw6b95	-3.300694940974936	3.832336982237175	5.875186142139137	1.0632840825244785	-5.875186142139137	3.029838492805814	4
cosmors	r2scan0	-3.9469432210456583	3.9469432210456583	6.5103737382218245	-0.9678217673674225	-6.5103737382218245	2.413903530085325	4
cpcm	r2scan0	-4.436526082120836	4.436526082120836	6.925079337880016	-1.4906153257936239	-6.925079337880016	2.3156995712744894	4
cosmors	pbe0	-4.499299666509033	4.499299666509033	6.694848317280412	-2.186720846965909	-6.694848317280412	1.9466146221234486	4
cosmors	wb97x-v	-4.753352744169534	4.753352744169534	7.433456819131971	-1.3534941298887133	-7.433456819131971	2.6328796381053907	4
cosmors	wr2scan	-4.889652608325705	4.889652608325705	6.765033449605108	-3.565019671805203	-6.765033449605108	1.4870949815083299	4
cpcm	pbe0	-4.9888825261872265	4.9888825261872265	7.109553916007281	-2.709514404460788	-7.109553916007281	1.8501177926403942	4
cosmors	tpssh	-5.0847713126707825	5.084771312670782	6.79482678193599	-3.662719747796655	-6.79482678193599	1.349853788609847	4
cpcm	wb97x-v	-5.242935605011881	5.242935605011881	7.848162418790162	-1.8762876883149147	-7.848162418790162	2.5435008087291595	4
cpcm	wr2scan	-5.379235469400883	5.379235469400882	7.179739050194621	-4.316870542243123	-7.179739050194621	1.352904785474618	4
cosmors	b3lyp	-5.511924893027172	5.511924893027172	7.0127334265038375	-4.36467294190079	-7.0127334265038375	1.1296345433689092	4
cosmors	pw6b95	-5.54437995039858	5.54437995039858	7.780951835773886	-2.572531577013433	-7.780951835773886	2.204948869347412	4
cpcm	tpssh	-5.574354172814638	5.574354172814638	7.209532380662859	-4.185513306222856	-7.209532380662859	1.2590532863832653	4
cpcm	b3lyp	-6.00150775433518	6.00150775433518	7.427439027093351	-4.887466501258314	-7.427439027093351	1.0541216999347027	4
cpcm	pw6b95	-6.033962811706588	6.033962811706588	8.1956574363634	-3.095325136370957	-8.1956574363634	2.1396482086601654	4
