# Supplementary material for: A 100,000-Fold Increase in C–H Bond Acidity Gives Palladium a Key Advantage in C(sp3)–H Activation Compared to Nickel
Source: J Am Chem Soc. 2025 Sep 9;147(38):34395–410. doi: 10.1021/jacs.5c07649 (PMC12464984; doi:10.1021/jacs.5c07649)
Supplement: Supplementary file 2 [file ja5c07649_si_002.zip › comp_SI/additional_data/4_pKa_sorted_by_dpKa_ni.csv]

model	functional	pKa_ni	pKa_ni_exp	pKa_pd	pKa_pd_exp	dpKa_ni	dpKa_pd	diff_ni_pd
smd	r2scan0	3.972604342033015	4.2	-3.0166447574475637	-0.3	-0.22739565796698535	-2.716644757447564	6.9892490994805785
smd	wb97x-v	3.6403967388323615	4.2	-2.9100343490669296	-0.3	-0.5596032611676387	-2.6100343490669298	6.550431087899291
smd	r2scan	3.5994846706419876	4.2	-1.948220857377141	-0.3	-0.6005153293580126	-1.6482208573771409	5.5477055280191285
smd	b97m-v	3.5642288120151537	4.2	-2.017238366615132	-0.3	-0.6357711879848464	-1.7172383666151319	5.581467178630286
smd	pbe0	3.250333584434034	4.2	-3.384688791440624	-0.3	-0.9496664155659662	-3.084688791440624	6.635022375874658
smd	tpssh	3.0628596567695388	4.2	-2.9673873237586825	-0.3	-1.1371403432304614	-2.6673873237586827	6.030246980528221
smd	pw91	2.9256583677970216	4.2	-2.307215290021068	-0.3	-1.2743416322029786	-2.007215290021068	5.232873657818089
smd	pw6b95	2.897084121084636	4.2	-3.5180836297116738	-0.3	-1.302915878915364	-3.218083629711674	6.41516775079631
smd	tpss	2.823608736174985	4.2	-2.6886114920560917	-0.3	-1.376391263825015	-2.388611492056092	5.512220228231077
smd	pbe	2.775159228358951	4.2	-2.4903946900461644	-0.3	-1.4248407716410494	-2.1903946900461646	5.265553918405115
cpcm	r2scan0	2.6372845161202534	4.2	-4.847139665643056	-0.3	-1.5627154838797468	-4.547139665643056	7.484424181763309
smd	b3lyp	2.534204808683122	4.2	-4.083145931665117	-0.3	-1.665795191316878	-3.783145931665117	6.617350740348239
smd	wr2scan	2.463626211035974	4.2	-3.867865181809732	-0.3	-1.736373788964026	-3.567865181809732	6.331491392845706
smd	r2scan-3c	2.3801903770999147	4.2	-3.4012219094737244	-0.3	-1.8198096229000855	-3.1012219094737246	5.781412286573639
cpcm	wb97x-v	2.305076912585448	4.2	-4.74052925726242	-0.3	-1.8949230874145524	-4.44052925726242	7.045606169847868
cpcm	r2scan	2.264164844729227	4.2	-3.778715765238477	-0.3	-1.935835155270773	-3.4787157652384773	6.042880609967704
smd	bp86	2.262353166279853	4.2	-3.2174182868736096	-0.3	-1.9376468337201471	-2.91741828687361	5.479771453153463
cpcm	b97m-v	2.2289089861023923	4.2	-3.847733275144776	-0.3	-1.9710910138976079	-3.5477332751447763	6.076642261247168
cpcm	pbe0	1.9150137585212734	4.2	-5.21518369930196	-0.3	-2.2849862414787268	-4.91518369930196	7.130197457823233
cpcm	tpssh	1.7275398308567773	4.2	-4.797882231954173	-0.3	-2.472460169143223	-4.497882231954173	6.52542206281095
cpcm	pw91	1.5903385412159547	4.2	-4.137710198884864	-0.3	-2.6096614587840454	-3.8377101988848645	5.728048740100819
cpcm	pw6b95	1.561764294169416	4.2	-5.348578537907164	-0.3	-2.638235705830584	-5.048578537907164	6.91034283207658
cpcm	tpss	1.4882889102622245	4.2	-4.51910639991743	-0.3	-2.7117110897377756	-4.21910639991743	6.007395310179654
cpcm	pbe	1.439839402112037	4.2	-4.320889598241655	-0.3	-2.760160597887963	-4.020889598241655	5.760729000353692
cpcm	b3lyp	1.1988849824362084	4.2	-5.913640839526456	-0.3	-3.0011150175637917	-5.6136408395264565	7.112525821962665
cpcm	wr2scan	1.1283063851232136	4.2	-5.698360090005224	-0.3	-3.0716936148767866	-5.398360090005224	6.826666475128437
cpcm	r2scan-3c	1.044870551187154	4.2	-5.231716818003369	-0.3	-3.155129448812846	-4.931716818003369	6.276587369190523
cpcm	bp86	0.9270333403670934	4.2	-5.047913195069102	-0.3	-3.272966659632907	-4.747913195069102	5.974946535436195
cosmors	r2scan0	-1.7439055274466106	4.2	-8.189693911151698	-0.3	-5.943905527446611	-7.889693911151698	6.4457883837050876
cosmors	wb97x-v	-2.076113130981417	4.2	-8.083083503105216	-0.3	-6.276113130981417	-7.783083503105217	6.006970372123799
cosmors	r2scan	-2.117025198837638	4.2	-7.121270010747121	-0.3	-6.317025198837638	-6.821270010747122	5.004244811909484
cosmors	b97m-v	-2.1522810577986267	4.2	-7.190287520653419	-0.3	-6.352281057798627	-6.890287520653419	5.038006462854792
cosmors	pbe0	-2.4661762850455915	4.2	-8.557737945144757	-0.3	-6.666176285045592	-8.257737945144756	6.091561660099165
cosmors	tpssh	-2.6536502130442408	4.2	-8.140436477796966	-0.3	-6.853650213044241	-7.840436477796966	5.486786264752725
cosmors	pw91	-2.790851502016757	4.2	-7.480264444059355	-0.3	-6.990851502016757	-7.180264444059355	4.689412942042598
cosmors	pw6b95	-2.8194257493974497	4.2	-8.691132783415808	-0.3	-7.01942574939745	-8.391132783415808	5.871707034018359
cosmors	tpss	-2.8929011336387926	4.2	-7.861660645760226	-0.3	-7.092901133638793	-7.5616606457602265	4.968759512121434
cosmors	pbe	-2.9413506411206747	4.2	-7.663443843750299	-0.3	-7.141350641120675	-7.363443843750299	4.722093202629624
cosmors	b3lyp	-3.1823050611306574	4.2	-9.256195085035097	-0.3	-7.3823050611306575	-8.956195085035096	6.07389002390444
cosmors	wr2scan	-3.2528836587778045	4.2	-9.040914335179712	-0.3	-7.452883658777805	-8.740914335179712	5.788030676401908
cosmors	r2scan-3c	-3.3363194923797117	4.2	-8.574271063177859	-0.3	-7.536319492379712	-8.274271063177858	5.237951570798147
cosmors_fine	r2scan0	-3.444388667838057	4.2	-9.773631082855742	-0.3	-7.644388667838057	-9.473631082855741	6.329242415017685
cosmors	bp86	-3.4541567035339256	4.2	-8.3904674409119	-0.3	-7.654156703533926	-8.0904674409119	4.936310737377974
cosmors_fine	wb97x-v	-3.776596271038711	4.2	-9.667020674140952	-0.3	-7.976596271038711	-9.367020674140951	5.890424403102241
cosmors_fine	r2scan	-3.817508339229084	4.2	-8.705207182451163	-0.3	-8.017508339229085	-8.405207182451162	4.887698843222079
cosmors_fine	b97m-v	-3.852764198190071	4.2	-8.774224692357462	-0.3	-8.052764198190072	-8.474224692357462	4.921460494167391
cosmors_fine	pbe0	-4.166659425437038	4.2	-10.141675116514646	-0.3	-8.366659425437039	-9.841675116514645	5.975015691077608
cosmors_fine	tpssh	-4.354133353435687	4.2	-9.724373649166855	-0.3	-8.554133353435688	-9.424373649166855	5.370240295731168
cosmors_fine	pw91	-4.4913346427423555	4.2	-9.064201615763396	-0.3	-8.691334642742355	-8.764201615763396	4.572866973021041
cosmors_fine	pw6b95	-4.51990888912059	4.2	-10.275069955119852	-0.3	-8.719908889120589	-9.975069955119851	5.755161065999262
cosmors_fine	tpss	-4.593384273696087	4.2	-9.445597816795962	-0.3	-8.793384273696088	-9.145597816795961	4.852213543099875
cosmors_fine	pbe	-4.641833781846273	4.2	-9.247381015120189	-0.3	-8.841833781846272	-8.947381015120188	4.605547233273915
cosmors_fine	b3lyp	-4.882788201522104	4.2	-10.84013225673914	-0.3	-9.082788201522103	-10.54013225673914	5.957344055217037
cosmors_fine	wr2scan	-4.9533667988350985	4.2	-10.624851506883756	-0.3	-9.153366798835098	-10.324851506883755	5.6714847080486575
cosmors_fine	r2scan-3c	-5.036802632771158	4.2	-10.158208234881899	-0.3	-9.236802632771159	-9.858208234881898	5.121405602110741
cosmors_fine	bp86	-5.1546398435912195	4.2	-9.974404612281786	-0.3	-9.354639843591219	-9.674404612281785	4.8197647686905665
