# Supplementary material for: A 100,000-Fold Increase in C–H Bond Acidity Gives Palladium a Key Advantage in C(sp3)–H Activation Compared to Nickel
Source: J Am Chem Soc. 2025 Sep 9;147(38):34395–410. doi: 10.1021/jacs.5c07649 (PMC12464984; doi:10.1021/jacs.5c07649)
Supplement: Supplementary file 2 [file ja5c07649_si_002.zip › comp_SI/additional_data/1_equilibrium_data.csv]

K	model	functional	dG_exp	dG	ddG
1	cpcm	tpssh	0.2	-3.985513306222856	-4.185513306222856
2	cpcm	tpssh	0.25	-4.953579194843769	-5.203579194843769
3	cpcm	tpssh	1.9	-5.3095323806628585	-7.209532380662859
ip1	cpcm	tpssh	-0.9	-0.7363529783906415	0.1636470216093585
ip2	cpcm	tpssh	-0.9	-3.3355544339865446	-2.4355544339865447
1	cpcm	b3lyp	0.2	-4.687466501258314	-4.887466501258314
2	cpcm	b3lyp	0.25	-5.5230642119422555	-5.7730642119422555
3	cpcm	b3lyp	1.9	-5.527439027093351	-7.427439027093351
ip1	cpcm	b3lyp	-0.9	-1.9069387790514156	-1.0069387790514157
ip2	cpcm	b3lyp	-0.9	-4.067464881110936	-3.1674648811109365
1	cpcm	pbe0	0.2	-2.5095144044607878	-2.709514404460788
2	cpcm	pbe0	0.25	-4.287453615106642	-4.537453615106642
3	cpcm	pbe0	1.9	-5.20955391600728	-7.109553916007281
ip1	cpcm	pbe0	-0.9	-0.8989190822467208	0.0010809177532792313
ip2	cpcm	pbe0	-0.9	-3.7552450569346547	-2.855245056934655
1	cpcm	r2scan0	0.2	-1.290615325793624	-1.4906153257936239
2	cpcm	r2scan0	0.25	-3.669712350703776	-3.919712350703776
3	cpcm	r2scan0	1.9	-5.025079337880015	-6.925079337880016
ip1	cpcm	r2scan0	-0.9	0.7232822314836085	1.6232822314836084
ip2	cpcm	r2scan0	-0.9	-2.0863969973288476	-1.1863969973288477
1	cpcm	pw6b95	0.2	-2.895325136370957	-3.095325136370957
2	cpcm	pw6b95	0.25	-5.923488478176296	-6.173488478176296
3	cpcm	pw6b95	1.9	-6.295657436363399	-8.1956574363634
ip1	cpcm	pw6b95	-0.9	1.2102996666217223	2.110299666621722
ip2	cpcm	pw6b95	-0.9	-2.161035804077983	-1.261035804077983
1	cpcm	wb97x-v	0.2	-1.6762876883149147	-1.8762876883149147
2	cpcm	wb97x-v	0.25	-4.667677638120949	-4.917677638120949
3	cpcm	wb97x-v	1.9	-5.948162418790162	-7.848162418790162
ip1	cpcm	wb97x-v	-0.9	-1.2523857097839937	-0.35238570978399364
ip2	cpcm	wb97x-v	-0.9	-3.1131611559540033	-2.2131611559540034
1	cpcm	wr2scan	0.2	-4.158937551081181	-4.358937551081181
2	cpcm	wr2scan	0.25	-4.066870542243123	-4.316870542243123
3	cpcm	wr2scan	1.9	-5.279739050194621	-7.179739050194621
ip1	cpcm	wr2scan	-0.9	-1.1485249424586073	-0.24852494245860723
ip2	cpcm	wr2scan	-0.9	-4.00850397022441	-3.1085039702244104
1	smd	tpssh	0.2	0.1730959126725793	-0.026904087327420723
2	smd	tpssh	0.25	-2.610623635351658	-2.860623635351658
3	smd	tpssh	1.9	-2.9890610864385962	-4.889061086438597
ip1	smd	tpssh	-0.9	3.6856733055319637	4.585673305531964
ip2	smd	tpssh	-0.9	0.13360414281487465	1.0336041428148746
1	smd	b3lyp	0.2	-0.5288572823628783	-0.7288572823628783
2	smd	b3lyp	0.25	-3.1801086524501443	-3.4301086524501443
3	smd	b3lyp	1.9	-3.2069677310064435	-5.106967731006444
ip1	smd	b3lyp	-0.9	2.5150875044055283	3.415087504405528
ip2	smd	b3lyp	-0.9	-0.5983063043095171	0.3016936956904829
1	smd	pbe0	0.2	1.6490948144346476	1.4490948144346476
2	smd	pbe0	0.25	-1.9444980574771762	-2.194498057477176
3	smd	pbe0	1.9	-2.889082621783018	-4.7890826217830185
ip1	smd	pbe0	-0.9	3.523107201210223	4.4231072012102235
ip2	smd	pbe0	-0.9	-0.28608648013323545	0.6139135198667646
1	smd	r2scan0	0.2	2.8679938931018114	2.6679938931018112
2	smd	r2scan0	0.25	-1.3267567912116647	-1.5767567912116647
3	smd	r2scan0	1.9	-2.704608043655753	-4.6046080436557535
ip1	smd	r2scan0	-0.9	5.145308515522629	6.045308515522629
ip2	smd	r2scan0	-0.9	1.382761579938233	2.282761579938233
1	smd	pw6b95	0.2	1.2632840825244784	1.0632840825244785
2	smd	pw6b95	0.25	-3.580532917752862	-3.830532917752862
3	smd	pw6b95	1.9	-3.975186142139137	-5.875186142139137
ip1	smd	pw6b95	-0.9	5.6323259501950815	6.532325950195082
ip2	smd	pw6b95	-0.9	1.3081227727234364	2.2081227727234363
1	smd	wb97x-v	0.2	2.482321529649198	2.282321529649198
2	smd	wb97x-v	0.25	-2.3247220795601606	-2.5747220795601606
3	smd	wb97x-v	1.9	-3.6276911245658994	-5.5276911245659
ip1	smd	wb97x-v	-0.9	3.1696405741386116	4.069640574138612
ip2	smd	wb97x-v	-0.9	0.3559974213130772	1.2559974213130771
1	smd	wr2scan	0.2	-0.00032833218574523926	-0.20032833218574525
2	smd	wr2scan	0.25	-1.7239149818196893	-1.9739149818196893
3	smd	wr2scan	1.9	-2.9592677550390363	-4.859267755039037
ip1	smd	wr2scan	-0.9	3.2735013409983367	4.173501340998337
ip2	smd	wr2scan	-0.9	-0.539345393422991	0.360654606577009
1	cosmors	tpssh	0.2	-3.4627197477966547	-3.662719747796655
2	cosmors	tpssh	0.25	-4.201728326268494	-4.451728326268494
3	cosmors	tpssh	1.9	-4.89482678193599	-6.79482678193599
ip1	cosmors	tpssh	-0.9	3.607999747386202	4.507999747386203
ip2	cosmors	tpssh	-0.9	-1.4403073429130018	-0.5403073429130018
1	cosmors	b3lyp	0.2	-4.16467294190079	-4.36467294190079
2	cosmors	b3lyp	0.25	-4.771213342435658	-5.021213342435658
3	cosmors	b3lyp	1.9	-5.112733426503837	-7.0127334265038375
ip1	cosmors	b3lyp	-0.9	2.437413946725428	3.337413946725428
ip2	cosmors	b3lyp	-0.9	-2.1722177900373936	-1.2722177900373937
1	cosmors	pbe0	0.2	-1.986720846965909	-2.186720846965909
2	cosmors	pbe0	0.25	-3.53560274746269	-3.78560274746269
3	cosmors	pbe0	1.9	-4.794848317280412	-6.694848317280412
ip1	cosmors	pbe0	-0.9	3.445433643530123	4.345433643530123
ip2	cosmors	pbe0	-0.9	-1.8599979663267732	-0.9599979663267731
1	cosmors	r2scan0	0.2	-0.7678217673674226	-0.9678217673674225
2	cosmors	r2scan0	0.25	-2.9178614811971784	-3.1678614811971784
3	cosmors	r2scan0	1.9	-4.610373738221824	-6.5103737382218245
ip1	cosmors	r2scan0	-0.9	5.067634957842529	5.967634957842529
ip2	cosmors	r2scan0	-0.9	-0.1911499062553048	0.7088500937446952
1	cosmors	pw6b95	0.2	-2.372531577013433	-2.572531577013433
2	cosmors	pw6b95	0.25	-5.171637607738376	-5.421637607738376
3	cosmors	pw6b95	1.9	-5.880951835773885	-7.780951835773886
ip1	cosmors	pw6b95	-0.9	5.554652392398566	6.454652392398566
ip2	cosmors	pw6b95	-0.9	-0.26578871347010136	0.6342112865298987
1	cosmors	wb97x-v	0.2	-1.1534941298887134	-1.3534941298887133
2	cosmors	wb97x-v	0.25	-3.9158267686143517	-4.165826768614352
3	cosmors	wb97x-v	1.9	-5.53345681913197	-7.433456819131971
ip1	cosmors	wb97x-v	-0.9	3.09196701599285	3.99196701599285
ip2	cosmors	wb97x-v	-0.9	-1.2179140648804605	-0.3179140648804605
1	cosmors	wr2scan	0.2	-3.6361439926549792	-3.8361439926549794
2	cosmors	wr2scan	0.25	-3.315019671805203	-3.565019671805203
3	cosmors	wr2scan	1.9	-4.865033449605107	-6.765033449605108
ip1	cosmors	wr2scan	-0.9	3.1958277833182365	4.095827783318237
ip2	cosmors	wr2scan	-0.9	-2.1132568796165287	-1.2132568796165288
1	cosmors_fine	tpssh	0.2	-0.6144910706207156	-0.8144910706207156
2	cosmors_fine	tpssh	0.25	-1.413922862149775	-1.663922862149775
3	cosmors_fine	tpssh	1.9	-1.966121343895793	-3.866121343895793
ip1	cosmors_fine	tpssh	-0.9	5.108968902379274	6.008968902379275
ip2	cosmors_fine	tpssh	-0.9	-1.3506017550826073	-0.45060175508260725
1	cosmors_fine	b3lyp	0.2	-1.3164442647248507	-1.5164442647248506
2	cosmors_fine	b3lyp	0.25	-1.9834078783169389	-2.233407878316939
3	cosmors_fine	b3lyp	1.9	-2.184027989394963	-4.084027989394963
ip1	cosmors_fine	b3lyp	-0.9	3.9383831017185003	4.838383101718501
ip2	cosmors_fine	b3lyp	-0.9	-2.0825122017413378	-1.1825122017413379
1	cosmors_fine	pbe0	0.2	0.8615078302100301	0.6615078302100301
2	cosmors_fine	pbe0	0.25	-0.7477972833439708	-0.9977972833439708
3	cosmors_fine	pbe0	1.9	-1.8661428792402148	-3.7661428792402147
ip1	cosmors_fine	pbe0	-0.9	4.946402798523195	5.846402798523195
ip2	cosmors_fine	pbe0	-0.9	-1.7702923780307174	-0.8702923780307174
1	cosmors_fine	r2scan0	0.2	2.080406910739839	1.8804069107398391
2	cosmors_fine	r2scan0	0.25	-0.13005601707845926	-0.38005601707845926
3	cosmors_fine	r2scan0	1.9	-1.6816683011129498	-3.5816683011129498
ip1	cosmors_fine	r2scan0	-0.9	6.568604112835601	7.468604112835601
ip2	cosmors_fine	r2scan0	-0.9	-0.10144431795924902	0.798555682040751
1	cosmors_fine	pw6b95	0.2	0.4756971001625061	0.2756971001625061
2	cosmors_fine	pw6b95	0.25	-2.3838321436196566	-2.6338321436196566
3	cosmors_fine	pw6b95	1.9	-2.952246398665011	-4.852246398665011
ip1	cosmors_fine	pw6b95	-0.9	7.055621547391638	7.9556215473916385
ip2	cosmors_fine	pw6b95	-0.9	-0.17608312517404556	0.7239168748259545
1	cosmors_fine	wb97x-v	0.2	1.6947345482185483	1.4947345482185483
2	cosmors_fine	wb97x-v	0.25	-1.1280213044956326	-1.3780213044956326
3	cosmors_fine	wb97x-v	1.9	-2.604751382023096	-4.504751382023096
ip1	cosmors_fine	wb97x-v	-0.9	4.5929361714515835	5.492936171451584
ip2	cosmors_fine	wb97x-v	-0.9	-1.1282084765844047	-0.22820847658440468
1	cosmors_fine	wr2scan	0.2	-0.7879153145477176	-0.9879153145477175
2	cosmors_fine	wr2scan	0.25	-0.5272142076864839	-0.7772142076864839
3	cosmors_fine	wr2scan	1.9	-1.9363280134275556	-3.8363280134275555
ip1	cosmors_fine	wr2scan	-0.9	4.69679693877697	5.59679693877697
ip2	cosmors_fine	wr2scan	-0.9	-2.0235512908548117	-1.1235512908548118
3_dce	cpcm	tpssh	0.34	-5.358791809529066	-5.698791809529066
ip1_dce	cpcm	tpssh	-1.3	-0.7216846379451454	0.5783153620548547
ip2_dce	cpcm	tpssh	-1.3	-3.358505758456886	-2.058505758456886
3_dce	cpcm	b3lyp	0.34	-5.5780612770468	-5.9180612770467995
ip1_dce	cpcm	b3lyp	-1.3	-1.8968355192337185	-0.5968355192337185
ip2_dce	cpcm	b3lyp	-1.3	-4.09708418417722	-2.79708418417722
3_dce	cpcm	pbe0	0.34	-5.259008169174194	-5.599008169174194
ip1_dce	cpcm	pbe0	-1.3	-0.8817450683563948	0.4182549316436053
ip2_dce	cpcm	pbe0	-1.3	-3.7764698299579322	-2.4764698299579324
3_dce	cpcm	r2scan0	0.34	-5.070697314105928	-5.410697314105928
ip1_dce	cpcm	r2scan0	-1.3	0.7350776380626485	2.0350776380626483
ip2_dce	cpcm	r2scan0	-1.3	-2.1138023021630943	-0.8138023021630942
3_dce	cpcm	pw6b95	0.34	-6.331380195915699	-6.671380195915699
ip1_dce	cpcm	pw6b95	-1.3	1.209522964200005	2.5095229642000048
ip2_dce	cpcm	pw6b95	-1.3	-2.1994701977819204	-0.8994701977819204
3_dce	cpcm	wb97x-v	0.34	-5.989614674821496	-6.329614674821496
ip1_dce	cpcm	wb97x-v	-1.3	-1.2532546817092225	0.04674531829077755
ip2_dce	cpcm	wb97x-v	-1.3	-3.153321506921202	-1.853321506921202
3_dce	cpcm	wr2scan	0.34	-5.321394734084606	-5.661394734084606
ip1_dce	cpcm	wr2scan	-1.3	-1.1373267766321078	0.16267322336789225
ip2_dce	cpcm	wr2scan	-1.3	-4.0359442150220275	-2.7359442150220277
3_dce	smd	tpssh	0.34	-3.2477564001455903	-3.58775640014559
ip1_dce	smd	tpssh	-1.3	3.43199780897703	4.73199780897703
ip2_dce	smd	tpssh	-1.3	0.1923894383944571	1.4923894383944571
3_dce	smd	b3lyp	0.34	-3.4670258685946465	-3.8070258685946463
ip1_dce	smd	b3lyp	-1.3	2.2568469281541184	3.556846928154118
ip2_dce	smd	b3lyp	-1.3	-0.5461889868602157	0.7538110131397844
3_dce	smd	pbe0	0.34	-3.147972760722041	-3.487972760722041
ip1_dce	smd	pbe0	-1.3	3.271937379031442	4.571937379031442
ip2_dce	smd	pbe0	-1.3	-0.22557463217526674	1.0744253678247333
3_dce	smd	r2scan0	0.34	-2.959661904722452	-3.299661904722452
ip1_dce	smd	r2scan0	-1.3	4.888760084868409	6.188760084868409
ip2_dce	smd	r2scan0	-1.3	1.43709289515391	2.7370928951539097
3_dce	smd	pw6b95	0.34	-4.220344786532223	-4.560344786532223
ip1_dce	smd	pw6b95	-1.3	5.3632054111221805	6.66320541112218
ip2_dce	smd	pw6b95	-1.3	1.3514249995350838	2.6514249995350836
3_dce	smd	wb97x-v	0.34	-3.8785792654380202	-4.21857926543802
ip1_dce	smd	wb97x-v	-1.3	2.9004277656786144	4.200427765678614
ip2_dce	smd	wb97x-v	-1.3	0.39757369039580226	1.6975736903958023
3_dce	smd	wr2scan	0.34	-3.210359325632453	-3.550359325632453
ip1_dce	smd	wr2scan	-1.3	3.016355670755729	4.316355670755729
ip2_dce	smd	wr2scan	-1.3	-0.485049017239362	0.814950982760638
3_dce	cosmors	tpssh	0.34	-5.08981039468199	-5.42981039468199
ip1_dce	cosmors	tpssh	-1.3	3.2695504607399926	4.569550460739992
ip2_dce	cosmors	tpssh	-1.3	-1.5708418604917824	-0.2708418604917824
3_dce	cosmors	b3lyp	0.34	-5.309079861268401	-5.649079861268401
ip1_dce	cosmors	b3lyp	-1.3	2.0943995794514194	3.3943995794514192
ip2_dce	cosmors	b3lyp	-1.3	-2.3094202862121165	-1.0094202862121164
3_dce	cosmors	pbe0	0.34	-4.990026754327118	-5.330026754327118
ip1_dce	cosmors	pbe0	-1.3	3.109490030328743	4.409490030328743
ip2_dce	cosmors	pbe0	-1.3	-1.9888059319928288	-0.6888059319928288
3_dce	cosmors	r2scan0	0.34	-4.801715897396207	-5.141715897396207
ip1_dce	cosmors	r2scan0	-1.3	4.72631273616571	6.02631273616571
ip2_dce	cosmors	r2scan0	-1.3	-0.3261384046636522	0.9738615953363479
3_dce	cosmors	pw6b95	0.34	-6.062398781068623	-6.402398781068623
ip1_dce	cosmors	pw6b95	-1.3	5.200758062885143	6.500758062885143
ip2_dce	cosmors	pw6b95	-1.3	-0.41180629981681705	0.888193700183183
3_dce	cosmors	wb97x-v	0.34	-5.7206332590430975	-6.060633259043097
ip1_dce	cosmors	wb97x-v	-1.3	2.7379804174415767	4.0379804174415765
ip2_dce	cosmors	wb97x-v	-1.3	-1.3656576089560986	-0.06565760895609851
3_dce	cosmors	wr2scan	0.34	-5.05241331923753	-5.39241331923753
ip1_dce	cosmors	wr2scan	-1.3	2.85390832205303	4.15390832205303
ip2_dce	cosmors	wr2scan	-1.3	-2.248280316591263	-0.9482803165912628
3_dce	cosmors_fine	tpssh	0.34	-3.0433273315429688	-3.3833273315429686
ip1_dce	cosmors_fine	tpssh	-1.3	4.600571066257544	5.900571066257544
ip2_dce	cosmors_fine	tpssh	-1.3	-1.644093504641205	-0.34409350464120503
3_dce	cosmors_fine	b3lyp	0.34	-3.2625967990607023	-3.602596799060702
ip1_dce	cosmors_fine	b3lyp	-1.3	3.425420185434632	4.725420185434632
ip2_dce	cosmors_fine	b3lyp	-1.3	-2.382671929895878	-1.0826719298958778
3_dce	cosmors_fine	pbe0	0.34	-2.9435436902567744	-3.2835436902567743
ip1_dce	cosmors_fine	pbe0	-1.3	4.4405106358462945	5.740510635846294
ip2_dce	cosmors_fine	pbe0	-1.3	-2.0620575761422515	-0.7620575761422514
3_dce	cosmors_fine	r2scan0	0.34	-2.7552328361198306	-3.0952328361198305
ip1_dce	cosmors_fine	r2scan0	-1.3	6.057333342148922	7.357333342148922
ip2_dce	cosmors_fine	r2scan0	-1.3	-0.39939004834741354	0.9006099516525865
3_dce	cosmors_fine	pw6b95	0.34	-4.015915716998279	-4.355915716998279
ip1_dce	cosmors_fine	pw6b95	-1.3	6.531778668402694	7.831778668402694
ip2_dce	cosmors_fine	pw6b95	-1.3	-0.4850579439662397	0.8149420560337604
3_dce	cosmors_fine	wb97x-v	0.34	-3.674150195904076	-4.014150195904076
ip1_dce	cosmors_fine	wb97x-v	-1.3	4.069001022959128	5.369001022959128
ip2_dce	cosmors_fine	wb97x-v	-1.3	-1.4389092531055212	-0.13890925310552116
3_dce	cosmors_fine	wr2scan	0.34	-3.005930256098509	-3.3459302560985087
ip1_dce	cosmors_fine	wr2scan	-1.3	4.184928927919827	5.484928927919827
ip2_dce	cosmors_fine	wr2scan	-1.3	-2.3215319612063468	-1.0215319612063467
