# Supplementary material for: A 100,000-Fold Increase in C–H Bond Acidity Gives Palladium a Key Advantage in C(sp3)–H Activation Compared to Nickel
Source: J Am Chem Soc. 2025 Sep 9;147(38):34395–410. doi: 10.1021/jacs.5c07649 (PMC12464984; doi:10.1021/jacs.5c07649)
Supplement: Supplementary file 2 [file ja5c07649_si_002.zip › comp_SI/additional_data/2_E0_sorted_by_dE0_ni.csv]

model	functional	E0_ni_exp	E0_ni	E0_pd	dE0_ni	dE0_pd
cosmors	tpss	0.155	0.16657412915455883	0.44626533113814837	0.011574129154558827	-0.3637346688618517
cpcm	pbe0	0.155	0.17060673932330506	0.7487950731649704	0.015606739323305058	-0.06120492683502965
cpcm	pw6b95	0.155	0.1710666815737243	0.7024596935393506	0.01606668157372429	-0.10754030646064949
smd	b3lyp	0.155	0.17203623515185473	0.6501436175216702	0.017036235151854734	-0.1598563824783299
smd	wr2scan	0.155	0.13660246625369155	0.5905159250645324	-0.018397533746308453	-0.21948407493546762
cpcm	r2scan0	0.155	0.12936493564743667	0.9569076413056354	-0.025635064352563325	0.14690764130563538
cosmors	pw91	0.155	0.12858692482820633	0.3207403554521093	-0.02641307517179367	-0.4892596445478907
cosmors_fine	tpss	0.155	0.12856043045618737	0.3656681449695398	-0.02643956954381263	-0.44433185503046024
cpcm	b97m-v	0.155	0.12035944716689073	0.6134578875363417	-0.03464055283310927	-0.19654211246365838
cosmors_fine	r2scan	0.155	0.20619268965523574	0.5428334833985371	0.05119268965523574	-0.26716651660146296
cosmors	pbe	0.155	0.10100262885644007	0.29855466388558227	-0.05399737114355993	-0.5114453361144178
cosmors	bp86	0.155	0.09554997322165537	0.31262056133047356	-0.05945002677834463	-0.4973794386695265
cpcm	tpssh	0.155	0.09439082180618463	0.5168622653296504	-0.060609178193815366	-0.29313773467034965
smd	wb97x-v	0.155	0.21583202785658528	0.7813636092253793	0.060832027856585286	-0.028636390774620768
cosmors_fine	pw91	0.155	0.09057322610018215	0.24014316925384893	-0.06442677389981785	-0.5698568307461511
cpcm	r2scan-3c	0.155	0.07963276109397643	0.550145881870975	-0.07536723890602356	-0.25985411812902504
cpcm	wr2scan	0.155	0.2414792684411804	0.7172898388829205	0.0864792684411804	-0.09271016111707953
smd	pw6b95	0.155	0.06618987938623455	0.5756857797209616	-0.08881012061376545	-0.23431422027903848
cosmors	r2scan	0.155	0.24420638838325903	0.6234306695572611	0.08920638838325903	-0.18656933044273893
smd	pbe0	0.155	0.06572993716546804	0.6220211593762341	-0.08927006283453195	-0.1879788406237659
cosmors_fine	pbe	0.155	0.06298893016795226	0.21795747770708918	-0.09201106983204774	-0.5920425222929109
cosmors_fine	r2scan-3c	0.155	0.25056777113612316	0.6497616893474474	0.09556777113612316	-0.16023831065255267
cosmors_fine	bp86	0.155	0.05753627450351484	0.2320233751420968	-0.09746372549648516	-0.5779766248579032
cosmors_fine	tpssh	0.155	0.26532583186810044	0.6164780728258901	0.11032583186810044	-0.19352192717411
cpcm	r2scan	0.155	0.03525767961308812	0.44321767590229744	-0.11974232038691188	-0.3667823240977026
cpcm	b3lyp	0.155	0.27691303732945904	0.7769175313104055	0.12191303732945905	-0.033082468689594524
smd	r2scan0	0.155	0.02448813349948331	0.8301337274872473	-0.1305118665005167	0.020133727487247288
cosmors	r2scan-3c	0.155	0.2885814698344946	0.730358875516055	0.13358146983449462	-0.079641124483945
cosmors_fine	b97m-v	0.155	0.2912944571892693	0.7130736950325822	0.13629445718926927	-0.09692630496741783
smd	b97m-v	0.155	0.015482644999169182	0.4866839737179536	-0.13951735500083082	-0.3233160262820465
cosmors_fine	r2scan0	0.155	0.3002999456895843	1.0565234487821078	0.1452999456895843	0.24652344878210775
cosmors	tpssh	0.155	0.3033395305467037	0.6970752590142668	0.1483395305467037	-0.11292474098573324
smd	tpssh	0.155	-0.01048598036153603	0.3900883515310305	-0.16548598036153603	-0.41991164846896956
cpcm	wb97x-v	0.155	0.320708830044075	0.9081375230239992	0.16570883004407502	0.09813752302399914
cosmors	b97m-v	0.155	0.3293081559074089	0.7936708812011908	0.17430815590740892	-0.016329118798809272
smd	r2scan-3c	0.155	-0.025244041073745116	0.4233719680525869	-0.18024404107374511	-0.38662803194741313
cosmors	r2scan0	0.155	0.3383136444176076	1.1371206349606	0.18331364441760759	0.32712063496059995
cosmors_fine	pbe0	0.155	0.3415417493753363	0.8484108806710937	0.18654174937533632	0.03841088067109366
cosmors_fine	pw6b95	0.155	0.3420016916158719	0.802075501015822	0.1870016916158719	-0.007924498984178019
cpcm	tpss	0.155	-0.042374579605728435	0.26605233747330015	-0.19737457960572843	-0.5439476625266999
cosmors	pbe0	0.155	0.37955544809347597	0.9290080668594705	0.22455544809347597	0.11900806685947041
smd	r2scan	0.155	-0.06961912255463343	0.31644376210367664	-0.22461912255463343	-0.4935562378963234
cosmors	pw6b95	0.155	0.38001539033401066	0.8826726872041979	0.22501539033401066	0.07267268720419784
cpcm	pw91	0.155	-0.08036178394196458	0.14052736177737657	-0.23536178394196458	-0.6694726382226235
cosmors_fine	wr2scan	0.155	0.41241427849321166	0.8169056463692765	0.25741427849321163	0.006905646369276486
cpcm	pbe	0.155	-0.10794607989396354	0.11834167021084951	-0.26294607989396357	-0.6916583297891505
cpcm	bp86	0.155	-0.11339873553863189	0.13240756764585626	-0.2683987355386319	-0.6775924323541438
cosmors_fine	b3lyp	0.155	0.4478480473814912	0.8765333388165297	0.29284804738149117	0.06653333881652967
cosmors	wr2scan	0.155	0.4504279772113513	0.8975028325576533	0.2954279772113513	0.08750283255765323
smd	tpss	0.155	-0.14725138177344999	0.13927842367467935	-0.30225138177345	-0.6707215763253207
cosmors	b3lyp	0.155	0.48586174609963084	0.9571305249653701	0.3308617460996308	0.14713052496537005
cosmors_fine	wb97x-v	0.155	0.4916438400961063	1.0077533305301234	0.33664384009610626	0.19775333053012334
smd	pw91	0.155	-0.1852385861294552	0.013753447958988474	-0.34023858612945523	-0.7962465520410116
smd	pbe	0.155	-0.2128228820616842	-0.008432243587770394	-0.36782288206168423	-0.8184322435877704
smd	bp86	0.155	-0.21827553771623798	0.005633653837352703	-0.373275537716238	-0.8043663461626473
cosmors	wb97x-v	0.155	0.5296575388142459	1.088350516698732	0.3746575388142459	0.2783505166987319
