# Supplementary material for: A 100,000-Fold Increase in C–H Bond Acidity Gives Palladium a Key Advantage in C(sp3)–H Activation Compared to Nickel
Source: J Am Chem Soc. 2025 Sep 9;147(38):34395–410. doi: 10.1021/jacs.5c07649 (PMC12464984; doi:10.1021/jacs.5c07649)
Supplement: Supplementary file 2 [file ja5c07649_si_002.zip › comp_SI/additional_data/3_BDFE_sorted_by_dBDFE_ni.csv]

model	functional	BDFE_ni	BDFE_pd	dBDFE_ni	dBDFE_pd	diff_ni_pd
cpcm	r2scan-3c	69.8390723420307	72.126549012959	0.039072342030706864	-6.8734509870409966	-2.2874766709282994
cosmors_fine	pbe	69.76059862226248	67.05115189636126	-0.03940137773751928	-11.948848103638738	2.7094467259012163
cosmors	pbe	70.16221985733137	68.2757748812437	0.3622198573313682	-10.724225118756294	1.8864449760876596
smd	r2scan-3c	70.26839631376788	72.72645486379042	0.46839631376788304	-6.273545136209577	-2.4580585500225425
cosmors_fine	pw91	70.27831054013222	67.48895292077214	0.4783105401322274	-11.511047079227865	2.7893576193600893
cpcm	pw6b95	70.27984308730811	73.10664485394955	0.47984308730811165	-5.893355146050453	-2.826801766641438
cpcm	b3lyp	70.48939280537888	72.3165297745727	0.6893928053788869	-6.6834702254273	-1.8271369691938162
cosmors	tpss	68.92033245787024	68.5915491990745	-0.8796675421297522	-10.408450800925493	0.3287832587957382
cosmors	pw91	70.67993177520111	68.71357590472326	0.8799317752011149	-10.286424095276743	1.9663558704778552
smd	pw6b95	70.70916705857962	73.70655070524663	0.9091670585796265	-5.293449294753373	-2.9973836466670036
cosmors	tpssh	68.8884467589669	70.48287791898474	-0.9115532410331042	-8.517122081015259	-1.594431160017848
smd	b3lyp	70.91871677711606	72.91643562586978	1.118716777116063	-6.083564374130219	-1.9977188487537205
cosmors	r2scan	68.67686123587191	70.59495647996664	-1.123138764128086	-8.40504352003336	-1.9180952440947294
cosmors_fine	tpss	68.51871122373268	67.36692621558905	-1.281288776267317	-11.633073784410954	1.1517850081436336
cosmors_fine	tpssh	68.486825523898	69.25825493503362	-1.3131744761019917	-9.74174506496638	-0.7714294111356139
cosmors	bp86	68.28352048946545	66.5549385403283	-1.5164795105345519	-12.445061459671706	1.7285819491371512
cosmors_fine	r2scan	68.27524000080302	69.3703334950842	-1.5247599991969736	-9.629666504915804	-1.0950934942811728
cosmors	pbe0	68.2565766912885	72.6168639389798	-1.5434233087114961	-6.3831360610201955	-4.3602872476913035
cosmors_fine	wb97x-v	71.35980971343815	75.22558664344251	1.559809713438156	-3.7744133565574884	-3.8657769300043583
cpcm	pbe0	71.46283586230129	75.06882802443579	1.6628358623012929	-3.9311719755642116	-3.6059921621344984
cpcm	bp86	71.48977966047823	69.00690262624994	1.6897796604782371	-9.99309737375006	2.482877034228295
smd	r2scan0	68.08429453894496	77.12786866165698	-1.7157054610550375	-1.8721313383430243	-9.043574122712016
smd	b97m-v	68.04544551298022	71.29710908792913	-1.7545544870197745	-7.70289091207087	-3.251663574948907
cosmors_fine	bp86	67.88189925486222	65.33031555684283	-1.918100745137778	-13.669684443157166	2.5515836980193853
cosmors_fine	pbe0	67.85495545621961	71.39224095502868	-1.9450445437803836	-7.607759044971317	-3.5372854988090694
cosmors	wb97x-v	71.76143094757572	76.45020962692797	1.961430947575721	-2.549790373072028	-4.688778679352254
cpcm	r2scan	71.8831204068847	73.0469205644913	2.083120406884703	-5.953079435508698	-1.1638001576066017
smd	pbe0	71.89215983403847	75.66873387619853	2.092159834038469	-3.33126612380147	-3.776574042160064
smd	bp86	71.91910363174975	69.60680847708136	2.119103631749752	-9.393191522918642	2.3122951546683908
cpcm	r2scan0	67.65497056767344	76.5279628103599	-2.1450294323265524	-2.4720371896401048	-8.87299224268645
cpcm	b97m-v	67.61612154077739	70.69720323616639	-2.183878459222612	-8.302796763833612	-3.0810816953890026
cpcm	tpssh	72.09470592997968	72.93484200444072	2.294705929979685	-6.065157995559275	-0.8401360744610429
cpcm	tpss	72.12659162888303	71.04351328499615	2.326591628883037	-7.956486715003848	1.083078343886882
smd	r2scan	72.31244437862188	73.64682641625404	2.512444378621879	-5.353173583745956	-1.3343820376321673
cosmors	b3lyp	67.2831336343661	69.86456568911672	-2.516866365633902	-9.135434310883284	-2.5814320547506213
cosmors_fine	wr2scan	72.49339281441644	74.08388060936704	2.693392814416441	-4.916119390632957	-1.5904877949506044
smd	tpssh	72.52402990171686	73.5347478557378	2.724029901716861	-5.465252144262195	-1.0107179540209472
cosmors	pw6b95	67.07358391629532	70.65468076895922	-2.7264160837046774	-8.345319231040776	-3.5810968526639044
smd	tpss	72.55591560015455	71.64341913582757	2.7559156001545517	-7.356580864172429	0.9124964643269777
cosmors_fine	b3lyp	66.88151239883155	68.63994270423427	-2.918487601168451	-10.360057295765728	-1.758430305402726
cosmors	wr2scan	72.89501404948533	75.30850359331816	3.0950140494853287	-3.6914964066818357	-2.4134895438328385
cosmors_fine	pw6b95	66.6719626816921	69.43005778454244	-3.1280373183079035	-9.569942215457559	-2.7580951028503478
cosmors	r2scan-3c	66.63281317101792	69.67458492750302	-3.167186828982082	-9.32541507249698	-3.0417717564851046
cpcm	pbe	73.36847902834415	70.72773896669969	3.568479028344157	-8.27226103330031	2.6407400616444647
cosmors_fine	r2scan-3c	66.23119193594903	68.44996194308624	-3.5688080640509696	-10.550038056913763	-2.218770007137209
smd	pbe	73.79780299961567	71.32764481753111	3.997802999615672	-7.672355182468891	2.4701581820845604
cpcm	pw91	73.8861909462139	71.1655399906449	4.086190946213904	-7.834460009355098	2.720650955568999
smd	pw91	74.31551491701975	71.76544584147632	4.5155149170197575	-7.234554158523679	2.5500690755434334
cpcm	wb97x-v	74.96769011858851	78.90217371238396	5.16769011858851	-0.09782628761604428	-3.9344835937954485
cosmors	r2scan0	64.44871139712632	74.07599872536957	-5.35128860287368	-4.924001274630427	-9.627287328243256
cosmors	b97m-v	64.40986237023026	68.24523915164173	-5.39013762976974	-10.754760848358274	-3.835376781411469
smd	wb97x-v	75.39701409032568	79.50207956368104	5.597014090325686	0.5020795636810362	-4.105065473355353
cosmors_fine	r2scan0	64.04709016205743	72.85137574095279	-5.752909837942568	-6.14862425904721	-8.80428557889536
cosmors_fine	b97m-v	64.00824113609269	67.02061616722494	-5.7917588639073045	-11.979383832775056	-3.012375031132251
cpcm	wr2scan	76.10127322003245	77.76046767830849	6.301273220032456	-1.239532321691513	-1.6591944582760334
smd	wr2scan	76.53059719176963	78.36037352960557	6.730597191769633	-0.6396264703944325	-1.8297763378359377
