# Supplementary material for: A 100,000-Fold Increase in C–H Bond Acidity Gives Palladium a Key Advantage in C(sp3)–H Activation Compared to Nickel
Source: J Am Chem Soc. 2025 Sep 9;147(38):34395–410. doi: 10.1021/jacs.5c07649 (PMC12464984; doi:10.1021/jacs.5c07649)
Supplement: Supplementary file 2 [file ja5c07649_si_002.zip › comp_SI/xyz/0_CH2CL2_2_dihedral_scan_pdbrpd/pdbrpd_constr_dihedr_m128_p1_1.xyz]

201
-7012.101693750268   r2scan-3c, C: 1, M: 1, <S^2>: 0.0
  Pd    12.706838    2.447121   12.945436
  Pd    14.956625    4.616453   17.110024
  Br    13.740683    4.030801   14.808851
  P     14.377885    0.823806   12.932645
  P     13.032855    4.662354   18.409146
  P     11.041113    3.939422   12.326961
  P     17.047073    4.929703   16.152743
  C     11.908428    1.339749   11.360786
  H     12.391247    1.818594   10.491134
  C     11.643934    5.350987   11.269670
  H     10.745141    5.795261   10.811621
  C     12.556723    4.846785   10.141119
  H     12.045661    4.092383    9.530661
  H     13.431559    4.352716   10.587669
  C     13.620153    5.342612   20.031525
  H     13.270555    6.380897   20.095966
  H     13.173960    4.800587   20.874991
  C     11.839740    5.931607   17.739899
  H     11.457998    5.487243   16.806884
  C     12.589777    7.214474   17.350220
  H     13.049824    7.664811   18.242251
  H     13.408080    6.965157   16.662432
  C      9.944170    4.735838   13.603669
  H     10.633140    5.292647   14.259909
  C     14.867738   -0.227808   14.411368
  H     15.899153    0.097656   14.613259
  C     18.399607    6.316879   14.049393
  H     18.909808    6.950306   14.790106
  H     19.020892    5.426332   13.899746
  C      8.920023    5.718018   13.015245
  H      9.418396    6.504759   12.438400
  H      8.256179    5.180305   12.322799
  C     14.609692   -0.661230   16.877033
  H     15.625884   -0.291347   17.080277
  H     14.010429   -0.444500   17.769104
  C     15.632015    6.376250   21.119102
  H     15.260092    7.364532   20.813259
  H     15.194399    6.149583   22.102200
  C     12.319562   -0.145964   11.389931
  C     19.792455    1.043529   16.030124
  H     19.892065    0.990728   17.124406
  H     20.359125    0.200644   15.615702
  C      9.700639    0.737941   12.398702
  H     10.010441    1.196697   13.347404
  H      8.609432    0.845909   12.315505
  C     17.023329    0.516048   11.915131
  H     17.185316   -0.267483   12.666179
  H     16.613288    0.024063   11.022003
  C     16.107248    7.156938   14.722342
  H     16.513245    7.836077   15.486120
  H     15.112448    6.843400   15.062037
  C     14.041602    0.088176   15.667347
  H     12.994927   -0.211008   15.507853
  H     14.037549    1.169331   15.853157
  C      9.942735    0.789991    9.910641
  H      8.853817    0.890504    9.793315
  H     10.414405    1.309767    9.064384
  C     17.310018    5.646412   18.800573
  C     15.999884    7.909227   13.393563
  H     15.505471    7.259036   12.656842
  H     15.361523    8.792635   13.519367
  C     14.657557   -2.168256   16.624331
  H     15.086059   -2.687685   17.490352
  H     13.630579   -2.543370   16.500486
  C     15.834670    2.695191   11.410468
  H     15.150605    3.446415   11.825829
  H     15.367198    2.306959   10.492892
  C     17.905475    5.968582   17.427282
  H     18.995169    5.852542   17.418662
  H     17.684641    7.013368   17.167569
  C     20.372245    2.369253   15.536644
  H     20.345439    2.392007   14.436987
  H     21.423759    2.464262   15.834490
  C     10.485876    8.564553   17.663734
  H     10.889662    9.044192   18.567715
  H      9.802412    9.284836   17.197200
  C     18.095571    3.441097   15.685465
  H     18.041198    3.435264   14.583688
  C     10.653842    6.238492   18.666118
  H     10.080010    5.326949   18.871993
  H     11.030315    6.608300   19.630701
  C     14.907557   -1.738243   14.144952
  H     13.892879   -2.101122   13.931585
  H     15.522688   -1.960379   13.265167
  C     18.360775    1.170843   11.546370
  H     18.827815    1.581941   12.453371
  H     19.045607    0.408994   11.153526
  C     19.573330    3.556795   16.083739
  H     20.003429    4.498490   15.723976
  H     19.654696    3.566015   17.178721
  C      8.077673    6.355250   14.126544
  H      8.735084    6.962746   14.766239
  H      7.341758    7.037931   13.684154
  C     11.970654    3.181360   18.790846
  H     11.245664    3.523369   19.547546
  C     18.278530    7.082051   12.725773
  H     19.276846    7.373226   12.376300
  H     17.854648    6.410446   11.964642
  C     17.646857    5.010000   21.681227
  H     18.741712    5.004878   21.771366
  H     17.232287    4.783430   22.673029
  C     11.869860    0.837100   19.723775
  H     12.474145    0.012945   20.123384
  H     11.170960    1.135009   20.518966
  C     10.376283    1.474731   11.229684
  C     15.463099   -2.483547   15.363923
  H     15.462817   -3.562651   15.166013
  H     16.510813   -2.185871   15.518664
  C     12.367154    6.426388   12.093054
  H     11.724298    6.807318   12.896250
  H     13.244368    5.974054   12.578066
  C     11.638036    8.230454   16.715409
  H     12.190783    9.138052   16.442847
  H     11.231010    7.808012   15.783487
  C     17.378258    8.309595   12.867492
  H     17.840892    9.020799   13.567723
  H     17.283520    8.824746   11.903462
  C      7.381484    5.295264   14.980273
  H      6.810691    5.771231   15.787461
  H      6.660013    4.745254   14.358353
  C     10.339645   -0.689350    9.912897
  H     10.032996   -1.151536    8.964359
  C     11.609400   -0.865844   12.547995
  H     11.906957   -1.924011   12.558085
  H     11.918215   -0.420524   13.505136
  C     18.168861    2.297657   10.530899
  H     17.782810    1.877534    9.590397
  H     19.132277    2.768722   10.300027
  C     17.199576    3.950686   20.666347
  H     17.545368    2.958803   20.987913
  C     13.838776   -0.250676   11.521158
  H     14.308694    0.162493   10.617514
  H     14.169325   -1.290588   11.617202
  C     10.088573   -0.745384   12.399550
  H      9.599737   -1.247997   13.245270
  C     11.860767   -0.802907   10.066244
  H     12.367645   -0.313608    9.222331
  H     12.163314   -1.860008   10.064646
  C     17.160832    6.387965   21.214414
  H     17.475661    7.156847   21.933414
  C     12.779516    2.026635   19.393729
  H     13.298567    2.352293   20.302011
  H     13.550943    1.717289   18.672238
  C      9.649115   -1.400224   11.083760
  H      8.558094   -1.331449   10.974566
  H      9.914421   -2.466329   11.087660
  C     17.751663    6.709469   19.835495
  H     18.849691    6.727497   19.888973
  H     17.420566    7.703068   19.501666
  C      9.243910    3.669339   14.457734
  H      8.586788    3.062445   13.819606
  H      9.988434    2.989783   14.892268
  C     17.501846    2.110707   16.175186
  H     17.503952    2.080307   17.272236
  H     16.451839    2.035151   15.863913
  C     17.798130    4.277642   19.295659
  H     17.502269    3.503904   18.577617
  H     18.895992    4.280366   19.351114
  C     11.072399    0.372453   18.504043
  H     11.762540   -0.027327   17.747264
  H     10.397186   -0.446119   18.782532
  C     12.818850    7.583832   11.197157
  H     11.933459    8.075670   10.767876
  H     13.339056    8.336201   11.802532
  C     11.202922    2.705090   17.550871
  H     11.922359    2.399197   16.777020
  H     10.610686    3.522285   17.129108
  C      8.399552    4.313125   15.559849
  H      7.897034    3.532430   16.145037
  H      9.062821    4.852427   16.250584
  C     10.283577    1.530174   17.892712
  H      9.517157    1.868991   18.605276
  H      9.757116    1.201347   16.987172
  C      9.726471    7.297072   18.054974
  H      9.249044    6.880482   17.157097
  H      8.922254    7.530942   18.763556
  C     13.018987    6.003289    9.249255
  H     13.685312    5.619233    8.466791
  H     12.145903    6.438387    8.741297
  C     17.180152    3.336633   11.060178
  H     17.028772    4.138748   10.326747
  H     17.596096    3.805654   11.965542
  C     13.720900    7.088434   10.066346
  H     14.644741    6.672673   10.497188
  H     14.017473    7.923074    9.419092
  C     18.315604    0.922557   15.652561
  H     17.896044   -0.013136   16.043180
  H     18.228536    0.876933   14.557765
  C     17.013908    5.926404   14.582139
  H     16.538061    5.243741   13.856938
  C      9.959467    2.951385   11.190393
  H      8.899300    3.071601   11.445117
  H     10.091235    3.353427   10.177934
  C     15.670413    3.941440   20.552118
  H     15.216710    3.684925   21.520359
  H     15.362550    3.178087   19.824262
  C     15.153496    5.315280   20.096175
  C     16.015721    1.557893   12.423464
  H     16.405308    2.004594   13.353674
  C     15.768451    5.665240   18.725523
  H     15.445899    6.682172   18.435726
