# Supplementary material for: A 100,000-Fold Increase in C–H Bond Acidity Gives Palladium a Key Advantage in C(sp3)–H Activation Compared to Nickel
Source: J Am Chem Soc. 2025 Sep 9;147(38):34395–410. doi: 10.1021/jacs.5c07649 (PMC12464984; doi:10.1021/jacs.5c07649)
Supplement: Supplementary file 2 [file ja5c07649_si_002.zip › comp_SI/xyz/0_CH2CL2_2_dihedral_scan_pdbrpd/pdbrpd_constr_dihedr_p082_p1_1.xyz]

201
-7012.099779481216   r2scan-3c, C: 1, M: 1, <S^2>: 0.0
  Pd    12.469615    2.350650   13.283234
  Pd    15.356811    4.730757   16.683064
  Br    13.945256    2.864560   15.433373
  P     13.410379    0.260539   12.889289
  P     16.759495    5.312627   14.910235
  P     10.923139    4.083609   13.529775
  P     14.511574    4.269315   18.793679
  C     11.251513    1.791578   11.677016
  H     10.507407    1.140094   12.167063
  C     11.508449    5.868095   13.453763
  H     12.444497    5.808235   12.877721
  C     11.877416    6.393110   14.850927
  H     12.594631    5.711948   15.330300
  H     10.981142    6.426091   15.485878
  C     17.877839    6.552970   15.713790
  H     18.722665    5.981103   16.121132
  H     18.290868    7.287407   15.013309
  C     17.908125    3.928324   14.403735
  H     17.316185    3.266668   13.753658
  C     18.299541    3.118919   15.652231
  H     18.787942    3.776743   16.386340
  H     17.390256    2.732399   16.129610
  C      9.860623    3.902354   15.056585
  H     10.469363    4.279812   15.892150
  C     12.805490   -1.065056   14.053131
  H     13.088939   -2.028212   13.598761
  C     16.817849    2.789427   19.421261
  H     17.080127    2.832681   18.354845
  H     17.228869    3.693772   19.886168
  C      8.550883    4.705103   14.987155
  H      8.765833    5.777164   14.917134
  H      7.999361    4.429099   14.077981
  C     12.968624   -2.053596   16.374515
  H     13.278065   -3.032171   15.978857
  H     13.443188   -1.940241   17.357306
  C     18.107981    8.037613   17.730464
  H     18.902920    7.378272   18.107269
  H     18.584372    8.804342   17.102633
  C     12.008389    0.983968   10.603272
  C     10.106638    4.844971   20.364682
  H     10.411675    5.667641   21.028161
  H      9.024269    4.716754   20.490329
  C      9.514515    2.444863    9.991563
  H      8.774918    1.807503   10.496769
  H      8.971439    3.288777    9.542215
  C     15.672433   -1.447838   12.578885
  H     15.275459   -2.095301   13.368223
  H     15.249434   -1.801554   11.627130
  C     14.729918    1.463737   18.931483
  H     14.935852    1.471212   17.851644
  H     13.640024    1.414976   19.044367
  C     13.465624   -0.950290   15.435760
  H     13.220596    0.031729   15.864459
  H     14.558147   -0.995288   15.352509
  C     11.528275    3.887365   10.304217
  H     10.998125    4.736607    9.848754
  H     12.252605    4.294684   11.024306
  C     15.728334    6.762679   18.931665
  C     15.373305    0.224527   19.561550
  H     15.098588    0.174589   20.625532
  H     14.971914   -0.678304   19.084263
  C     11.445767   -2.021006   16.506939
  H     11.101119   -2.828944   17.164048
  H     11.144961   -1.072651   16.977722
  C     15.876987    0.932743   11.749358
  H     15.607551    1.976334   11.956182
  H     15.467017    0.681497   10.761660
  C     15.109169    5.684496   19.832506
  H     14.299274    6.098270   20.445335
  H     15.864907    5.294259   20.525975
  C     10.843130    3.568331   20.769860
  H     10.476611    2.729381   20.159647
  H     10.634579    3.317303   21.817208
  C     20.492007    2.476051   14.573803
  H     21.059986    3.144407   15.237996
  H     21.153598    1.638701   14.319945
  C     12.687168    4.084398   19.116167
  H     12.360392    3.267728   18.452353
  C     19.149770    4.404405   13.632576
  H     18.855449    4.905528   12.703885
  H     19.694748    5.143158   14.236241
  C     11.276027   -1.030151   14.190173
  H     10.981719   -0.050099   14.588909
  H     10.791214   -1.133417   13.212104
  C     17.199122   -1.582406   12.529389
  H     17.613020   -1.311715   13.512163
  H     17.468906   -2.629631   12.345219
  C     12.356711    3.706309   20.568682
  H     12.847795    2.767740   20.846870
  H     12.740418    4.484578   21.244534
  C      7.649048    4.441426   16.199589
  H      8.129824    4.835079   17.105019
  H      6.707693    4.990726   16.074458
  C     16.014793    6.038852   13.344554
  H     15.047578    6.442439   13.680476
  C     17.456279    1.547515   20.050857
  H     18.545229    1.591336   19.924180
  H     17.258866    1.546830   21.132784
  C     16.272599    9.625978   18.359318
  H     15.744324   10.108405   19.193063
  H     16.721169   10.421469   17.748650
  C     14.997519    5.524411   11.085615
  H     14.808168    4.723619   10.359201
  H     14.016517    5.920794   11.384600
  C     10.518920    2.987219   11.035923
  C     10.781801   -2.130997   15.133733
  H      9.690416   -2.069854   15.228293
  H     11.011561   -3.113798   14.696809
  C     10.576690    6.837518   12.711492
  H     10.400908    6.484406   11.689565
  H      9.599162    6.880465   13.210169
  C     19.252397    1.970347   15.312292
  H     19.538614    1.449652   16.234893
  H     18.726728    1.237585   14.683667
  C     16.896275    0.265629   19.433579
  H     17.169490    0.229944   18.367911
  H     17.344219   -0.615407   19.909403
  C      7.378800    2.948131   16.382273
  H      6.743869    2.780894   17.261006
  H      6.827013    2.568026   15.509595
  C     12.269467    3.086286    9.227750
  H     12.999914    3.737782    8.728473
  C     10.981921    0.474785    9.562892
  H     11.504964   -0.121379    8.800981
  H     10.263401   -0.188815   10.064714
  C     17.805606   -0.673525   11.460645
  H     17.452780   -0.992467   10.468750
  H     18.898832   -0.766116   11.456967
  C     15.288006    8.808252   17.513099
  H     14.498672    9.465145   17.122092
  C     12.722777   -0.218771   11.234235
  H     13.508828   -0.603617   10.573185
  H     12.010859   -1.038611   11.392673
  C     10.247936    1.648390    8.907271
  H      9.519960    1.264850    8.179218
  C     13.003184    1.912372    9.886257
  H     13.731353    2.295900   10.613851
  H     13.558252    1.339065    9.129283
  C     17.366181    8.695312   18.899601
  H     18.077909    9.271870   19.506476
  C     15.704906    4.941749   12.312898
  H     15.080407    4.161207   12.770041
  H     16.637881    4.465255   11.982527
  C     11.262921    2.555246    8.198828
  H     10.745642    3.392806    7.711195
  H     11.788506    1.991014    7.416321
  C     16.725735    7.604475   19.763599
  H     16.194574    8.056066   20.614238
  H     17.501201    6.941815   20.173763
  C      9.601617    2.407325   15.310821
  H      9.134058    1.951247   14.425364
  H     10.562937    1.899570   15.456326
  C     11.937976    5.357796   18.699211
  H     12.302219    6.208404   19.291602
  H     12.148033    5.585011   17.646641
  C     14.651555    7.708354   18.371610
  H     13.943718    7.130046   17.761594
  H     14.089664    8.154700   19.204980
  C     15.809792    6.655048   10.456632
  H     16.767848    6.258852   10.088719
  H     15.278714    7.067531    9.589941
  C     11.184437    8.243824   12.661298
  H     12.109503    8.211436   12.065829
  H     10.494356    8.922752   12.145439
  C     16.805467    7.196167   12.717848
  H     17.805830    6.853872   12.420903
  H     16.945199    7.998282   13.450333
  C      8.692133    2.178376   16.520708
  H      8.501350    1.103582   16.633717
  H      9.211276    2.507227   17.432432
  C     16.076607    7.750506   11.488430
  H     15.117714    8.186571   11.807319
  H     16.667672    8.563290   11.048777
  C     20.095000    3.240500   13.310794
  H     19.598199    2.554610   12.611465
  H     20.985416    3.627384   12.799750
  C     12.463706    7.805668   14.773558
  H     12.690549    8.161651   15.786676
  H     13.416132    7.778504   14.224493
  C     17.397532    0.778945   11.702590
  H     17.811940    1.434833   10.926400
  H     17.817608    1.111451   12.660738
  C     11.510207    8.763611   14.061007
  H     10.580762    8.852169   14.642945
  H     11.950297    9.766792   14.003574
  C     10.431817    5.210101   18.917245
  H      9.923040    6.137022   18.623402
  H     10.055859    4.416374   18.258739
  C     15.287846    2.753034   19.553455
  H     15.034803    2.773481   20.625724
  C      9.765942    3.753998   12.120017
  H      8.970023    3.110706   12.518966
  H      9.287166    4.658634   11.729993
  C     16.036591    8.161349   16.343435
  H     16.499556    8.935926   15.715036
  H     15.327997    7.601622   15.716832
  C     17.125866    7.212226   16.866261
  C     15.256163    0.013215   12.810475
  H     15.629219    0.336749   13.795706
  C     16.498030    6.120156   17.758179
  H     17.308482    5.486873   18.157989
