# Supplementary material for: A 100,000-Fold Increase in C–H Bond Acidity Gives Palladium a Key Advantage in C(sp3)–H Activation Compared to Nickel
Source: J Am Chem Soc. 2025 Sep 9;147(38):34395–410. doi: 10.1021/jacs.5c07649 (PMC12464984; doi:10.1021/jacs.5c07649)
Supplement: Supplementary file 2 [file ja5c07649_si_002.zip › comp_SI/xyz/0_CH2CL2_2_dihedral_scan_pdbrpd/pdbrpd_constr_dihedr_m068_p1_1.xyz]

201
-7012.101048660132   r2scan-3c, C: 1, M: 1, <S^2>: 0.0
  Pd    12.507592    2.481797   13.123013
  Pd    15.323484    4.405942   16.807412
  Br    13.330702    3.189232   15.544389
  P     13.881740    0.605897   13.015109
  P     15.100216    3.130341   18.733811
  P     10.807299    4.061801   12.882269
  P     15.567746    6.277742   15.416270
  C     11.677503    1.682331   11.372072
  H     10.875250    1.055237   11.801074
  C     11.091117    5.905913   12.893053
  H     11.497154    6.118589   13.894894
  C      9.800928    6.720316   12.705759
  H      9.054640    6.453298   13.461169
  H      9.363882    6.489985   11.723859
  C     16.639852    3.513116   19.696803
  H     16.349050    4.086053   20.586191
  H     17.123643    2.595910   20.053257
  C     13.678966    3.668043   19.815352
  H     13.802977    3.149672   20.779581
  C     12.333155    3.262178   19.193758
  H     12.247007    3.725236   18.200580
  H     12.285962    2.177197   19.039509
  C      9.414877    3.808055   14.100728
  H      8.517262    4.273719   13.662392
  C     13.597470   -0.600863   14.411235
  H     14.138754   -0.183134   15.273038
  C     14.425273    8.866116   15.105567
  H     15.205941    9.257030   15.771493
  H     14.830660    8.897397   14.086367
  C      9.143036    2.306222   14.282204
  H      8.907693    1.835265   13.319213
  H     10.061655    1.826737   14.650853
  C     11.826971   -1.578448   15.934045
  H     12.360684   -1.226801   16.830126
  H     10.756177   -1.569523   16.173000
  C     18.548678    5.148717   19.742327
  H     17.953474    5.789445   20.408636
  H     19.112545    4.448888   20.376124
  C     12.634346    0.770758   10.573652
  C     17.343641    5.572878   11.061857
  H     18.263771    5.111473   11.450624
  H     17.418763    5.565805    9.967467
  C     10.256856    2.000608    9.332784
  H      9.449798    1.412676    9.792725
  H      9.787508    2.743501    8.671386
  C     16.379692    0.971306   14.257057
  H     15.847612    1.708288   14.872755
  H     16.290748   -0.000461   14.762232
  C     13.416587    7.356374   16.880636
  H     14.131657    7.656377   17.661940
  H     13.130201    6.318046   17.089892
  C     12.103818   -0.615718   14.777075
  H     11.505709   -0.923471   13.906343
  H     11.786297    0.400155   15.040856
  C     12.163705    3.552687    9.772159
  H     11.718805    4.323343    9.125889
  H     12.755362    4.061487   10.543599
  C     17.748601    6.199985   17.103072
  C     12.190809    8.270662   16.943216
  H     11.435669    7.905788   16.230027
  H     11.740429    8.215952   17.942450
  C     12.293048   -2.993495   15.592536
  H     12.090480   -3.676520   16.426698
  H     11.721733   -3.363124   14.728080
  C     16.486027   -0.091028   11.955568
  H     16.054404   -0.084408   10.948824
  H     16.392913   -1.115529   12.339870
  C     16.928128    7.192485   16.283378
  H     17.554179    7.780791   15.604546
  H     16.436980    7.895325   16.970423
  C     17.244825    7.007421   11.579955
  H     16.365336    7.495858   11.134462
  H     18.123460    7.589059   11.274537
  C     11.200568    5.225931   20.297429
  H     11.085393    5.743253   19.332313
  H     10.363041    5.540467   20.932217
  C     15.899971    6.218566   13.562330
  H     15.001185    6.678247   13.121127
  C     13.717321    5.181969   20.072047
  H     14.657288    5.471312   20.557055
  H     13.684604    5.702313   19.106386
  C     14.119062   -2.019367   14.124576
  H     13.665354   -2.392177   13.195813
  H     15.203242   -2.003189   13.965466
  C     17.864894    1.331402   14.162156
  H     17.972697    2.348239   13.757980
  H     18.300172    1.343804   15.170536
  C     17.113974    7.038351   13.106379
  H     17.032305    8.076603   13.448864
  H     18.027000    6.622088   13.555152
  C      8.006704    2.061056   15.278808
  H      7.071166    2.472849   14.872572
  H      7.853682    0.981632   15.401975
  C     14.956765    1.275838   18.634427
  H     14.100610    1.097178   17.963397
  C     13.199647    9.783525   15.208542
  H     13.497095   10.812830   14.972361
  H     12.454517    9.488794   14.457245
  C     20.347276    5.093898   18.000732
  H     21.048863    5.696900   17.408233
  H     20.941261    4.398578   18.609491
  C     14.544603   -0.929036   19.792191
  H     14.361664   -1.404704   20.763612
  H     13.663138   -1.129525   19.164924
  C     11.045481    2.736997   10.443225
  C     13.784134   -2.998459   15.258137
  H     14.112215   -4.005569   14.972135
  H     14.351596   -2.724584   16.157867
  C     12.138883    6.321425   11.852865
  H     13.065042    5.751663   12.003921
  H     11.766799    6.072844   10.850494
  C     11.157554    3.716231   20.063261
  H     10.214313    3.427062   19.581987
  H     11.196735    3.196361   21.031870
  C     12.560044    9.712624   16.595143
  H     13.269004   10.094734   17.344565
  H     11.672437   10.355864   16.636125
  C      8.306418    2.717431   16.627284
  H      7.476938    2.552650   17.326052
  H      9.197778    2.245114   17.068370
  C     13.087981    2.643828    8.953669
  H     13.877280    3.253413    8.492488
  C     11.816950    0.057649    9.469440
  H     12.479130   -0.616636    8.907401
  H     11.037331   -0.558956    9.938902
  C     18.612253    0.348189   13.261730
  H     18.582717   -0.653477   13.715888
  H     19.668719    0.631946   13.180193
  C     19.411984    4.310175   17.069916
  H     20.002116    3.652517   16.416813
  C     13.249693   -0.265757   11.510257
  H     14.009063   -0.876754   11.009169
  H     12.460651   -0.945891   11.859697
  C     11.182975    1.085179    8.525497
  H     10.599125    0.562996    7.754967
  C     13.723969    1.612597    9.890916
  H     14.325399    2.131223   10.651398
  H     14.397599    0.948722    9.330027
  C     19.508519    6.002616   18.908314
  H     20.169225    6.569629   19.578621
  C     14.680631    0.587461   19.979853
  H     13.767226    0.979436   20.440138
  H     15.508578    0.796442   20.673199
  C     12.283837    1.924404    7.864017
  H     11.836471    2.657942    7.179450
  H     12.946181    1.279015    7.271110
  C     18.692953    6.975928   18.051007
  H     19.363107    7.610688   17.453418
  H     18.097534    7.640032   18.693765
  C      9.707701    4.464644   15.459493
  H     10.639974    4.047830   15.865176
  H      9.865199    5.543866   15.348986
  C     15.985232    4.776728   13.041549
  H     16.848408    4.277758   13.504982
  H     15.093156    4.212859   13.344629
  C     18.609933    5.293592   16.208698
  H     17.963546    4.737629   15.512341
  H     19.291762    5.911788   15.607107
  C     15.782465   -1.528290   19.124163
  H     16.649545   -1.405023   19.789669
  H     15.647221   -2.606222   18.970365
  C     12.422532    7.824195   11.903426
  H     12.892765    8.072118   12.863114
  H     13.145031    8.086988   11.120177
  C     16.206066    0.678561   17.972644
  H     17.085329    0.879778   18.599638
  H     16.384549    1.157896   17.003946
  C      8.568878    4.213111   16.452726
  H      8.818184    4.674592   17.417127
  H      7.653981    4.703628   16.088833
  C     16.064954   -0.833080   17.792831
  H     15.234428   -1.029378   17.101909
  H     16.972157   -1.237978   17.326432
  C     12.531660    5.632574   20.930924
  H     12.611401    5.177931   21.929269
  H     12.575369    6.720017   21.070588
  C     10.095919    8.222570   12.782724
  H      9.166652    8.788270   12.642172
  H     10.465257    8.459169   13.791569
  C     17.969230    0.291425   11.875605
  H     18.497882   -0.424544   11.234288
  H     18.056531    1.277696   11.395159
  C     11.139422    8.641158   11.746457
  H     10.729308    8.481578   10.738451
  H     11.358419    9.712517   11.837022
  C     16.139696    4.749142   11.517830
  H     16.235975    3.711932   11.171932
  H     15.225377    5.150232   11.053773
  C     14.091530    7.420024   15.506230
  H     13.385304    7.002778   14.771050
  C     10.079816    3.631110   11.229937
  H      9.149056    3.081737   11.425966
  H      9.810473    4.528605   10.659658
  C     18.446547    3.456594   17.902931
  H     19.006739    2.728094   18.506999
  H     17.784711    2.897470   17.228045
  C     17.594399    4.345486   18.825818
  C     15.731691    0.886929   12.866641
  H     15.804544    1.885445   12.410589
  C     16.798260    5.340651   17.958602
  H     16.209470    6.007072   18.611458
