# Supplementary material for: A 100,000-Fold Increase in C–H Bond Acidity Gives Palladium a Key Advantage in C(sp3)–H Activation Compared to Nickel
Source: J Am Chem Soc. 2025 Sep 9;147(38):34395–410. doi: 10.1021/jacs.5c07649 (PMC12464984; doi:10.1021/jacs.5c07649)
Supplement: Supplementary file 2 [file ja5c07649_si_002.zip › comp_SI/xyz/0_CH2CL2_2_dihedral_scan_pdbrpd/pdbrpd_constr_dihedr_p052_p1_1.xyz]

201
-7012.099057512282   r2scan-3c, C: 1, M: 1, <S^2>: 0.0
  Pd    12.417378    2.438300   13.078305
  Pd    15.428665    4.509307   16.931050
  Br    13.862294    3.296653   15.157566
  P     13.735997    0.557842   12.790032
  P     17.409809    4.360222   15.742534
  P     10.720277    4.015542   13.202232
  P     13.713202    4.853851   18.445249
  C     11.069345    1.407650   11.866424
  H     10.524070    0.844170   12.646194
  C     11.045473    5.805314   12.750173
  H     11.011262    6.325008   13.720885
  C      9.984447    6.432159   11.835837
  H      8.977573    6.283667   12.242263
  H     10.012319    5.932863   10.856692
  C     18.673092    4.852533   17.007606
  H     19.010786    3.917997   17.476230
  H     19.554624    5.338081   16.574001
  C     17.836994    2.610181   15.264791
  H     17.140648    2.385835   14.438778
  C     17.529864    1.634650   16.410259
  H     18.145503    1.883516   17.287306
  H     16.480657    1.743758   16.716567
  C      9.942459    4.141185   14.890802
  H     10.702831    4.665232   15.493804
  C     14.041985   -0.459239   14.312728
  H     14.753363    0.148404   14.896596
  C     11.823736    3.550837   20.126747
  H     12.418084    3.856376   21.000072
  H     11.117304    4.362734   19.915992
  C      8.647346    4.966256   14.910077
  H      8.829159    5.975708   14.522611
  H      7.904902    4.494379   14.250165
  C     13.050489   -1.390998   16.436383
  H     13.747856   -0.808927   17.057252
  H     12.126143   -1.503515   17.016569
  C     18.907852    5.826921   19.316561
  H     19.087662    4.815825   19.708743
  H     19.882504    6.247711   19.029851
  C     11.729607    0.406721   10.898063
  C     11.093642    8.677242   17.359032
  H     11.931418    9.375910   17.501178
  H     10.223275    9.276325   17.063862
  C      8.984254    1.419354   10.483343
  H      8.442933    0.887381   11.278580
  H      8.257317    2.055645    9.958222
  C     15.816257   -0.098259   10.912426
  H     15.656982   -1.150198   11.177328
  H     15.149469    0.123452   10.067887
  C     13.694837    2.136181   19.156015
  H     14.378940    2.350841   19.990097
  H     14.314294    1.978196   18.263037
  C     12.764374   -0.613714   15.148674
  H     12.001272   -1.152173   14.567438
  H     12.354528    0.378064   15.378804
  C     10.802541    3.059578    9.990153
  H     10.090191    3.707876    9.459671
  H     11.583752    3.702501   10.419922
  C     15.965217    6.009372   19.550815
  C     12.890373    0.875186   19.484002
  H     12.264069    0.616745   18.617448
  H     13.571159    0.030825   19.649215
  C     13.665857   -2.757493   16.133550
  H     13.878121   -3.294930   17.066037
  H     12.941749   -3.364912   15.570554
  C     15.723941    2.293032   11.731937
  H     15.503022    2.935041   12.594224
  H     15.041858    2.602154   10.927441
  C     14.622286    5.400310   19.964932
  H     14.042185    6.084594   20.594378
  H     14.802092    4.488868   20.551882
  C     10.817247    7.949935   18.675135
  H      9.931881    7.307772   18.556628
  H     10.588324    8.668425   19.471975
  C     19.268949    0.030817   15.524379
  H     19.949926    0.250599   16.359968
  H     19.459144   -1.005836   15.219987
  C     12.358027    6.074733   17.986624
  H     11.477711    5.429098   17.830338
  C     19.276441    2.440612   14.756272
  H     19.458276    3.095561   13.895719
  H     19.979578    2.742558   15.546065
  C     14.685123   -1.822370   14.015731
  H     14.012996   -2.408077   13.372006
  H     15.625933   -1.692453   13.467120
  C     17.267425    0.116092   10.469106
  H     17.942557   -0.178481   11.286282
  H     17.491378   -0.539065    9.618092
  C     12.011865    7.084848   19.090183
  H     11.793648    6.574122   20.035271
  H     12.877585    7.736295   19.270577
  C      8.070322    5.057479   16.327530
  H      8.770611    5.618099   16.964685
  H      7.132109    5.625765   16.307155
  C     17.639275    5.303337   14.141344
  H     17.622902    4.509777   13.376684
  C     11.049583    2.272774   20.470773
  H     10.426448    2.449267   21.356306
  H     10.368589    2.030438   19.642481
  C     18.035769    8.117675   19.828758
  H     17.577878    8.759686   20.593642
  H     19.001344    8.564836   19.555684
  C     19.129608    6.648258   12.623244
  H     20.084454    7.183882   12.553155
  H     19.162993    5.833177   11.884960
  C     10.073789    2.315561   11.120181
  C     14.944610   -2.602111   15.310261
  H     15.370961   -3.583714   15.068818
  H     15.694196   -2.063964   15.907965
  C     12.452804    6.017841   12.170407
  H     13.203869    5.585434   12.843791
  H     12.539782    5.487516   11.211535
  C     17.824038    0.189669   15.997622
  H     17.615311   -0.484432   16.837716
  H     17.144613   -0.097425   15.181132
  C     11.993244    1.092597   20.702788
  H     12.619729    1.293281   21.584491
  H     11.417814    0.184045   20.919025
  C      7.848087    3.670516   16.930241
  H      7.457960    3.757682   17.951918
  H      7.089412    3.133900   16.341504
  C     11.435880    2.059628    9.013590
  H     11.963563    2.609387    8.222464
  C     10.613318   -0.460973   10.267368
  H     11.068082   -1.194901    9.586534
  H     10.099191   -1.021722   11.060918
  C     17.523337    1.577885   10.101512
  H     16.907364    1.844123    9.229681
  H     18.570990    1.719800    9.808587
  C     17.125931    8.038683   18.595938
  H     16.964179    9.045926   18.188504
  C     12.707444   -0.492243   11.660926
  H     13.301802   -1.115158   10.983034
  H     12.138104   -1.169923   12.312511
  C      9.614040    0.419279    9.508262
  H      8.827032   -0.212788    9.074277
  C     12.434286    1.172864    9.767792
  H     13.231364    1.797347   10.193420
  H     12.902370    0.457636    9.076316
  C     18.250269    6.704803   20.387641
  H     18.901454    6.750985   21.271443
  C     18.976866    6.045729   14.023924
  H     19.818241    5.376672   14.238018
  H     19.009319    6.852715   14.769482
  C     10.340878    1.181603    8.392718
  H      9.627328    1.805896    7.837827
  H     10.785894    0.474187    7.679792
  C     16.897880    6.099958   20.783287
  H     16.419819    6.718967   21.556237
  H     17.039235    5.094474   21.204130
  C      9.730995    2.754306   15.514014
  H      9.038961    2.167022   14.892774
  H     10.684793    2.211358   15.533741
  C     12.636074    6.796642   16.656986
  H     13.531723    7.425011   16.759475
  H     12.854191    6.062651   15.871143
  C     15.777127    7.428622   18.991330
  H     15.120344    7.393719   18.111710
  H     15.285998    8.055417   19.749480
  C     17.965212    7.583320   12.296042
  H     17.991740    8.443170   12.981869
  H     18.070814    7.982710   11.279750
  C     12.725746    7.509520   11.950663
  H     12.748428    8.016392   12.927255
  H     13.715287    7.640276   11.498284
  C     16.466258    6.246830   13.837810
  H     16.432978    7.048133   14.589459
  H     15.517570    5.700935   13.912420
  C      9.150444    2.870359   16.926406
  H      8.993398    1.868606   17.345514
  H      9.882096    3.376547   17.573490
  C     16.623466    6.864525   12.445360
  H     16.550440    6.066782   11.690443
  H     15.799068    7.561110   12.256069
  C     19.562876    0.985493   14.367437
  H     18.935422    0.710311   13.506874
  H     20.606761    0.891206   14.043248
  C     10.259404    7.927003   11.644085
  H      9.495936    8.362645   10.987714
  H     10.176933    8.434818   12.616615
  C     17.168901    2.500931   11.267476
  H     17.316610    3.551505   10.985632
  H     17.849979    2.299206   12.107251
  C     11.656640    8.156036   11.068538
  H     11.706379    7.716698   10.061239
  H     11.853931    9.229604   10.959083
  C     11.450364    7.680107   16.256446
  H     11.680499    8.204861   15.320333
  H     10.576869    7.041637   16.057378
  C     12.759768    3.332277   18.928408
  H     12.148915    3.112917   18.036359
  C      9.417344    3.288651   12.102440
  H      8.736891    2.730764   12.760296
  H      8.818187    4.045532   11.584610
  C     17.781516    7.156612   17.528095
  H     18.748309    7.583541   17.224607
  H     17.140779    7.118624   16.636057
  C     18.002695    5.733686   18.064101
  C     15.463681    0.819307   12.090714
  H     16.126725    0.563658   12.934001
  C     16.656841    5.115414   18.499964
  H     16.852327    4.124169   18.950426
