# Supplementary material for: A 100,000-Fold Increase in C–H Bond Acidity Gives Palladium a Key Advantage in C(sp3)–H Activation Compared to Nickel
Source: J Am Chem Soc. 2025 Sep 9;147(38):34395–410. doi: 10.1021/jacs.5c07649 (PMC12464984; doi:10.1021/jacs.5c07649)
Supplement: Supplementary file 2 [file ja5c07649_si_002.zip › comp_SI/xyz/0_CH2CL2_2_dihedral_scan_pdbrpd/pdbrpd_constr_dihedr_m148_p1_1.xyz]

201
-7012.096814817224   r2scan-3c, C: 1, M: 1, <S^2>: 0.0
  Pd    12.384038    2.273826   13.280804
  Pd    15.493576    4.565687   16.979780
  Br    14.075582    3.380763   15.048911
  P     13.706223    0.378734   13.137184
  P     13.669960    5.614155   17.937569
  P     10.818483    3.974233   13.073240
  P     17.600854    4.083532   16.161301
  C     11.039361    1.182517   12.124391
  H     10.437660    0.753166   12.946849
  C     11.447482    5.577747   12.319147
  H     11.418299    6.286538   13.163572
  C     10.574114    6.147649   11.193092
  H      9.533192    6.254221   11.519403
  H     10.573311    5.449578   10.344682
  C     14.457780    6.644186   19.265050
  H     14.667372    7.624055   18.814859
  H     13.804076    6.810292   20.128489
  C     12.814144    6.783869   16.774527
  H     12.360296    6.110654   16.028301
  C     13.824275    7.673058   16.035660
  H     14.368504    8.300913   16.755751
  H     14.567352    7.038758   15.534668
  C      9.899786    4.533539   14.597660
  H     10.638745    5.112691   15.174798
  C     13.996146   -0.406512   14.800142
  H     14.737547    0.256884   15.276655
  C     17.862202    6.692292   15.144260
  H     16.796394    6.828300   15.377478
  H     18.422967    6.964793   16.046458
  C      8.715467    5.457193   14.270695
  H      9.071410    6.354405   13.750818
  H      8.024079    4.940820   13.589952
  C     12.965564   -0.934041   17.048393
  H     13.686394   -0.289528   17.574621
  H     12.033875   -0.910727   17.627048
  C     16.628821    6.940684   20.526029
  H     16.834692    7.852316   19.947230
  H     16.059007    7.236758   21.418537
  C     11.666943    0.024522   11.317889
  C     19.430583   -0.229242   15.690773
  H     20.112666   -0.061555   16.537417
  H     19.612952   -1.248653   15.328918
  C      8.979842    1.100517   10.718580
  H      8.408627    0.727413   11.580368
  H      8.289296    1.680187   10.089010
  C     15.746354   -0.686733   11.422874
  H     15.536088   -1.658830   11.883215
  H     15.101065   -0.603468   10.537546
  C     17.337833    4.874268   13.482475
  H     16.258081    4.951500   13.677501
  H     17.531909    3.837595   13.188546
  C     12.716769   -0.364304   15.649142
  H     11.927153   -0.954456   15.160988
  H     12.352222    0.669968   15.712297
  C     10.887635    2.540428    9.998087
  H     10.211809    3.138758    9.370390
  H     11.702356    3.198563   10.329489
  C     17.909372    4.900594   18.804168
  C     17.714658    5.814830   12.334792
  H     18.775158    5.671117   12.079943
  H     17.132809    5.552604   11.441756
  C     13.516599   -2.358418   16.971700
  H     13.706340   -2.750254   17.978605
  H     12.761992   -3.012071   16.509639
  C     15.730480    1.819252   11.735857
  H     15.508210    2.632095   12.437725
  H     15.078425    1.964242   10.863826
  C     18.734601    4.521331   17.561143
  H     19.420250    3.696017   17.788002
  H     19.353669    5.368130   17.239339
  C     19.732884    0.786414   14.589913
  H     19.104458    0.564856   13.714938
  H     20.776395    0.702749   14.261812
  C     12.030095    9.418748   15.677476
  H     12.482417   10.099302   16.413807
  H     11.528074   10.043751   14.928605
  C     18.016585    2.369041   15.570756
  H     17.320821    2.185800   14.735191
  C     11.696773    7.616072   17.419512
  H     10.948244    6.962571   17.883901
  H     12.120175    8.242455   18.218559
  C     14.576227   -1.825899   14.733198
  H     13.881354   -2.479060   14.185499
  H     15.525163   -1.828347   14.183268
  C     17.211559   -0.620305   10.979358
  H     17.859211   -0.764995   11.856910
  H     17.424172   -1.441940   10.284251
  C     19.455971    2.220943   15.055407
  H     19.641673    2.916811   14.229156
  H     20.160182    2.479403   15.859607
  C      7.950140    5.860800   15.535350
  H      8.607987    6.459671   16.182508
  H      7.100568    6.498427   15.261600
  C     12.262512    4.575079   18.624753
  H     11.460900    4.721780   17.882588
  C     18.247709    7.626333   13.993064
  H     18.053829    8.665831   14.285609
  H     19.327660    7.543040   13.802168
  C     17.648846    5.004428   21.758768
  H     18.590151    4.525129   22.060490
  H     17.102707    5.267375   22.674953
  C     10.515535    4.220903   20.413605
  H     10.174940    4.552456   21.402436
  H      9.693925    4.417036   19.709736
  C     10.114219    2.027427   11.222914
  C     14.798202   -2.396899   16.139450
  H     15.178629   -3.423219   16.063301
  H     15.572339   -1.805083   16.647517
  C     12.912044    5.457379   11.861063
  H     13.532443    5.085171   12.685114
  H     12.979197    4.712859   11.055140
  C     13.125139    8.579797   15.019269
  H     13.865216    9.221611   14.524803
  H     12.670580    7.954698   14.237775
  C     17.479303    7.275495   12.718736
  H     16.403491    7.432360   12.892411
  H     17.772675    7.940942   11.897456
  C      7.481147    4.629526   16.308060
  H      6.934035    4.929636   17.210185
  H      6.783805    4.049529   15.685657
  C     11.465216    1.373112    9.192670
  H     12.023152    1.764682    8.331180
  C     10.513232   -0.876533   10.814412
  H     10.933384   -1.724118   10.254167
  H      9.970165   -1.286958   11.677320
  C     17.530447    0.727814   10.331477
  H     16.940694    0.832565    9.408896
  H     18.587948    0.771500   10.043002
  C     16.813377    4.036757   20.910335
  H     16.593011    3.130313   21.490573
  C     12.614197   -0.790018   12.201909
  H     13.169163   -1.535463   11.621082
  H     12.033128   -1.331097   12.961564
  C      9.560634   -0.073272    9.920245
  H      8.742098   -0.723946    9.582760
  C     12.412461    0.572517   10.090472
  H     13.236031    1.219070   10.420864
  H     12.850567   -0.265240    9.529436
  C     17.944704    6.266524   20.937936
  H     18.540503    6.968488   21.537492
  C     11.742558    5.037442   19.993052
  H     11.495244    6.105436   19.978151
  H     12.534667    4.903535   20.742764
  C     10.329076    0.464602    8.706064
  H      9.651190    1.026051    8.048668
  H     10.741096   -0.369600    8.121952
  C     18.729970    5.876692   19.681379
  H     19.679777    5.398208   19.961660
  H     18.974587    6.770961   19.090396
  C      9.475911    3.326714   15.448718
  H      8.853388    2.644585   14.852155
  H     10.369240    2.761478   15.748593
  C     17.706932    1.336677   16.664862
  H     18.333535    1.535944   17.546120
  H     16.660334    1.434508   16.984457
  C     17.585448    3.651806   19.642779
  H     16.987129    2.954296   19.038615
  H     18.522746    3.143099   19.910838
  C     10.822001    2.722617   20.428866
  H     11.575938    2.517106   21.203448
  H      9.923403    2.154390   20.699820
  C     13.452282    6.796406   11.349528
  H     13.502388    7.508173   12.185463
  H     14.479636    6.661118   10.987392
  C     12.582916    3.070847   18.647710
  H     13.397797    2.876982   19.357713
  H     12.935470    2.748928   17.661187
  C      8.678958    3.759196   16.683476
  H      8.355591    2.872059   17.242409
  H      9.333550    4.335412   17.352257
  C     11.358015    2.257144   19.074035
  H     10.572357    2.360727   18.312410
  H     11.622183    1.192961   19.113288
  C     11.017777    8.512716   16.377396
  H     10.529217    7.874560   15.624991
  H     10.229225    9.105849   16.856850
  C     11.118978    7.501037   10.723467
  H     10.482507    7.895962    9.921904
  H     11.069384    8.218022   11.556704
  C     17.191686    1.878164   11.280399
  H     17.393605    2.845630   10.803449
  H     17.844842    1.815022   12.163705
  C     12.566765    7.377766   10.247002
  H     12.601717    6.717703    9.367471
  H     12.948165    8.355749    9.928359
  C     17.987540   -0.086541   16.174802
  H     17.780920   -0.800475   16.981482
  H     17.300234   -0.326704   15.349429
  C     18.098962    5.221097   14.769152
  H     19.178466    5.074102   14.603682
  C      9.513107    3.193754   12.010075
  H      8.752460    2.809468   12.703217
  H      9.013646    3.911486   11.349249
  C     15.501753    4.716921   20.511403
  H     14.928003    4.993280   21.407698
  H     14.891291    4.015646   19.929681
  C     15.774736    5.973614   19.672216
  C     15.424070    0.461995   12.389127
  H     16.083899    0.366930   13.267975
  C     16.592489    5.607212   18.413727
  H     16.825029    6.539738   17.872522
