# Supplementary material for: A 100,000-Fold Increase in C–H Bond Acidity Gives Palladium a Key Advantage in C(sp3)–H Activation Compared to Nickel
Source: J Am Chem Soc. 2025 Sep 9;147(38):34395–410. doi: 10.1021/jacs.5c07649 (PMC12464984; doi:10.1021/jacs.5c07649)
Supplement: Supplementary file 2 [file ja5c07649_si_002.zip › comp_SI/xyz/0_CH2CL2_2_dihedral_scan_pdbrpd/pdbrpd_constr_dihedr_m008_p1_1.xyz]

201
-7012.086300809053   r2scan-3c, C: 1, M: 1, <S^2>: 0.0
  Pd    12.588967    2.473821   12.904935
  Pd    15.370780    4.685647   16.987034
  Br    13.909347    3.331884   15.160302
  P     13.975134    0.631611   12.732280
  P     16.908931    3.003212   17.551759
  P     10.689670    3.830886   13.033969
  P     14.087805    6.591610   16.783729
  C     11.418570    1.430602   11.520265
  H     10.795452    0.824456   12.201819
  C     10.783106    5.693906   12.985044
  H     11.417917    5.947922   13.851191
  C      9.432467    6.403563   13.158735
  H      8.977328    6.119338   14.112561
  H      8.745359    6.088418   12.359949
  C     17.761798    3.737978   19.024939
  H     17.261683    3.345631   19.919711
  H     18.813111    3.427702   19.078248
  C     15.886584    1.586764   18.230643
  H     15.389680    1.162707   17.342328
  C     14.780693    2.131828   19.149696
  H     15.229998    2.636199   20.017655
  H     14.195936    2.892273   18.613207
  C      9.703229    3.450700   14.587621
  H      9.997047    4.254321   15.283836
  C     14.180113   -0.391944   14.264927
  H     14.690054    0.294358   14.961168
  C     11.494737    7.740541   16.981575
  H     11.849500    8.369164   17.811676
  H     11.693199    8.287319   16.052086
  C      8.172836    3.468600   14.437597
  H      7.818441    4.385024   13.957130
  H      7.864840    2.632499   13.795116
  C     13.033884   -1.485679   16.223452
  H     13.516211   -0.792140   16.927191
  H     12.062318   -1.757063   16.654864
  C     17.946263    5.826970   20.403625
  H     17.249779    5.387770   21.131932
  H     18.962301    5.522397   20.694081
  C     12.229323    0.481727   10.614126
  C     15.585653    9.101516   13.034757
  H     16.577375    9.283899   13.475152
  H     15.578286    9.590143   12.052432
  C      9.548359    1.449125    9.856677
  H      8.918556    0.870341   10.547126
  H      8.881113    2.091170    9.263469
  C     16.274982    0.112872   11.061573
  H     16.168908   -0.948898   11.315376
  H     15.685204    0.284299   10.151503
  C     11.914767    5.587412   18.252682
  H     12.287645    6.108136   19.145768
  H     12.424991    4.615884   18.210932
  C     12.828368   -0.765550   14.887908
  H     12.274817   -1.427025   14.206236
  H     12.218763    0.134381   15.029106
  C     11.374111    3.150634    9.696411
  H     10.730353    3.816184    9.103228
  H     12.078202    3.780451   10.257914
  C     16.071150    7.221119   18.596169
  C     10.402725    5.392521   18.397401
  H     10.038774    4.785865   17.557086
  H     10.188805    4.828720   19.313955
  C     13.915787   -2.724191   16.059218
  H     14.081220   -3.204907   17.031560
  H     13.398041   -3.456494   15.422384
  C     15.935134    2.490750   11.872582
  H     15.594786    3.098776   12.719176
  H     15.310006    2.768920   11.013951
  C     14.649789    7.633918   18.209537
  H     14.574519    8.710415   18.018506
  H     13.968157    7.400975   19.038738
  C     14.517113    9.717259   13.939777
  H     13.532366    9.627918   13.459363
  H     14.705379   10.789094   14.079289
  C     14.664953   -0.081117   20.358319
  H     15.132030    0.339117   21.261387
  H     14.000152   -0.889145   20.687985
  C     14.257601    7.513806   15.153235
  H     13.280938    7.355160   14.666524
  C     16.682591    0.476040   18.928281
  H     17.422103    0.039781   18.247109
  H     17.236210    0.903770   19.777273
  C     15.056217   -1.638747   14.076703
  H     14.569844   -2.320819   13.363652
  H     16.032905   -1.371602   13.656376
  C     17.743583    0.438822   10.766317
  H     18.352689    0.197020   11.649740
  H     18.102895   -0.195306    9.946313
  C     14.477551    9.025683   15.306658
  H     13.693969    9.472199   15.929871
  H     15.432664    9.202355   15.817884
  C      7.503914    3.286589   15.804991
  H      7.792039    4.118596   16.464930
  H      6.413672    3.330501   15.690892
  C     18.248051    2.123651   16.595482
  H     18.711355    1.469892   17.352832
  C      9.985491    7.519800   17.130037
  H      9.469765    8.488219   17.133300
  H      9.618790    6.964471   16.253664
  C     18.834561    7.944462   19.411820
  H     18.773798    9.041368   19.419206
  H     19.858339    7.668468   19.699366
  C     20.479089    2.183057   15.445583
  H     21.265110    2.837640   15.049507
  H     20.935735    1.582716   16.245969
  C     10.509977    2.345377   10.679699
  C     15.254397   -2.357572   15.416717
  H     15.869972   -3.253551   15.269152
  H     15.811632   -1.692971   16.095080
  C     11.500285    6.166849   11.712528
  H     12.491835    5.698118   11.648680
  H     10.932509    5.838376   10.830511
  C     13.864729    1.012793   19.651541
  H     13.106841    1.432951   20.324516
  H     13.327377    0.576866   18.797084
  C      9.662234    6.729708   18.397699
  H      9.965570    7.316001   19.277692
  H      8.580687    6.564896   18.479135
  C      7.919732    1.958437   16.440306
  H      7.461790    1.847435   17.431055
  H      7.541454    1.133128   15.819064
  C     12.155267    2.206180    8.772482
  H     12.774660    2.800403    8.086970
  C     11.236764   -0.383387    9.800303
  H     11.803998   -1.077974    9.164213
  H     10.630200   -0.987142   10.489995
  C     17.925096    1.917106   10.419653
  H     17.377746    2.140499    9.491627
  H     18.983032    2.135288   10.227304
  C     18.518437    7.410744   18.009362
  H     19.229199    7.828674   17.283486
  C     13.117922   -0.421979   11.474588
  H     13.811013   -1.015601   10.868006
  H     12.485732   -1.124591   12.034417
  C     10.332517    0.506834    8.939882
  H      9.630099   -0.123363    8.377066
  C     13.060527    1.302057    9.615978
  H     13.785878    1.919297   10.157744
  H     13.624053    0.619695    8.963904
  C     17.831523    7.354281   20.410988
  H     18.045909    7.732078   21.420258
  C     19.354393    3.033065   16.050490
  H     19.765317    3.662281   16.845850
  H     18.937686    3.703244   15.283728
  C     11.182745    1.335196    7.968400
  H     10.533500    1.965786    7.345824
  H     11.742316    0.671334    7.295321
  C     16.407254    7.756323   20.010702
  H     16.307707    8.851354   20.015648
  H     15.681010    7.355292   20.731783
  C     10.132773    2.108823   15.203000
  H      9.883338    1.299599   14.499751
  H     11.220166    2.094571   15.334151
  C     15.327848    6.891338   14.239858
  H     16.313890    6.971381   14.717646
  H     15.125933    5.821961   14.109935
  C     17.095202    7.811471   17.614710
  H     16.884835    7.448915   16.600846
  H     16.997402    8.906354   17.605436
  C     19.959938    1.252694   14.348766
  H     19.621611    1.858624   13.497366
  H     20.769992    0.612433   13.977958
  C     11.629707    7.691746   11.676488
  H     12.271744    8.014205   12.506806
  H     12.127727    7.998724   10.748195
  C     17.685833    1.247242   15.472704
  H     17.236690    1.902405   14.712026
  H     16.889609    0.589705   15.840132
  C      9.441840    1.853918   16.546143
  H      9.732941    0.865195   16.923909
  H      9.805290    2.590015   17.276663
  C     18.797529    0.395084   14.850567
  H     19.164396   -0.310238   15.610682
  H     18.386667   -0.209742   14.031915
  C     15.753805   -0.633237   19.438711
  H     15.282501   -1.127673   18.576347
  H     16.346420   -1.396899   19.957842
  C      9.591675    7.926892   13.110418
  H      8.607723    8.400045   13.218369
  H     10.199153    8.251789   13.969046
  C     17.394925    2.807780   11.543367
  H     17.488619    3.867370   11.273833
  H     18.003899    2.655321   12.444610
  C     10.270789    8.374047   11.817382
  H      9.634759    8.109015   10.959928
  H     10.389557    9.464516   11.804857
  C     15.373911    7.594702   12.880756
  H     16.172452    7.155466   12.269639
  H     14.430334    7.412454   12.347815
  C     12.249598    6.403338   16.995532
  H     11.935779    5.811904   16.119322
  C      9.673386    3.253652   11.590662
  H      8.833672    2.675397   11.992374
  H      9.245890    4.094849   11.031452
  C     18.618355    5.883212   17.996247
  H     19.639834    5.565594   18.250379
  H     18.394415    5.512487   16.986254
  C     17.629486    5.263207   18.996520
  C     15.740774    0.998515   12.195289
  H     16.333439    0.779369   13.095735
  C     16.188229    5.680538   18.634462
  H     15.499185    5.295523   19.408580
