# Supplementary material for: A 100,000-Fold Increase in C–H Bond Acidity Gives Palladium a Key Advantage in C(sp3)–H Activation Compared to Nickel
Source: J Am Chem Soc. 2025 Sep 9;147(38):34395–410. doi: 10.1021/jacs.5c07649 (PMC12464984; doi:10.1021/jacs.5c07649)
Supplement: Supplementary file 2 [file ja5c07649_si_002.zip › comp_SI/xyz/0_CH2CL2_2_dihedral_scan_pdbrpd/pdbrpd_constr_dihedr_p032_p1_1.xyz]

201
-7012.0979201792   r2scan-3c, C: 1, M: 1, <S^2>: 0.0
  Pd    12.487177    2.167640   13.197113
  Pd    15.246677    4.863403   16.860370
  Br    13.792916    3.270733   15.253063
  P     13.873955    0.313277   12.978189
  P     17.291714    4.088484   16.108641
  P     10.867398    3.816090   13.047884
  P     13.440815    5.642265   18.101574
  C     11.243861    1.134282   11.878903
  H     10.623377    0.598666   12.621503
  C     11.400000    5.511938   12.443755
  H     11.292988    6.141390   13.340765
  C     10.514014    6.112510   11.343459
  H      9.458249    6.095539   11.637700
  H     10.603880    5.507077   10.431549
  C     18.479819    4.738105   17.373450
  H     18.647116    3.924682   18.092319
  H     19.455450    5.000708   16.950109
  C     17.480588    2.240469   16.105363
  H     16.782945    1.906360   15.317746
  C     17.009600    1.642592   17.439061
  H     17.638464    2.019157   18.258570
  H     15.982947    1.969989   17.646707
  C      9.952783    4.207158   14.618297
  H     10.688971    4.765839   15.221482
  C     14.035286   -0.647146   14.567395
  H     14.747118   -0.050577   15.161098
  C     11.402703    4.725959   19.866566
  H     11.971868    5.148111   20.707174
  H     10.749016    5.521158   19.487621
  C      8.721431    5.099177   14.401520
  H      9.005089    6.032063   13.900199
  H      8.008165    4.581691   13.743688
  C     12.860740   -1.397854   16.674115
  H     13.560108   -0.829204   17.305956
  H     11.897518   -1.416753   17.198998
  C     18.608962    6.204931   19.409056
  H     18.604118    5.301208   20.034987
  H     19.656888    6.432341   19.165953
  C     11.965144    0.096314   10.994926
  C     11.135971    9.336424   16.205097
  H     12.019633    9.990985   16.236196
  H     10.319390    9.921912   15.764906
  C      9.269011    1.114447   10.347851
  H      8.668864    0.619791   11.124706
  H      8.586449    1.732579    9.746892
  C     16.036218   -0.604613   11.335163
  H     15.773135   -1.614985   11.668326
  H     15.464832   -0.411307   10.416605
  C     13.239656    3.088414   19.257200
  H     13.888136    3.410240   20.085714
  H     13.897109    2.760611   18.442733
  C     12.704191   -0.677324   15.331780
  H     11.942426   -1.198449   14.732936
  H     12.345533    0.349182   15.483749
  C     11.137486    2.709779    9.909741
  H     10.468980    3.339131    9.305221
  H     11.896157    3.365084   10.358249
  C     15.714498    6.761676   19.207694
  C     12.357753    1.932524   19.737510
  H     11.765495    1.556896   18.888878
  H     12.988037    1.102866   20.081385
  C     13.393889   -2.817731   16.477245
  H     13.513896   -3.319042   17.445533
  H     12.659444   -3.401367   15.902619
  C     16.040141    1.850451   11.929730
  H     15.780972    2.584922   12.703425
  H     15.464342    2.117494   11.032423
  C     14.275434    6.396446   19.576564
  H     13.733168    7.252429   19.991919
  H     14.292386    5.615901   20.349376
  C     10.776979    8.908419   17.627725
  H      9.842781    8.327541   17.609770
  H     10.595796    9.786369   18.260084
  C     18.492060   -0.371177   17.052456
  H     19.197157   -0.066840   17.839994
  H     18.514555   -1.467225   17.008383
  C     12.183795    6.828201   17.369036
  H     11.262858    6.225571   17.298691
  C     18.891454    1.755318   15.746699
  H     19.200430    2.154129   14.773790
  H     19.607191    2.127551   16.494392
  C     14.606779   -2.060825   14.384520
  H     13.944683   -2.634403   13.720006
  H     15.590797   -2.019175   13.902355
  C     17.533354   -0.533133   11.019515
  H     18.104358   -0.795027   11.922914
  H     17.784256   -1.277608   10.253857
  C     11.888036    8.052786   18.244665
  H     11.604074    7.747742   19.258600
  H     12.799840    8.660179   18.334664
  C      8.033104    5.418299   15.733230
  H      8.717038    6.013823   16.356941
  H      7.145626    6.037065   15.551269
  C     17.821747    4.606584   14.384809
  H     17.728682    3.681745   13.794726
  C     10.549188    3.558994   20.380899
  H      9.902848    3.910987   21.194611
  H      9.887215    3.213582   19.574763
  C     18.010941    8.635333   19.288994
  H     17.569482    9.484048   19.829056
  H     19.050637    8.899316   19.052070
  C     19.650640    5.371251   12.826166
  H     20.687637    5.725569   12.774532
  H     19.603066    4.431927   12.256256
  C     10.323730    2.026444   11.020830
  C     14.724579   -2.798435   15.724598
  H     15.081322   -3.820744   15.547547
  H     15.481959   -2.300414   16.345810
  C     12.881353    5.554636   12.036016
  H     13.501420    5.143690   12.841565
  H     13.040407    4.915690   11.155902
  C     17.088614    0.114412   17.415145
  H     16.777432   -0.289889   18.386523
  H     16.376265   -0.263529   16.669748
  C     11.415601    2.390693   20.851521
  H     12.013024    2.707268   21.719287
  H     10.781931    1.559474   21.184461
  C      7.656167    4.140270   16.482312
  H      7.185850    4.386158   17.442482
  H      6.914121    3.579150   15.895272
  C     11.824713    1.665553    9.023437
  H     12.412664    2.175454    8.248226
  C     10.889166   -0.789467   10.321629
  H     11.384611   -1.549674    9.700539
  H     10.318074   -1.318590   11.097734
  C     17.930023    0.868551   10.558769
  H     17.420241    1.095716    9.610810
  H     19.008226    0.916434   10.362560
  C     17.228528    8.371663   17.994979
  H     17.250709    9.267447   17.359655
  C     12.882937   -0.774986   11.851237
  H     13.497344   -1.442966   11.237771
  H     12.269732   -1.407935   12.507874
  C      9.953098    0.066598    9.461573
  H      9.189651   -0.576208    9.002021
  C     12.757027    0.809949    9.888087
  H     13.527091    1.448500   10.343406
  H     13.269246    0.061312    9.266740
  C     17.974869    7.377181   20.165777
  H     18.532168    7.556218   21.095591
  C     19.274520    5.091821   14.285070
  H     19.963581    4.357111   14.717845
  H     19.385166    6.017594   14.867131
  C     10.765662    0.770207    8.366910
  H     10.101610    1.373433    7.732934
  H     11.251949    0.025784    7.721758
  C     16.521476    7.027661   20.501665
  H     16.049957    7.852550   21.054974
  H     16.483348    6.135776   21.143413
  C      9.587917    2.929229   15.385756
  H      8.915212    2.308078   14.776304
  H     10.494767    2.336890   15.567834
  C     12.554125    7.256198   15.939787
  H     13.492448    7.829308   15.955291
  H     12.736309    6.367926   15.320240
  C     15.772898    8.027915   18.338938
  H     15.198893    7.864991   17.415384
  H     15.305698    8.863440   18.879840
  C     18.704060    6.395795   12.200176
  H     18.824239    7.358359   12.719213
  H     18.966478    6.565284   11.148552
  C     13.311955    6.986425   11.703921
  H     13.261182    7.599131   12.616411
  H     14.358839    6.988642   11.378068
  C     16.864197    5.639894   13.767567
  H     16.904596    6.571792   14.348066
  H     15.831240    5.274550   13.824127
  C      8.890752    3.266774   16.706557
  H      8.623054    2.342191   17.233111
  H      9.596285    3.810058   17.351233
  C     17.247101    5.944071   12.316045
  H     17.092042    5.043381   11.704605
  H     16.580228    6.716783   11.915366
  C     18.943313    0.223392   15.717886
  H     18.283842   -0.141717   14.915109
  H     19.959839   -0.107926   15.472166
  C     10.947912    7.549053   11.032296
  H     10.314109    7.960961   10.237134
  H     10.791132    8.173725   11.924104
  C     17.536275    1.912091   11.604045
  H     17.800433    2.917715   11.256410
  H     18.112515    1.732174   12.525061
  C     12.420910    7.604753   10.625442
  H     12.554889    7.048174    9.685989
  H     12.723447    8.640837   10.429288
  C     11.442100    8.118487   15.333460
  H     11.723271    8.432933   14.320999
  H     10.530937    7.508118   15.237115
  C     12.382012    4.266782   18.776457
  H     11.809118    3.921424   17.900025
  C      9.620805    3.059680   11.905181
  H      8.894101    2.547066   12.550735
  H      9.069181    3.797374   11.311452
  C     17.869645    7.199025   17.240938
  H     18.910688    7.439335   16.981166
  H     17.323496    7.020389   16.305577
  C     17.835751    5.924356   18.098481
  C     15.653053    0.439017   12.394084
  H     16.233698    0.229628   13.308492
  C     16.375800    5.590355   18.458104
  H     16.360398    4.694402   19.106018
