# Supplementary material for: A 100,000-Fold Increase in C–H Bond Acidity Gives Palladium a Key Advantage in C(sp3)–H Activation Compared to Nickel
Source: J Am Chem Soc. 2025 Sep 9;147(38):34395–410. doi: 10.1021/jacs.5c07649 (PMC12464984; doi:10.1021/jacs.5c07649)
Supplement: Supplementary file 2 [file ja5c07649_si_002.zip › comp_SI/xyz/0_CH2CL2_2_dihedral_scan_pdbrpd/pdbrpd_constr_dihedr_m078_p1_1.xyz]

201
-7012.096792329502   r2scan-3c, C: 1, M: 1, <S^2>: 0.0
  Pd    12.635807    2.551803   13.006643
  Pd    15.415160    4.483937   16.826175
  Br    13.388056    3.327995   15.468569
  P     14.069115    0.702119   12.975128
  P     15.024777    3.562030   18.933475
  P     10.829203    4.023582   12.682739
  P     15.790707    6.211996   15.346830
  C     11.944499    1.723696   11.201667
  H     11.152142    1.052428   11.577599
  C     10.877516    5.894923   12.720515
  H     11.189797    6.154624   13.742533
  C      9.503199    6.531208   12.448832
  H      8.766946    6.200804   13.188970
  H      9.136922    6.209069   11.463930
  C     16.550245    4.058942   19.871660
  H     16.269016    4.922331   20.491125
  H     16.906296    3.277864   20.550897
  C     13.647236    4.490205   19.780958
  H     14.015308    5.530670   19.777337
  C     13.394185    4.071395   21.235755
  H     13.046733    3.029097   21.255960
  H     14.322044    4.118119   21.819402
  C      9.386555    3.601743   13.790349
  H      8.489306    4.033678   13.319046
  C     13.665668   -0.539802   14.314383
  H     14.109343   -0.141728   15.238880
  C     14.713440    8.030287   17.225986
  H     14.433301    7.159404   17.837895
  H     15.733492    8.309998   17.514543
  C      9.197126    2.080703   13.876237
  H      9.060952    1.647866   12.877316
  H     10.112966    1.637313   14.290797
  C     11.721779   -1.596163   15.571376
  H     12.112559   -1.283526   16.550146
  H     10.627538   -1.608413   15.652866
  C     18.736506    5.267764   19.634988
  H     18.280528    6.129431   20.143020
  H     19.171171    4.620323   20.410248
  C     12.995952    0.876686   10.455369
  C     16.779901    5.883910   10.760228
  H     17.822464    6.187539   10.936168
  H     16.676840    5.695936    9.684413
  C     10.664138    2.018376    9.064210
  H      9.859677    1.375097    9.448374
  H     10.203062    2.755118    8.390341
  C     16.472421    1.027285   14.418600
  H     15.919221    1.775905   15.001139
  H     16.323182    0.057384   14.913338
  C     13.208179    7.277551   15.359352
  H     12.903455    6.379350   15.917081
  H     13.155958    7.019836   14.296363
  C     12.140164   -0.573986   14.512414
  H     11.642210   -0.824090   13.563812
  H     11.796734    0.427841   14.794964
  C     12.447271    3.656632    9.690086
  H     12.012936    4.417526    9.025430
  H     12.945250    4.178877   10.518354
  C     18.099269    5.890816   16.819098
  C     12.243379    8.424511   15.669183
  H     12.487469    9.288946   15.033718
  H     11.220201    8.120679   15.413753
  C     12.254823   -2.988483   15.236399
  H     11.954055   -3.709628   16.006320
  H     11.812888   -3.327814   14.287679
  C     16.733497   -0.020106   12.118967
  H     16.388648    0.014914   11.080127
  H     16.580578   -1.047333   12.474869
  C     17.487804    6.822366   15.761652
  H     18.120958    6.873532   14.867413
  H     17.402947    7.845278   16.149854
  C     15.841700    7.010881   11.191359
  H     14.810155    6.734142   10.931446
  H     16.070586    7.934984   10.646229
  C     11.021125    4.920853   21.073470
  H     10.610900    3.900480   21.098271
  H     10.271066    5.578099   21.530541
  C     15.683054    5.989795   13.505804
  H     14.652991    5.643372   13.327686
  C     12.345594    4.455109   18.967836
  H     12.536904    4.789736   17.941453
  H     11.979206    3.419744   18.900969
  C     14.234045   -1.944038   14.048805
  H     13.900083   -2.294986   13.062670
  H     15.328826   -1.913560   14.022864
  C     17.969472    1.349078   14.431033
  H     18.130896    2.357869   14.024431
  H     18.326709    1.364052   15.468616
  C     15.924868    7.275052   12.700567
  H     15.193070    8.043376   12.976579
  H     16.921451    7.672639   12.941331
  C      8.009037    1.719470   14.771863
  H      7.082685    2.103779   14.320277
  H      7.909543    0.628214   14.827932
  C     14.686802    1.742670   19.228892
  H     13.587495    1.675912   19.277651
  C     13.758432    9.189794   17.525281
  H     13.817504    9.446740   18.590205
  H     14.079167   10.078677   16.962499
  C     20.462775    4.527844   17.977425
  H     21.247423    4.858862   17.283493
  H     20.935410    3.876180   18.724906
  C     14.844550   -0.274055   20.737043
  H     15.264508   -0.653783   21.676789
  H     13.749896   -0.324754   20.830443
  C     11.326224    2.763248   10.249912
  C     13.776919   -2.957800   15.105692
  H     14.162611   -3.950650   14.842626
  H     14.213981   -2.693835   16.078150
  C     11.926971    6.440524   11.743761
  H     12.908440    6.009179   11.976640
  H     11.675251    6.120324   10.724114
  C     12.321844    4.960032   21.877419
  H     12.145372    4.637041   22.910869
  H     12.691054    5.995009   21.921932
  C     12.322809    8.836090   17.138795
  H     11.976390    8.000538   17.765226
  H     11.652826    9.682272   17.334814
  C      8.175971    2.315187   16.170052
  H      7.309290    2.070675   16.796482
  H      9.057816    1.865191   16.650681
  C     13.479585    2.818003    8.927008
  H     14.271490    3.477335    8.545213
  C     12.302210    0.157078    9.274228
  H     13.040697   -0.469061    8.753048
  H     11.519024   -0.509593    9.662608
  C     18.758652    0.342588   13.596022
  H     18.660708   -0.658375   14.041962
  H     19.826434    0.594094   13.602968
  C     19.380833    3.752952   17.213161
  H     19.830171    2.881869   16.717349
  C     13.577563   -0.157322   11.411896
  H     14.391161   -0.731911   10.956703
  H     12.788810   -0.869446   11.687828
  C     11.695691    1.178733    8.307506
  H     11.203362    0.651373    7.478806
  C     14.093515    1.783352    9.876443
  H     14.622486    2.293293   10.692995
  H     14.829487    1.165822    9.341177
  C     19.823325    5.740923   18.664736
  H     20.589120    6.300954   19.219019
  C     15.269535    1.184795   20.536685
  H     14.971715    1.790283   21.399013
  H     16.366358    1.220562   20.479885
  C     12.798160    2.093867    7.758411
  H     12.366067    2.825562    7.062201
  H     13.536783    1.502165    7.200538
  C     19.185782    6.652997   17.611363
  H     19.950482    7.021532   16.912143
  H     18.731661    7.530389   18.094098
  C      9.552088    4.199423   15.196171
  H     10.481224    3.814289   15.640694
  H      9.651709    5.290309   15.147614
  C     16.619305    4.860094   13.057649
  H     17.662022    5.123910   13.286349
  H     16.384813    3.949132   13.623003
  C     18.750406    4.667195   16.155452
  H     17.986727    4.114557   15.589343
  H     19.516261    5.002008   15.440457
  C     15.299284   -1.138208   19.560372
  H     16.398764   -1.154112   19.531134
  H     14.967721   -2.175282   19.695628
  C     11.992360    7.970850   11.764148
  H     12.336690    8.315192   12.748788
  H     12.734110    8.312210   11.030981
  C     15.155159    0.886703   18.043062
  H     16.248517    0.960578   17.950907
  H     14.728534    1.275666   17.111725
  C      8.366276    3.830393   16.093509
  H      8.521913    4.248940   17.095879
  H      7.452101    4.292037   15.691825
  C     14.769471   -0.581001   18.239013
  H     13.673350   -0.668573   18.222021
  H     15.149325   -1.172225   17.397100
  C     11.270207    5.328634   19.621000
  H     11.598039    6.378330   19.592981
  H     10.342326    5.268041   19.037919
  C      9.583715    8.062730   12.463960
  H      8.593794    8.478349   12.238062
  H      9.848019    8.400991   13.475931
  C     18.229272    0.313909   12.162759
  H     18.782890   -0.415409   11.558609
  H     18.387980    1.300043   11.701103
  C     10.622869    8.581756   11.471400
  H     10.315408    8.312542   10.449982
  H     10.676267    9.676607   11.512163
  C     16.486975    4.610772   11.553775
  H     17.160508    3.799521   11.248105
  H     15.460158    4.276598   11.337768
  C     14.648991    7.632819   15.743740
  H     14.984951    8.491833   15.140832
  C     10.252662    3.577610   10.976878
  H      9.344142    2.971066   11.088107
  H      9.975358    4.470294   10.403818
  C     18.297240    3.276703   18.190879
  H     18.734033    2.611154   18.949789
  H     17.535827    2.704649   17.640425
  C     17.637065    4.482341   18.880046
  C     15.929567    0.965715   12.981449
  H     16.055450    1.965149   12.538647
  C     17.021639    5.405081   17.813500
  H     16.567736    6.272253   18.316921
