# Supplementary material for: A 100,000-Fold Increase in C–H Bond Acidity Gives Palladium a Key Advantage in C(sp3)–H Activation Compared to Nickel
Source: J Am Chem Soc. 2025 Sep 9;147(38):34395–410. doi: 10.1021/jacs.5c07649 (PMC12464984; doi:10.1021/jacs.5c07649)
Supplement: Supplementary file 2 [file ja5c07649_si_002.zip › comp_SI/xyz/0_CH2CL2_2_dihedral_scan_pdbrpd/pdbrpd_constr_dihedr_m138_p1_1.xyz]

201
-7012.096116080446   r2scan-3c, C: 1, M: 1, <S^2>: 0.0
  Pd    12.534813    2.200482   13.115209
  Pd    15.292115    4.841426   16.853320
  Br    14.005552    3.570476   14.885154
  P     13.928739    0.348356   12.954934
  P     13.401615    5.478303   18.028951
  P     10.806132    3.735579   13.091854
  P     17.395666    4.573271   15.916698
  C     11.257610    1.094556   11.895472
  H     10.672857    0.559437   12.665812
  C     11.183328    5.510636   12.624230
  H     11.204068    6.024970   13.599591
  C     10.116961    6.179586   11.745024
  H      9.113986    6.053927   12.167608
  H     10.113254    5.693508   10.758932
  C     14.095675    6.535964   19.385093
  H     13.997707    7.576639   19.048373
  H     13.539401    6.446355   20.324530
  C     12.237851    6.588587   17.089334
  H     11.776192    5.927890   16.337786
  C     13.017983    7.677571   16.336168
  H     13.583369    8.293498   17.050279
  H     13.753146    7.204691   15.671414
  C      9.929178    3.871562   14.732173
  H     10.692287    4.299467   15.402870
  C     14.157917   -0.566261   14.561525
  H     14.873349    0.056649   15.124287
  C     18.990413    5.403671   13.706341
  H     19.565098    6.052911   14.382719
  H     19.471787    4.418388   13.716020
  C      8.714108    4.809591   14.716379
  H      9.017314    5.818382   14.412715
  H      7.983545    4.452480   13.975545
  C     13.048473   -1.321679   16.703196
  H     13.746900   -0.732954   17.316835
  H     12.096869   -1.358246   17.247947
  C     16.268556    7.336208   20.367997
  H     16.153480    8.281644   19.819290
  H     15.769183    7.455265   21.340364
  C     11.985829    0.058668   11.014716
  C     19.285378    0.239172   16.444247
  H     19.336380    0.307687   17.540984
  H     19.678840   -0.746478   16.166465
  C      9.256357    1.005848   10.400484
  H      8.681414    0.508307   11.194453
  H      8.549044    1.599296    9.803132
  C     16.083017   -0.507654   11.247452
  H     15.864609   -1.529406   11.579602
  H     15.485981   -0.329993   10.342208
  C     16.823749    6.654129   14.118416
  H     17.298198    7.374863   14.800943
  H     15.782018    6.541126   14.446280
  C     12.848045   -0.614137   15.360074
  H     12.079979   -1.151660   14.784270
  H     12.475046    0.407275   15.513460
  C     11.080533    2.642248    9.915087
  H     10.390171    3.252925    9.315618
  H     11.830100    3.316789   10.351387
  C     17.772509    5.736705   18.389582
  C     16.882644    7.209189   12.692298
  H     16.332482    6.532568   12.021203
  H     16.374967    8.181068   12.652448
  C     13.612729   -2.729080   16.507251
  H     13.762295   -3.218664   17.477418
  H     12.885010   -3.337138   15.949657
  C     16.021196    1.941751   11.863172
  H     15.752007    2.658882   12.647548
  H     15.419311    2.195201   10.978779
  C     18.453606    5.619151   17.023099
  H     19.482782    5.254007   17.110387
  H     18.495677    6.612857   16.555795
  C     20.144916    1.346153   15.832120
  H     20.166622    1.227468   14.738500
  H     21.181121    1.267181   16.183636
  C     11.008987    9.205286   16.440102
  H     11.490960    9.844952   17.194153
  H     10.340375    9.847225   15.853465
  C     18.133764    2.860280   15.707533
  H     18.109976    2.709255   14.616009
  C     11.123081    7.186856   17.960022
  H     10.525280    6.387662   18.414212
  H     11.569439    7.765748   18.781426
  C     14.761231   -1.967399   14.384316
  H     14.099244   -2.568701   13.744891
  H     15.731853   -1.905366   13.877300
  C     17.571159   -0.378193   10.903474
  H     18.167530   -0.627916   11.793737
  H     17.834226   -1.106552   10.126424
  C     19.589638    2.733621   16.173899
  H     20.217095    3.509268   15.719679
  H     19.634508    2.880670   17.262167
  C      8.044863    4.873507   16.093918
  H      8.750244    5.316552   16.813121
  H      7.172997    5.537822   16.048428
  C     12.295407    4.130967   18.724593
  H     11.407578    4.165848   18.070883
  C     19.041630    5.984915   12.288219
  H     20.086484    6.080107   11.967655
  H     18.556374    5.281776   11.596185
  C     17.899651    5.709851   21.354722
  H     18.962446    5.482801   21.515384
  H     17.429703    5.807494   22.342943
  C     10.854468    3.280249   20.610340
  H     10.536781    3.466542   21.643771
  H      9.952735    3.334188   19.982023
  C     10.298624    1.952276   11.043779
  C     14.929425   -2.677947   15.732648
  H     15.319642   -3.689764   15.566606
  H     15.678166   -2.140908   16.332011
  C     12.571673    5.681449   11.986119
  H     13.334265    5.203858   12.611047
  H     12.588401    5.175808   11.010492
  C     12.078933    8.588481   15.540250
  H     12.662320    9.368343   15.034974
  H     11.586938    7.997770   14.754579
  C     18.328298    7.334874   12.209572
  H     18.858053    8.063538   12.840883
  H     18.356165    7.720041   11.182870
  C      7.646482    3.482672   16.584052
  H      7.175397    3.546322   17.572658
  H      6.901248    3.052424   15.898737
  C     11.776504    1.602609    9.028869
  H     12.339858    2.115886    8.237841
  C     10.919509   -0.859893   10.371692
  H     11.421892   -1.617290    9.752808
  H     10.373077   -1.390902   11.164104
  C     17.913640    1.040530   10.447765
  H     17.378625    1.258561    9.511556
  H     18.985796    1.122685   10.230517
  C     17.233574    4.575322   20.565351
  H     17.332645    3.630972   21.117700
  C     12.936009   -0.780861   11.870547
  H     13.553189   -1.447517   11.257947
  H     12.347360   -1.413618   12.549448
  C      9.950625   -0.036361    9.516217
  H      9.195548   -0.701985    9.075768
  C     12.742523    0.775349    9.884990
  H     13.507971    1.434235   10.318468
  H     13.257008    0.030374    9.261196
  C     17.754955    7.020718   20.570774
  H     18.228921    7.840825   21.127577
  C     11.838530    4.369309   20.170215
  H     11.380151    5.358803   20.279817
  H     12.715641    4.346831   20.832970
  C     10.727810    0.674977    8.400741
  H     10.038284    1.254788    7.772074
  H     11.221065   -0.064319    7.755021
  C     18.431010    6.878115   19.202037
  H     19.501456    6.661014   19.328370
  H     18.348164    7.818156   18.638494
  C      9.564875    2.480934   15.275837
  H      8.886107    1.971306   14.577841
  H     10.471411    1.864783   15.347713
  C     17.266784    1.758690   16.335519
  H     17.246645    1.882103   17.427388
  H     16.232112    1.853594   15.984901
  C     17.911645    4.435729   19.197047
  H     17.448852    3.608879   18.640531
  H     18.977432    4.197326   19.324273
  C     11.480944    1.891422   20.484543
  H     12.333410    1.819100   21.176208
  H     10.761117    1.119026   20.782527
  C     12.895726    7.165718   11.787763
  H     12.968906    7.650534   12.772499
  H     13.877864    7.267282   11.309722
  C     12.926957    2.735521   18.582457
  H     13.846750    2.691561   19.182224
  H     13.218713    2.561373   17.540116
  C      8.873714    2.574733   16.639659
  H      8.600382    1.568784   16.982115
  H      9.580581    2.980836   17.376318
  C     11.969857    1.638195   19.058000
  H     11.106412    1.591190   18.378887
  H     12.472140    0.665327   18.994758
  C     10.210474    8.106550   17.140204
  H      9.684812    7.509370   16.380262
  H      9.442947    8.538946   17.794072
  C     10.433363    7.668569   11.563531
  H      9.667265    8.134325   10.931233
  H     10.388093    8.166909   12.543197
  C     17.506218    2.063742   11.508528
  H     17.720702    3.082287   11.161931
  H     18.108901    1.901348   12.415517
  C     11.822389    7.868363   10.954441
  H     11.829346    7.453580    9.935656
  H     12.048363    8.938242   10.865374
  C     17.828529    0.374162   16.000089
  H     17.209157   -0.399257   16.470668
  H     17.766696    0.214369   14.912774
  C     17.543533    5.301290   14.210463
  H     16.998224    4.586501   13.571145
  C      9.580457    2.982725   11.921467
  H      8.829313    2.474336   12.539533
  H      9.050971    3.727364   11.316855
  C     15.747807    4.893790   20.365204
  H     15.244914    4.987689   21.338735
  H     15.263809    4.071488   19.821352
  C     15.577489    6.200457   19.574708
  C     15.688622    0.514160   12.321975
  H     16.295247    0.312415   13.219433
  C     16.280123    6.079239   18.206349
  H     16.199659    7.046191   17.677005
