# Supplementary material for: A 100,000-Fold Increase in C–H Bond Acidity Gives Palladium a Key Advantage in C(sp3)–H Activation Compared to Nickel
Source: J Am Chem Soc. 2025 Sep 9;147(38):34395–410. doi: 10.1021/jacs.5c07649 (PMC12464984; doi:10.1021/jacs.5c07649)
Supplement: Supplementary file 2 [file ja5c07649_si_002.zip › comp_SI/xyz/0_CH2CL2_2_dihedral_scan_pdbrpd/pdbrpd_constr_dihedr_p092_p1_1.xyz]

201
-7012.097625784451   r2scan-3c, C: 1, M: 1, <S^2>: 0.0
  Pd    12.503929    2.539783   13.128808
  Pd    15.272677    4.678345   16.787202
  Br    14.021755    2.930155   15.261610
  P     13.470160    0.467081   12.726532
  P     16.613320    5.704459   15.170822
  P     10.798648    4.130609   13.446301
  P     14.506162    3.770364   18.778952
  C     11.384210    2.018344   11.442547
  H     10.625536    1.327365   11.847657
  C     10.908750    5.965504   13.785456
  H      9.874163    6.334510   13.694852
  C     11.761272    6.706712   12.753405
  H     11.398288    6.513894   11.737933
  H     12.789182    6.323389   12.809510
  C     17.466055    7.014382   16.167306
  H     18.405575    6.568634   16.521230
  H     17.727397    7.903426   15.583186
  C     17.992788    4.560802   14.632684
  H     17.532103    3.869919   13.911489
  C     18.460949    3.716356   15.829233
  H     18.812175    4.371512   16.640478
  H     17.604089    3.156033   16.224723
  C      9.641870    3.546350   14.797471
  H     10.185765    3.740838   15.734297
  C     12.849242   -0.946178   13.773882
  H     13.320055   -1.852302   13.359807
  C     17.011517    2.611992   19.329772
  H     17.310245    2.942280   18.326144
  H     17.229331    3.441538   20.012976
  C      8.301480    4.294351   14.838935
  H      8.459766    5.366450   15.001489
  H      7.792387    4.185835   13.870632
  C     12.815434   -1.960709   16.093313
  H     13.308786   -2.881313   15.748333
  H     13.123731   -1.802936   17.134768
  C     17.389194    8.223153   18.371824
  H     18.289689    7.676188   18.685494
  H     17.718811    9.144095   17.869535
  C     12.232981    1.280877   10.382362
  C     10.009866    3.313842   20.124548
  H     10.121233    4.069390   20.916323
  H      8.967465    2.972593   20.152247
  C      9.757094    2.733075    9.677171
  H      8.994532    2.061378   10.096868
  H      9.231092    3.590503    9.232736
  C     15.875751   -1.086021   12.567092
  H     15.438882   -1.806754   13.266699
  H     15.600742   -1.409811   11.552512
  C     15.217958    1.087393   18.413903
  H     15.451617    1.362385   17.374988
  H     14.151587    0.830476   18.438056
  C     13.288572   -0.782774   15.237422
  H     12.865468    0.150908   15.635040
  H     14.379072   -0.685857   15.309107
  C     11.724196    4.180330   10.202229
  H     11.218679    5.054442    9.766319
  H     12.395289    4.541403   10.994409
  C     15.271143    6.382697   19.304044
  C     16.053809   -0.131095   18.814113
  H     15.757242   -0.463204   19.819956
  H     15.840263   -0.960675   18.127872
  C     11.299691   -2.134704   16.000770
  H     10.974590   -2.993412   16.600929
  H     10.807723   -1.243687   16.420192
  C     15.995000    1.347270   11.894184
  H     15.613938    2.352458   12.114330
  H     15.734024    1.123418   10.850381
  C     14.844531    5.096692   20.029177
  H     13.971182    5.275071   20.668248
  H     15.653878    4.746208   20.681907
  C     10.957190    2.146557   20.401924
  H     10.785269    1.355584   19.656692
  H     10.751508    1.708728   21.386514
  C     20.756708    3.490873   14.789264
  H     21.205938    4.183859   15.516248
  H     21.539897    2.779535   14.499535
  C     12.736450    3.229238   18.972897
  H     12.589645    2.475951   18.182105
  C     19.172069    5.272189   13.951610
  H     18.835141    5.806544   13.056825
  H     19.590412    6.024688   14.634760
  C     11.327801   -1.128363   13.682678
  H     10.833250   -0.214662   14.030334
  H     11.011923   -1.283970   12.644812
  C     17.403327   -1.107181   12.708687
  H     17.667445   -0.879299   13.752137
  H     17.776612   -2.117075   12.498151
  C     12.425299    2.583616   20.331237
  H     13.071539    1.716227   20.504294
  H     12.628539    3.305445   21.135984
  C      7.388580    3.742878   15.941797
  H      7.842651    3.946914   16.922099
  H      6.429153    4.274558   15.918340
  C     15.893220    6.450267   13.599196
  H     14.848914    6.674182   13.864461
  C     17.837159    1.385397   19.729129
  H     18.904263    1.639300   19.704201
  H     17.597600    1.108178   20.766203
  C     15.285263    9.348226   19.135550
  H     14.665108    9.608698   20.004295
  H     15.588387   10.287592   18.653072
  C     15.270165    5.965701   11.173161
  H     15.335036    5.199076   10.389972
  H     14.203562    6.183107   11.312269
  C     10.676027    3.237651   10.815925
  C     10.865238   -2.307717   14.544828
  H      9.774318   -2.403036   14.477525
  H     11.293340   -3.238879   14.145568
  C     11.413000    6.262177   15.204835
  H     10.779510    5.771452   15.952056
  H     12.428358    5.851335   15.325704
  C     19.589263    2.754670   15.445642
  H     19.926185    2.214168   16.339459
  H     19.200115    2.000931   14.746344
  C     17.546492    0.198329   18.810595
  H     17.859368    0.449691   17.785426
  H     18.132396   -0.676212   19.119242
  C      7.171175    2.237343   15.791524
  H      6.524586    1.863646   16.594966
  H      6.651743    2.038910   14.842154
  C     12.543945    3.452534    9.132763
  H     13.293757    4.140944    8.718961
  C     11.289390    0.808549    9.250156
  H     11.876856    0.265927    8.495264
  H     10.552805    0.104239    9.662743
  C     18.069904   -0.085706   11.786951
  H     17.878176   -0.362414   10.739704
  H     19.157821   -0.098871   11.928178
  C     14.480308    8.489199   18.152414
  H     13.589575    9.041305   17.822444
  C     12.940528    0.062714   10.995971
  H     13.793756   -0.251411   10.382008
  H     12.252654   -0.789938   11.044843
  C     10.576463    2.002883    8.607472
  H      9.905410    1.644659    7.814617
  C     13.254815    2.259573    9.778535
  H     13.927487    2.616660   10.569992
  H     13.866868    1.730095    9.033752
  C     16.524364    8.566402   19.589951
  H     17.109677    9.173409   20.294365
  C     15.865837    5.405219   12.468269
  H     15.297611    4.524269   12.796605
  H     16.886536    5.068286   12.247427
  C     11.616828    2.960815    8.013597
  H     11.116274    3.814282    7.536210
  H     12.202933    2.446270    7.239829
  C     16.086046    7.269179   20.277251
  H     15.472232    7.496326   21.161165
  H     16.965729    6.707314   20.622481
  C      9.438542    2.029883   14.702920
  H      9.017685    1.765420   13.721413
  H     10.420452    1.547423   14.767448
  C     11.782874    4.395695   18.686293
  H     11.952428    5.198680   19.417288
  H     11.997799    4.811345   17.694193
  C     14.045789    7.186496   18.833956
  H     13.463785    6.582615   18.124115
  H     13.399611    7.404429   19.696714
  C     15.983754    7.246556   10.743826
  H     17.037958    7.022957   10.522074
  H     15.537385    7.641433    9.822957
  C     11.431034    7.769831   15.478294
  H     10.397500    8.146038   15.466832
  H     11.824898    7.952596   16.486458
  C     16.548355    7.766688   13.153207
  H     17.624794    7.620718   12.992026
  H     16.442480    8.521473   13.940720
  C      8.510062    1.500540   15.798277
  H      8.361367    0.421728   15.660495
  H      8.991378    1.633210   16.777918
  C     15.913469    8.288523   11.859757
  H     14.860015    8.540895   12.052364
  H     16.414554    9.216370   11.557557
  C     20.276587    4.279358   13.571395
  H     19.890165    3.579201   12.815846
  H     21.111004    4.820944   13.108886
  C     11.763853    8.214847   13.022496
  H     12.392207    8.719530   12.277757
  H     10.742822    8.602976   12.894111
  C     17.516401    1.314854   12.046348
  H     17.973026    2.045931   11.367086
  H     17.774977    1.623571   13.068716
  C     12.253722    8.527286   14.436012
  H     13.309858    8.233283   14.523613
  H     12.209077    9.606755   14.627348
  C     10.322659    3.949322   18.770394
  H      9.662960    4.806087   18.582302
  H     10.126457    3.215417   17.976619
  C     15.508887    2.293923   19.320978
  H     15.201153    2.055412   20.351468
  C      9.830224    3.957246   11.870849
  H      8.943114    3.350949   12.097226
  H      9.475881    4.930941   11.508788
  C     15.347767    8.150869   16.935623
  H     15.665129    9.071205   16.423819
  H     14.759583    7.557187   16.219699
  C     16.589799    7.356313   17.369788
  C     15.326275    0.324496   12.822429
  H     15.564160    0.613886   13.858481
  C     16.163843    6.056313   18.086176
  H     17.070983    5.532397   18.431852
