# Supplementary material for: A 100,000-Fold Increase in C–H Bond Acidity Gives Palladium a Key Advantage in C(sp3)–H Activation Compared to Nickel
Source: J Am Chem Soc. 2025 Sep 9;147(38):34395–410. doi: 10.1021/jacs.5c07649 (PMC12464984; doi:10.1021/jacs.5c07649)
Supplement: Supplementary file 2 [file ja5c07649_si_002.zip › comp_SI/xyz/0_CH2CL2_2_dihedral_scan_pdbrpd/pdbrpd_constr_dihedr_m220_p1_1.xyz]

201
-7012.095840348879   r2scan-3c, C: 1, M: 1, <S^2>: 0.0
  Pd    12.638882    1.778854   13.352762
  Pd    15.387950    5.001108   16.637155
  Br    14.072470    3.321509   15.011508
  P     14.228636    0.102554   13.415651
  P     14.898962    6.948082   15.473586
  P     10.700983    3.062706   13.202188
  P     16.185780    3.330346   18.027617
  C     11.529753    0.358489   12.300815
  H     11.047436   -0.178812   13.137513
  C     10.707263    4.785160   12.452039
  H     10.465207    5.436973   13.306200
  C      9.644894    5.013977   11.369450
  H      8.647732    4.752251   11.742579
  H      9.849989    4.357880   10.512264
  C     15.966485    8.196552   16.335706
  H     16.910716    8.228114   15.774565
  H     15.545484    9.208105   16.323870
  C     15.473184    6.938618   13.703703
  H     14.738546    6.303002   13.182749
  C     16.847671    6.264543   13.578805
  H     17.590776    6.822421   14.167634
  H     16.800104    5.252250   14.002176
  C      9.849776    3.337517   14.836063
  H     10.445843    4.130071   15.318543
  C     14.461486   -0.590942   15.127397
  H     14.895697    0.254429   15.686316
  C     17.949146    1.099089   18.160966
  H     18.587186    1.674094   18.847882
  H     17.206404    0.573805   18.773373
  C      8.403572    3.833548   14.690749
  H      8.373632    4.764108   14.110794
  H      7.817654    3.087014   14.135668
  C     13.292593   -1.411062   17.215823
  H     13.713258   -0.593516   17.818782
  H     12.315938   -1.658929   17.649987
  C     17.412451    8.527554   18.369724
  H     18.304403    8.404603   17.739354
  H     17.150142    9.595303   18.368247
  C     12.392979   -0.633324   11.495309
  C     12.861042    1.717118   21.015530
  H     12.786648    2.675262   21.550921
  H     12.148200    1.029819   21.487709
  C      9.543505   -0.164432   10.869766
  H      9.059037   -0.675326   11.713922
  H      8.747773    0.266606   10.245283
  C     16.632476   -0.635960   12.024337
  H     16.557370   -1.599983   12.540520
  H     16.103374   -0.742388   11.066630
  C     18.263517    2.730146   16.238843
  H     18.925138    3.399240   16.808017
  H     17.726952    3.357620   15.514110
  C     13.109351   -0.925334   15.775036
  H     12.604528   -1.714727   15.200003
  H     12.457061   -0.042553   15.747578
  C     11.088402    1.682443   10.208050
  H     10.305639    2.119401    9.571738
  H     11.726726    2.504074   10.563240
  C     16.922555    5.729205   19.185284
  C     19.125470    1.689367   15.517665
  H     18.484653    1.080979   14.863703
  H     19.850728    2.196775   14.869154
  C     14.237364   -2.610353   17.281438
  H     14.370191   -2.935058   18.320808
  H     13.794553   -3.455305   16.733833
  C     16.077118    1.819578   12.083418
  H     15.607392    2.620269   12.665497
  H     15.531231    1.746836   11.132590
  C     17.320883    4.251304   19.167936
  H     17.354710    3.828250   20.177987
  H     18.327867    4.152702   18.740658
  C     14.286687    1.180260   21.150506
  H     14.348311    0.185009   20.685198
  H     14.552555    1.056795   22.207708
  C     17.329285    7.611575   11.498136
  H     18.067113    8.231642   12.028671
  H     17.649209    7.559215   10.450189
  C     14.940939    2.307614   18.991898
  H     14.975678    1.323136   18.496486
  C     15.465326    8.329310   13.051756
  H     14.457614    8.761593   13.085269
  H     16.125817    9.001566   13.617922
  C     15.428725   -1.779634   15.210335
  H     15.042863   -2.608377   14.598344
  H     16.410355   -1.507181   14.805212
  C     18.102433   -0.298680   11.749023
  H     18.643031   -0.250230   12.705931
  H     18.561901   -1.103464   11.161779
  C     15.294580    2.114741   20.472722
  H     16.310746    1.719916   20.587030
  H     15.270308    3.091897   20.975254
  C      7.751358    4.057867   16.060462
  H      8.263270    4.884447   16.573595
  H      6.707481    4.365990   15.922599
  C     13.122087    7.545000   15.361727
  H     12.872040    7.419122   14.296236
  C     18.815120    0.077638   17.414199
  H     19.317629   -0.576367   18.137703
  H     18.166691   -0.563680   16.799154
  C     16.460662    8.255967   20.672204
  H     16.666925    7.934721   21.702317
  H     16.190576    9.320273   20.705525
  C     11.462969    9.441160   15.524622
  H     11.342237   10.495888   15.801257
  H     11.204614    9.356994   14.458370
  C     10.437499    0.977920   11.410064
  C     15.587202   -2.253979   16.660069
  H     16.272353   -3.110073   16.695807
  H     16.048307   -1.447745   17.250549
  C     12.100854    5.193540   11.953862
  H     12.832773    5.057716   12.759685
  H     12.409078    4.533005   11.130624
  C     17.306277    6.214145   12.118461
  H     18.297095    5.746790   12.058939
  H     16.615596    5.575522   11.547566
  C     19.834662    0.768351   16.509620
  H     20.529052    1.358442   17.125913
  H     20.435759    0.023136   15.974086
  C      7.830556    2.803410   16.930931
  H      7.382431    2.995328   17.913637
  H      7.245261    1.997656   16.463510
  C     11.930848    0.689232    9.396860
  H     12.400465    1.214905    8.554454
  C     11.468115   -1.751332   10.954563
  H     12.071789   -2.478231   10.392143
  H     11.013433   -2.284874   11.801322
  C     18.237504    1.039031   11.019983
  H     17.779458    0.952133   10.023525
  H     19.295960    1.282171   10.864354
  C     15.301095    7.438952   20.087843
  H     14.403185    7.574775   20.705955
  C     13.469678   -1.247076   12.395895
  H     14.206119   -1.815445   11.817326
  H     12.997853   -1.945898   13.099232
  C     10.378042   -1.157953   10.055042
  H      9.729721   -1.965149    9.687118
  C     13.020792    0.091610   10.295036
  H     13.676522    0.894602   10.658090
  H     13.640666   -0.615033    9.724473
  C     17.706456    8.056881   19.799333
  H     18.544299    8.637822   20.208883
  C     12.923703    9.023214   15.724129
  H     13.582085    9.661123   15.122844
  H     13.197687    9.179338   16.776256
  C     11.027802   -0.433311    8.868811
  H     10.251860   -0.014576    8.213526
  H     11.617390   -1.142371    8.271717
  C     18.081453    6.570735   19.774471
  H     18.302122    6.217952   20.792230
  H     18.984914    6.417011   19.167655
  C      9.930652    2.089612   15.725033
  H      9.418178    1.247638   15.236024
  H     10.981432    1.796764   15.848625
  C     13.507684    2.848171   18.845763
  H     13.449959    3.852246   19.289132
  H     13.255317    2.954479   17.784593
  C     15.678315    5.953887   20.058843
  H     14.839231    5.370743   19.655546
  H     15.878427    5.591397   21.077342
  C     10.521351    8.559071   16.344837
  H     10.737328    8.697559   17.414585
  H      9.478799    8.860874   16.185449
  C     12.101541    6.644730   11.464593
  H     11.899769    7.312843   12.315566
  H     13.097284    6.905626   11.086258
  C     12.165594    6.645843   16.161019
  H     12.423329    6.687853   17.228784
  H     12.293811    5.602568   15.847650
  C      9.281128    2.345920   17.088026
  H      9.337534    1.438370   17.702037
  H      9.852067    3.125550   17.614269
  C     10.711238    7.087403   15.978347
  H     10.416742    6.942073   14.928036
  H     10.055401    6.448939   16.583156
  C     15.951790    8.266452   11.598721
  H     15.234765    7.684763   11.002208
  H     15.972714    9.278413   11.175519
  C      9.657705    6.471874   10.898230
  H      8.902541    6.611394   10.114781
  H      9.374055    7.123987   11.737721
  C     17.542169    2.160661   11.793123
  H     17.596083    3.101586   11.231451
  H     18.066813    2.328948   12.745422
  C     11.041146    6.875419   10.388356
  H     11.289164    6.274991    9.500500
  H     11.040549    7.926405   10.073966
  C     12.497899    1.933581   19.545985
  H     11.492375    2.363123   19.458127
  H     12.474365    0.961973   19.031415
  C     17.255300    2.060039   17.185235
  H     16.548580    1.483696   16.565917
  C      9.583833    1.942806   12.235052
  H      9.007677    1.370735   12.975579
  H      8.865522    2.483934   11.609846
  C     15.010303    7.911000   18.659201
  H     14.726105    8.972958   18.661484
  H     14.165037    7.340180   18.251279
  C     16.242734    7.714781   17.762080
  C     15.970593    0.484899   12.838825
  H     16.526559    0.599191   13.784188
  C     16.652987    6.227905   17.749996
  H     17.577203    6.118634   17.153513
