# Supplementary material for: A 100,000-Fold Increase in C–H Bond Acidity Gives Palladium a Key Advantage in C(sp3)–H Activation Compared to Nickel
Source: J Am Chem Soc. 2025 Sep 9;147(38):34395–410. doi: 10.1021/jacs.5c07649 (PMC12464984; doi:10.1021/jacs.5c07649)
Supplement: Supplementary file 2 [file ja5c07649_si_002.zip › comp_SI/xyz/0_CH2CL2_2_dihedral_scan_pdbrpd/pdbrpd_constr_dihedr_p102_p1_1.xyz]

201
-7012.095997576313   r2scan-3c, C: 1, M: 1, <S^2>: 0.0
  Pd    12.415665    2.453975   13.147931
  Pd    15.196952    4.950232   16.669408
  Br    13.921524    3.140001   15.220582
  P     13.378450    0.349857   13.096254
  P     16.468146    6.138138   15.121752
  P     10.649539    3.969860   13.131060
  P     14.788281    3.808763   18.642281
  C     11.463845    1.759132   11.414903
  H     10.633141    1.134940   11.782876
  C     10.714670    5.802984   13.452147
  H      9.690195    6.177132   13.293298
  C     11.643611    6.506264   12.454425
  H     11.359996    6.277601   11.421110
  H     12.665357    6.127146   12.601776
  C     16.840260    7.727574   16.009348
  H     17.911622    7.725386   16.249172
  H     16.649558    8.609257   15.388993
  C     18.156888    5.333608   15.082956
  H     18.453620    5.454061   16.140362
  C     19.214860    6.040494   14.223371
  H     18.969672    5.909782   13.161279
  H     19.224052    7.119110   14.422661
  C      9.259667    3.272728   14.169811
  H      9.028881    2.347694   13.613196
  C     12.496366   -0.801371   14.272041
  H     12.794814   -1.826439   13.999586
  C     17.513691    3.104315   18.708600
  H     17.574842    3.500642   17.685019
  H     17.693743    3.949172   19.384491
  C      9.631118    2.844986   15.595308
  H     10.544623    2.236034   15.587332
  H      9.841322    3.727560   16.213517
  C     12.168925   -1.449523   16.701218
  H     12.467461   -2.491511   16.513772
  H     12.470654   -1.210129   17.729199
  C     16.671224    8.781897   18.285188
  H     17.694177    8.445934   18.506949
  H     16.744599    9.770079   17.808139
  C     12.420511    0.894146   10.563906
  C     10.656124    2.338189   20.389632
  H     10.673727    3.089601   21.192685
  H      9.725931    1.767698   20.503227
  C     10.122772    2.318254    9.373097
  H      9.288067    1.707538    9.745621
  H      9.692793    3.135394    8.775800
  C     15.602695   -1.409082   13.375268
  H     14.993088   -2.017940   14.052018
  H     15.437336   -1.791441   12.357643
  C     15.885639    1.298996   18.026563
  H     15.900038    1.627546   16.976527
  H     14.898137    0.856226   18.203681
  C     12.909666   -0.528811   15.727429
  H     12.682692    0.519207   15.972107
  H     13.991752   -0.653959   15.854619
  C     12.045138    3.773678   10.026951
  H     11.635546    4.606933    9.437567
  H     12.604727    4.203097   10.869203
  C     15.107316    6.477256   19.270890
  C     16.970918    0.241442   18.241977
  H     16.904085   -0.143922   19.270020
  H     16.792747   -0.607246   17.569120
  C     10.654839   -1.320164   16.541062
  H     10.136157   -1.997120   17.231115
  H     10.350388   -0.295805   16.805157
  C     16.073004    0.929388   12.535109
  H     15.774357    1.982872   12.611430
  H     15.940209    0.627695   11.486193
  C     15.034331    5.100986   19.948634
  H     14.231589    5.071209   20.695459
  H     15.974178    4.883934   20.472645
  C     11.865844    1.414986   20.533900
  H     11.800546    0.616332   19.779591
  H     11.866686    0.927624   21.516761
  C     20.609229    3.933878   14.242095
  H     20.415790    3.741069   13.176300
  H     21.598420    3.516662   14.467675
  C     13.196380    2.910427   18.987500
  H     13.127774    2.163450   18.180472
  C     18.147403    3.823792   14.804707
  H     17.387172    3.330158   15.425014
  H     17.875679    3.633233   13.759835
  C     10.971915   -0.687384   14.116568
  H     10.674316    0.354563   14.304921
  H     10.667508   -0.921099   13.089158
  C     17.083990   -1.568160   13.738741
  H     17.225796   -1.272499   14.789196
  H     17.370511   -2.624351   13.661826
  C     13.181070    2.178560   20.338553
  H     14.021442    1.479541   20.410309
  H     13.297832    2.910017   21.151471
  C      8.461678    2.069733   16.213654
  H      8.286166    1.156574   15.624857
  H      8.713942    1.747738   17.230691
  C     15.871427    6.511796   13.387552
  H     14.795689    6.705356   13.533178
  C     18.595689    2.039269   18.911738
  H     19.582319    2.478842   18.718752
  H     18.590332    1.712973   19.962130
  C     14.437225    9.368924   19.248821
  H     13.843641    9.451614   20.169559
  H     14.481855   10.367621   18.793205
  C     15.390127    5.508424   11.108292
  H     15.528371    4.612774   10.488854
  H     14.307438    5.661466   11.208535
  C     10.890736    2.920523   10.574473
  C     10.241244   -1.609252   15.097769
  H      9.157810   -1.486118   14.976098
  H     10.473976   -2.656686   14.855966
  C     11.148707    6.131613   14.888561
  H     10.484051    5.653279   15.616283
  H     12.157583    5.725204   15.059848
  C     20.602033    5.443579   14.488600
  H     21.346233    5.939737   13.853245
  H     20.885820    5.643788   15.532234
  C     18.362523    0.827614   18.008261
  H     18.447635    1.138261   16.955996
  H     19.134170    0.067416   18.181856
  C      7.188457    2.918214   16.230106
  H      6.356050    2.348659   16.661487
  H      7.351072    3.790885   16.880204
  C     12.982377    2.921341    9.165666
  H     13.807539    3.546481    8.797190
  C     11.630746    0.328558    9.359557
  H     12.300845   -0.299467    8.754608
  H     10.819906   -0.316202    9.727705
  C     17.975410   -0.701801   12.848985
  H     17.901509   -1.051510   11.808676
  H     19.025962   -0.805602   13.147820
  C     13.769902    8.379095   18.284548
  H     12.753925    8.723832   18.047846
  C     12.986881   -0.267551   11.393582
  H     13.871475   -0.703669   10.913036
  H     12.242044   -1.068706   11.487210
  C     11.058446    1.466517    8.507971
  H     10.492769    1.044352    7.665893
  C     13.553238    1.782777   10.018464
  H     14.120457    2.206654   10.859781
  H     14.244770    1.168672    9.423301
  C     15.852682    8.877419   19.576905
  H     16.339791    9.579507   20.267582
  C     16.001926    5.268851   12.490665
  H     15.530414    4.403041   12.972775
  H     17.064735    5.031189   12.357053
  C     12.203942    2.339052    7.978579
  H     11.801325    3.151449    7.358227
  H     12.873294    1.740255    7.345843
  C     15.779299    7.491280   20.226960
  H     15.204786    7.539144   21.163463
  H     16.789055    7.135886   20.477273
  C      7.998851    4.149045   14.177677
  H      8.199651    5.064164   14.752519
  H      7.731697    4.459981   13.159707
  C     11.981041    3.836883   18.849047
  H     12.031243    4.631151   19.607127
  H     11.992542    4.323314   17.864448
  C     13.696787    6.995367   18.937209
  H     13.201874    6.294563   18.250457
  H     13.099068    7.040581   19.859314
  C     16.008454    6.734235   10.437257
  H     17.078473    6.550713   10.259139
  H     15.544960    6.909009    9.458386
  C     11.156048    7.646606   15.122569
  H     10.126210    8.025700   15.048714
  H     11.500220    7.856162   16.143279
  C     16.479948    7.748455   12.708792
  H     17.563543    7.619660   12.593657
  H     16.323433    8.641786   13.322794
  C      6.828124    3.399575   14.823558
  H      5.944338    4.048924   14.855026
  H      6.567996    2.533033   14.198346
  C     15.850204    7.967236   11.327556
  H     14.779007    8.185646   11.452871
  H     16.303031    8.846988   10.853810
  C     19.535473    3.234826   15.078169
  H     19.770628    3.352236   16.146955
  H     19.533524    2.157838   14.870021
  C     11.629381    8.021685   12.674255
  H     12.302885    8.505105   11.955459
  H     10.618134    8.404309   12.473345
  C     17.544527    0.762992   12.922874
  H     18.175070    1.388012   12.277690
  H     17.682708    1.123843   13.952043
  C     12.035964    8.373904   14.105010
  H     13.084713    8.081148   14.258564
  H     11.983425    9.458384   14.263316
  C     10.685383    3.044142   19.034641
  H      9.818195    3.706758   18.919326
  H     10.621291    2.289758   18.238174
  C     16.109059    2.521977   18.931111
  H     16.029487    2.210058   19.984804
  C      9.939609    3.770515   11.422907
  H      8.975510    3.255567   11.527245
  H      9.737363    4.739667   10.950734
  C     14.589119    8.282128   16.993952
  H     14.641550    9.263368   16.499785
  H     14.105786    7.583201   16.294092
  C     16.013433    7.788790   17.297526
  C     15.182475    0.067469   13.438948
  H     15.317085    0.430743   14.470389
  C     15.946399    6.402653   17.974810
  H     16.967276    6.066185   18.220440
