# Supplementary material for: A 100,000-Fold Increase in C–H Bond Acidity Gives Palladium a Key Advantage in C(sp3)–H Activation Compared to Nickel
Source: J Am Chem Soc. 2025 Sep 9;147(38):34395–410. doi: 10.1021/jacs.5c07649 (PMC12464984; doi:10.1021/jacs.5c07649)
Supplement: Supplementary file 2 [file ja5c07649_si_002.zip › comp_SI/xyz/0_CH2CL2_2_dihedral_scan_pdbrpd/pdbrpd_constr_dihedr_p042_p1_1.xyz]

201
-7012.100366751607   r2scan-3c, C: 1, M: 1, <S^2>: 0.0
  Pd    12.562431    2.202645   13.120324
  Pd    15.205685    4.802201   16.912371
  Br    13.823381    3.293951   15.196952
  P     13.926090    0.330571   13.055063
  P     17.310405    4.291863   16.093508
  P     10.906917    3.811760   12.918732
  P     13.337707    5.408118   18.148619
  C     11.352191    1.109431   11.822921
  H     10.717816    0.593117   12.567162
  C     11.373723    5.531853   12.336025
  H     11.239125    6.147940   13.238929
  C     10.469648    6.103760   11.235624
  H      9.413139    6.036328   11.520048
  H     10.595072    5.510512   10.319089
  C     18.431683    4.917109   17.430423
  H     18.633590    4.060761   18.088611
  H     19.396342    5.271826   17.050981
  C     17.662194    2.473541   15.930569
  H     17.050803    2.166082   15.065365
  C     17.163397    1.695065   17.155701
  H     17.697838    2.034731   18.054927
  H     16.097582    1.904040   17.316543
  C      9.955008    4.146458   14.481041
  H     10.666853    4.709247   15.108806
  C     14.039159   -0.572163   14.678368
  H     14.700901    0.067455   15.286164
  C     11.287564    4.307370   19.796601
  H     11.802680    4.711741   20.679948
  H     10.606208    5.087420   19.435049
  C      8.702783    5.009756   14.266178
  H      8.968694    5.962880   13.793902
  H      8.015340    4.490352   13.582816
  C     12.805184   -1.311694   16.751436
  H     13.461435   -0.704037   17.392976
  H     11.823877   -1.348730   17.240674
  C     18.438778    6.252225   19.562457
  H     18.490917    5.312831   20.131026
  H     19.470548    6.567350   19.349888
  C     12.108390    0.052080   10.993308
  C     10.939444    9.096832   16.360101
  H     11.791567    9.782789   16.475994
  H     10.119206    9.675383   15.917590
  C      9.427151    1.031757   10.230512
  H      8.807072    0.548450   10.998821
  H      8.758522    1.627677    9.592585
  C     16.169571   -0.532085   11.483017
  H     15.941018   -1.552500   11.812542
  H     15.609774   -0.362791   10.552890
  C     13.228431    2.798618   19.175636
  H     13.831240    3.111860   20.040992
  H     13.929548    2.544418   18.370477
  C     12.677955   -0.630087   15.385840
  H     11.959289   -1.191237   14.770201
  H     12.279519    0.386469   15.498318
  C     11.294849    2.636505    9.817733
  H     10.642165    3.242935    9.173499
  H     12.028365    3.312797   10.278024
  C     15.512820    6.615044   19.355799
  C     12.393018    1.577067   19.568443
  H     11.851174    1.213586   18.681882
  H     13.054167    0.764514   19.894602
  C     13.393104   -2.716450   16.613546
  H     13.486881   -3.189778   17.598690
  H     12.705441   -3.339159   16.022350
  C     16.075684    1.921383   12.089077
  H     15.781550    2.639168   12.865551
  H     15.501227    2.177260   11.187568
  C     14.095165    6.135058   19.678044
  H     13.490065    6.931525   20.124452
  H     14.147994    5.317380   20.410041
  C     10.533571    8.561395   17.733242
  H      9.634416    7.936297   17.627869
  H     10.274613    9.386112   18.408606
  C     18.860076   -0.123731   16.690294
  H     19.472425    0.159922   17.558993
  H     18.994327   -1.202542   16.542702
  C     12.053554    6.569557   17.420714
  H     11.168270    5.927106   17.279492
  C     19.133446    2.153366   15.627887
  H     19.462032    2.676220   14.721994
  H     19.762014    2.512689   16.455735
  C     14.668397   -1.967727   14.557341
  H     14.057024   -2.581774   13.880473
  H     15.670250   -1.901372   14.115635
  C     17.668589   -0.399391   11.195314
  H     18.233363   -0.638281   12.108870
  H     17.963383   -1.133011   10.434817
  C     11.657443    7.723875   18.351880
  H     11.345179    7.342553   19.331035
  H     12.530884    8.368912   18.520230
  C      7.982670    5.275715   15.593173
  H      8.637920    5.874579   16.243714
  H      7.081070    5.873348   15.410024
  C     17.821791    4.972351   14.421494
  H     17.849040    4.077565   13.779509
  C     10.478531    3.073136   20.216509
  H      9.781843    3.349167   21.017920
  H      9.869445    2.734302   19.366897
  C     17.670299    8.636920   19.584315
  H     17.163463    9.416376   20.169512
  H     18.690869    8.988358   19.379623
  C     19.591503    6.009293   12.959590
  H     20.585667    6.473273   12.954110
  H     19.657741    5.101397   12.341449
  C     10.449927    1.970173   10.915566
  C     14.754795   -2.665508   15.920527
  H     15.157813   -3.677263   15.787556
  H     15.463108   -2.121505   16.561032
  C     12.852843    5.638134   11.932448
  H     13.488182    5.241026   12.733483
  H     13.037815    5.019465   11.042891
  C     17.392220    0.191762   16.977078
  H     17.044875   -0.345648   17.868351
  H     16.783550   -0.162088   16.132256
  C     11.388154    1.929616   20.665880
  H     11.934435    2.233081   21.571234
  H     10.788231    1.050848   20.932651
  C      7.630568    3.969938   16.305472
  H      7.135578    4.179449   17.261809
  H      6.917157    3.400584   15.691512
  C     12.022896    1.576662    8.982944
  H     12.633996    2.072735    8.216693
  C     11.062712   -0.857751   10.303960
  H     11.584134   -1.628151    9.717669
  H     10.467739   -1.372873   11.071477
  C     18.018681    1.017185   10.740904
  H     17.513944    1.225958    9.785942
  H     19.096999    1.104916   10.559433
  C     16.921835    8.401111   18.265301
  H     16.885582    9.334652   17.687552
  C     12.999617   -0.793019   11.906778
  H     13.652470   -1.461854   11.335273
  H     12.365358   -1.424044   12.544935
  C     10.150448   -0.029048    9.392579
  H      9.409105   -0.689129    8.921399
  C     12.931903    0.747102    9.897543
  H     13.680226    1.402130   10.364768
  H     13.470583   -0.010235    9.309929
  C     17.714686    7.326783   20.381111
  H     18.248723    7.486191   21.327978
  C     19.214957    5.614712   14.391455
  H     19.969546    4.934484   14.803049
  H     19.214434    6.514102   15.023097
  C     10.994083    0.657707    8.310968
  H     10.346805    1.241331    7.642159
  H     11.507364   -0.096077    7.698314
  C     16.285623    6.856799   20.675292
  H     15.753748    7.611030   21.273002
  H     16.305082    5.925632   21.259195
  C      9.613981    2.842496   15.215541
  H      8.968205    2.216430   14.582523
  H     10.534017    2.271377   15.398285
  C     12.461902    7.100433   16.036230
  H     13.368456    7.714524   16.132017
  H     12.714737    6.263592   15.372287
  C     15.492215    7.933208   18.565588
  H     14.943526    7.788292   17.624501
  H     14.959036    8.698443   19.147933
  C     18.554238    6.958604   12.360009
  H     18.555133    7.898237   12.932240
  H     18.821459    7.213161   11.326960
  C     13.223892    7.091487   11.622644
  H     13.140525    7.686634   12.544439
  H     14.270846    7.143915   11.302230
  C     16.770853    5.925599   13.831419
  H     16.689598    6.820608   14.464331
  H     15.784546    5.444945   13.836622
  C      8.887513    3.129955   16.532276
  H      8.639900    2.186183   17.034047
  H      9.565613    3.680460   17.200532
  C     17.154583    6.344646   12.409128
  H     17.117454    5.462320   11.752662
  H     16.416272    7.057966   12.024772
  C     19.341982    0.644005   15.459111
  H     18.778931    0.301851   14.577478
  H     20.401383    0.437416   15.262982
  C     10.841432    7.561404   10.943788
  H     10.194932    7.955678   10.149942
  H     10.652533    8.166856   11.842830
  C     17.571420    2.043757   11.781596
  H     17.795892    3.061077   11.437202
  H     18.143742    1.887254   12.708390
  C     12.312917    7.686886   10.547874
  H     12.477562    7.152030    9.600685
  H     12.571379    8.738084   10.369870
  C     11.340314    7.950998   15.430531
  H     11.655427    8.341037   14.454637
  H     10.463226    7.311154   15.251224
  C     12.326478    3.954839   18.721664
  H     11.799478    3.625100   17.810454
  C      9.707162    3.015530   11.751801
  H      8.958897    2.512416   12.379429
  H      9.174651    3.736432   11.121532
  C     17.650541    7.326131   17.449802
  H     18.674976    7.654571   17.222584
  H     17.129894    7.169367   16.495471
  C     17.699298    6.000924   18.226541
  C     15.723833    0.493220   12.534747
  H     16.281438    0.291488   13.464773
  C     16.264548    5.538348   18.550340
  H     16.314655    4.611610   19.151686
