# Supplementary material for: A 100,000-Fold Increase in C–H Bond Acidity Gives Palladium a Key Advantage in C(sp3)–H Activation Compared to Nickel
Source: J Am Chem Soc. 2025 Sep 9;147(38):34395–410. doi: 10.1021/jacs.5c07649 (PMC12464984; doi:10.1021/jacs.5c07649)
Supplement: Supplementary file 2 [file ja5c07649_si_002.zip › comp_SI/xyz/0_CH2CL2_2_dihedral_scan_pdbrpd/pdbrpd_constr_dihedr_m018_p1_1.xyz]

201
-7012.091319325042   r2scan-3c, C: 1, M: 1, <S^2>: 0.0
  Pd    12.371296    2.447964   13.067886
  Pd    15.343234    4.601990   17.006648
  Br    13.618818    3.362635   15.326710
  P     13.829887    0.665299   12.937170
  P     16.615489    2.785279   17.738836
  P     10.509254    3.855673   13.058451
  P     14.424520    6.662715   16.539258
  C     11.193617    1.257897   11.813502
  H     10.663837    0.673639   12.588064
  C     10.608542    5.676864   12.621278
  H     10.468224    6.184779   13.590211
  C      9.510539    6.160264   11.663491
  H      8.516571    5.879549   12.029590
  H      9.643252    5.670797   10.688015
  C     17.489939    3.511574   19.204914
  H     16.837171    3.327544   20.068600
  H     18.451987    3.033277   19.416978
  C     15.523007    1.451974   18.457261
  H     15.058346    0.985632   17.572314
  C     14.401004    2.080287   19.298997
  H     14.836031    2.628806   20.146976
  H     13.852464    2.814622   18.693710
  C      9.612830    3.866465   14.693004
  H     10.263853    4.466901   15.349586
  C     14.126824   -0.299083   14.492420
  H     14.637186    0.418068   15.156361
  C     11.981135    8.152845   16.519841
  H     12.377203    8.828711   17.292127
  H     12.270943    8.565703   15.545992
  C      8.230232    4.533075   14.629909
  H      8.318728    5.568737   14.281434
  H      7.601196    3.999186   13.902938
  C     13.031738   -1.436110   16.467226
  H     13.505973   -0.747663   17.178993
  H     12.070160   -1.734134   16.903430
  C     18.033182    5.679760   20.352883
  H     17.261286    5.458544   21.103650
  H     18.976014    5.240776   20.710299
  C     11.990594    0.289343   10.915157
  C     16.348581    8.456214   12.581721
  H     17.345340    8.556145   13.036844
  H     16.432039    8.814056   11.547963
  C      9.192134    1.030593   10.330147
  H      8.660122    0.478937   11.118215
  H      8.439443    1.580224    9.746527
  C     16.100703    0.222330   11.224290
  H     16.092734   -0.826009   11.545731
  H     15.454942    0.290747   10.338226
  C     12.133960    6.135585   18.045384
  H     12.539117    6.724530   18.880452
  H     12.544067    5.120877   18.139463
  C     12.795839   -0.693471   15.150363
  H     12.225438   -1.345080   14.473434
  H     12.187500    0.204196   15.320245
  C     10.881568    2.813703    9.865331
  H     10.144547    3.382591    9.280406
  H     11.582883    3.533449   10.312615
  C     16.457590    7.154814   18.332925
  C     10.608299    6.108422   18.156804
  H     10.211992    5.431521   17.388548
  H     10.313388    5.693881   19.128964
  C     13.936740   -2.652862   16.271496
  H     14.117628   -3.149880   17.232875
  H     13.430937   -3.382833   15.622455
  C     15.591966    2.611126   11.889976
  H     15.238161    3.249564   12.708813
  H     14.901744    2.766200   11.049947
  C     15.135107    7.758802   17.853122
  H     15.251996    8.801108   17.535270
  H     14.411589    7.748370   18.679266
  C     15.355096    9.318176   13.362062
  H     14.377466    9.293969   12.860901
  H     15.683404   10.364945   13.373784
  C     14.203344   -0.041560   20.651747
  H     14.654044    0.432970   21.536111
  H     13.511707   -0.809982   21.018546
  C     14.764917    7.343442   14.821903
  H     13.787186    7.266037   14.320355
  C     16.271573    0.369001   19.246737
  H     17.014597   -0.123624   18.609004
  H     16.816288    0.837183   20.079725
  C     15.035874   -1.520533   14.296501
  H     14.566828   -2.215487   13.584340
  H     16.000153   -1.219319   13.869889
  C     17.520580    0.644301   10.832087
  H     18.186596    0.516210   11.696837
  H     17.893602   -0.015044   10.038510
  C     15.195601    8.817207   14.801594
  H     14.472228    9.442182   15.338800
  H     16.157481    8.921137   15.320982
  C      7.534463    4.516322   15.996652
  H      8.092999    5.157714   16.692876
  H      6.531857    4.951344   15.900109
  C     17.822255    1.822313   16.672930
  H     17.285024    0.878743   16.476449
  C     10.451795    8.101343   16.625758
  H     10.036959    9.108855   16.498338
  H     10.058707    7.485429   15.801669
  C     19.294480    7.477468   19.152905
  H     19.425718    8.561273   19.030019
  H     20.250566    7.067210   19.505834
  C     20.001446    0.558929   16.522009
  H     20.939372    0.333965   17.044667
  H     19.474766   -0.396336   16.380137
  C     10.162547    2.044800   10.984639
  C     15.262860   -2.243614   15.629300
  H     15.901441   -3.121207   15.469519
  H     15.805525   -1.572679   16.313120
  C     11.994023    6.075415   12.094287
  H     12.770714    5.742155   12.795715
  H     12.186686    5.563638   11.140378
  C     13.446546    1.016217   19.847895
  H     12.680981    1.495997   20.470273
  H     12.921425    0.534754   19.010766
  C     10.005630    7.499278   17.959082
  H     10.329680    8.156802   18.779256
  H      8.910495    7.447748   18.004897
  C      7.451616    3.101476   16.569598
  H      6.978148    3.119601   17.558976
  H      6.813661    2.484302   15.919705
  C     11.646330    1.842387    8.955800
  H     12.162597    2.410640    8.170257
  C     10.990024   -0.697870   10.265999
  H     11.544343   -1.409413    9.637139
  H     10.487498   -1.275730   11.054616
  C     17.555064    2.103103   10.374356
  H     16.948071    2.205935    9.462482
  H     18.579137    2.396620   10.112251
  C     18.909178    6.840937   17.811438
  H     19.692038    7.041071   17.067203
  C     13.004972   -0.494939   11.753051
  H     13.715037   -1.044652   11.125336
  H     12.472793   -1.234124   12.365990
  C      9.956668    0.059776    9.425803
  H      9.253069   -0.656178    8.979070
  C     12.679497    1.074052    9.788184
  H     13.400561    1.778516   10.220359
  H     13.237164    0.376051    9.147422
  C     18.190051    7.194086   20.179468
  H     18.454779    7.646898   21.144910
  C     19.140603    1.484704   17.386036
  H     18.954206    1.022381   18.361434
  H     19.694087    2.415708   17.572920
  C     10.667011    0.848222    8.318059
  H      9.929267    1.384316    7.705465
  H     11.209910    0.161208    7.654633
  C     16.864978    7.787838   19.687125
  H     16.961087    8.876146   19.563069
  H     16.070076    7.608467   20.424815
  C      9.525322    2.452611   15.285049
  H      8.951543    1.801440   14.609345
  H     10.532930    2.024756   15.361868
  C     15.755491    6.469566   14.032809
  H     16.732832    6.473224   14.533828
  H     15.408277    5.429717   14.025998
  C     17.583171    7.432858   17.324822
  H     17.323561    6.990478   16.355364
  H     17.681830    8.518356   17.181190
  C     20.282575    1.193260   15.161101
  H     20.883936    2.102937   15.305262
  H     20.874418    0.513909   14.535355
  C     12.072836    7.590806   11.882409
  H     11.986701    8.094601   12.857825
  H     13.054015    7.859006   11.473745
  C     18.101825    2.477222   15.312336
  H     18.620779    3.434272   15.461062
  H     17.157251    2.704596   14.800493
  C      8.840407    2.467045   16.654684
  H      8.772603    1.443101   17.042788
  H      9.460770    3.037178   17.361891
  C     18.979002    1.560569   14.451960
  H     18.420634    0.640505   14.221987
  H     19.199270    2.045284   13.493757
  C     15.306222   -0.682200   19.808715
  H     14.851054   -1.234452   18.974296
  H     15.868456   -1.413244   20.403058
  C      9.589332    7.678166   11.474253
  H      8.802448    8.004997   10.783265
  H      9.396257    8.171837   12.438396
  C     16.997562    3.031339   11.454465
  H     16.969960    4.065880   11.089965
  H     17.665143    3.022733   12.326346
  C     10.965334    8.092244   10.955310
  H     11.115001    7.665533    9.952494
  H     11.024011    9.182679   10.851224
  C     15.933890    6.984060   12.601870
  H     16.681677    6.369767   12.085048
  H     14.989911    6.862115   12.052894
  C     12.578586    6.753017   16.711058
  H     12.214587    6.101856   15.897670
  C      9.362923    2.981530   11.890459
  H      8.684711    2.383720   12.514009
  H      8.741117    3.670427   11.309490
  C     18.742775    5.328127   17.983343
  H     19.687651    4.873275   18.313475
  H     18.474871    4.878647   17.016991
  C     17.641318    5.018805   19.008632
  C     15.544888    1.134970   12.325971
  H     16.185263    1.031038   13.216714
  C     16.302816    5.633493   18.550381
  H     15.545543    5.463553   19.338765
