# Supplementary material for: A 100,000-Fold Increase in C–H Bond Acidity Gives Palladium a Key Advantage in C(sp3)–H Activation Compared to Nickel
Source: J Am Chem Soc. 2025 Sep 9;147(38):34395–410. doi: 10.1021/jacs.5c07649 (PMC12464984; doi:10.1021/jacs.5c07649)
Supplement: Supplementary file 2 [file ja5c07649_si_002.zip › comp_SI/xyz/0_CH2CL2_2_dihedral_scan_pdbrpd/pdbrpd_constr_dihedr_m158_p1_1.xyz]

201
-7012.090678878719   r2scan-3c, C: 1, M: 1, <S^2>: 0.0
  Pd    12.377741    2.090659   13.268693
  Pd    15.270878    4.704397   16.967159
  Br    13.954117    3.125190   15.202112
  P     13.714117    0.215623   12.989325
  P     13.474575    5.963175   17.724195
  P     10.862118    3.831362   13.100269
  P     17.364870    3.904873   16.334335
  C     11.091755    1.121090   11.943423
  H     10.452072    0.613235   12.688737
  C     11.578830    5.440741   12.440200
  H     11.558277    6.106818   13.318413
  C     10.749973    6.096830   11.327265
  H      9.711249    6.239854   11.647049
  H     10.725701    5.433967   10.452499
  C     14.264687    7.136103   18.923498
  H     14.433934    8.071789   18.375061
  H     13.622392    7.375066   19.777894
  C     12.594790    7.053034   16.496874
  H     12.092410    6.352497   15.810557
  C     13.595359    7.879919   15.672722
  H     14.206896    8.503189   16.339576
  H     14.284824    7.204432   15.148155
  C      9.928904    4.348351   14.626759
  H     10.700765    4.783018   15.282982
  C     13.933137   -0.770383   14.555431
  H     14.675609   -0.196969   15.134878
  C     19.311431    4.194285   14.282000
  H     19.874515    4.833199   14.976425
  H     19.638152    3.162019   14.454863
  C      8.860716    5.416836   14.351159
  H      9.317330    6.305924   13.900847
  H      8.131017    5.024798   13.627492
  C     12.812534   -1.548657   16.683305
  H     13.542110   -1.009202   17.306014
  H     11.865828   -1.562953   17.237439
  C     16.458784    7.702126   20.003510
  H     16.590629    8.510267   19.270054
  H     15.912000    8.119998   20.861093
  C     11.754722    0.046523   11.052747
  C     18.450645   -0.526078   17.694544
  H     18.477648   -0.289612   18.768488
  H     18.672721   -1.596058   17.596891
  C      9.089253    1.175631   10.455836
  H      8.487825    0.722523   11.256522
  H      8.420397    1.814105    9.860769
  C     15.838317   -0.649794   11.262294
  H     15.623495   -1.667805   11.606974
  H     15.226864   -0.479852   10.365519
  C     17.281488    5.723641   14.201902
  H     17.727941    6.480494   14.864333
  H     16.196089    5.758925   14.363871
  C     12.627626   -0.793911   15.363880
  H     11.836647   -1.287302   14.779954
  H     12.293253    0.235473   15.550021
  C     11.016135    2.672216    9.941269
  H     10.359620    3.322811    9.346178
  H     11.816844    3.298659   10.352958
  C     17.750387    5.459633   18.586109
  C     17.623124    6.075650   12.751731
  H     17.110969    5.370838   12.079280
  H     17.242643    7.077427   12.515957
  C     13.312364   -2.972656   16.435245
  H     13.452392   -3.500208   17.386801
  H     12.550233   -3.528534   15.869179
  C     15.774655    1.807019   11.844768
  H     15.517419    2.535396   12.623459
  H     15.155168    2.044822   10.969179
  C     18.508819    4.931019   17.369879
  H     19.421304    4.399434   17.661183
  H     18.813325    5.779695   16.742103
  C     19.512406    0.304832   16.972292
  H     19.555860    0.002690   15.915547
  H     20.504631    0.115575   17.400445
  C     11.855822    9.694267   15.367727
  H     12.368795   10.362249   16.075329
  H     11.351446   10.331733   14.631120
  C     17.803097    2.085221   16.466160
  H     17.794077    1.745501   15.416421
  C     11.525525    7.942100   17.152948
  H     10.775388    7.322410   17.657303
  H     11.994838    8.573747   17.920896
  C     14.474868   -2.188996   14.323788
  H     13.785474   -2.737381   13.665821
  H     15.445153   -2.149280   13.814303
  C     17.319356   -0.522074   10.890173
  H     17.933325   -0.756653   11.772140
  H     17.570266   -1.260443   10.118632
  C     19.194386    1.802494   17.050664
  H     19.968417    2.377311   16.529771
  H     19.211972    2.119151   18.103301
  C      8.125597    5.813004   15.636140
  H      8.839006    6.287096   16.327438
  H      7.358595    6.562271   15.403872
  C     12.090280    5.005844   18.568298
  H     11.259194    5.055488   17.845607
  C     19.660816    4.605707   12.846081
  H     20.749342    4.565492   12.714561
  H     19.228313    3.880273   12.145580
  C     17.625981    6.054743   21.489690
  H     18.601130    5.675239   21.824136
  H     17.104822    6.450284   22.372141
  C     10.438313    4.825957   20.470383
  H     10.118578    5.281960   21.415653
  H      9.585639    4.891906   19.777844
  C     10.202372    2.049538   11.086925
  C     14.620216   -2.957466   15.643521
  H     14.955231   -3.981004   15.434042
  H     15.402368   -2.482523   16.250651
  C     13.049323    5.283317   12.012512
  H     13.633206    4.865735   12.840603
  H     13.116804    4.561244   11.187440
  C     12.878751    8.795679   14.675464
  H     13.618293    9.393213   14.127729
  H     12.353511    8.179293   13.934336
  C     19.131286    6.000251   12.511278
  H     19.634618    6.744686   13.146018
  H     19.366590    6.254716   11.470517
  C      7.506072    4.592633   16.315593
  H      6.993690    4.888891   17.239185
  H      6.746661    4.151988   15.652872
  C     11.629382    1.586676    9.054661
  H     12.219246    2.056526    8.255863
  C     10.623994   -0.801593   10.421216
  H     11.068922   -1.591909    9.799532
  H     10.051272   -1.293164   11.220276
  C     17.645056    0.891280   10.406595
  H     17.093281    1.090569    9.476007
  H     18.712901    0.977593   10.170186
  C     16.805686    4.920576   20.861489
  H     16.656983    4.117875   21.596384
  C     12.669239   -0.848505   11.889052
  H     13.249620   -1.534283   11.261186
  H     12.057691   -1.462293   12.565075
  C      9.702902    0.082257    9.571600
  H      8.898905   -0.533593    9.145531
  C     12.544346    0.710059    9.913748
  H     13.347696    1.326337   10.338900
  H     13.013892   -0.069346    9.296843
  C     17.822742    7.167869   20.452456
  H     18.409487    7.986412   20.891729
  C     11.619170    5.616088   19.895383
  H     11.343265    6.669470   19.771392
  H     12.447822    5.585028   20.616555
  C     10.515052    0.729284    8.442265
  H      9.861235    1.351608    7.816182
  H     10.948655   -0.047678    7.797981
  C     18.562694    6.607486   19.234047
  H     19.549889    6.224806   19.530688
  H     18.725809    7.399214   18.488999
  C      9.336121    3.131617   15.353781
  H      8.634394    2.604487   14.692548
  H     10.138159    2.422073   15.599868
  C     16.739117    1.275400   17.222724
  H     16.721417    1.590273   18.275768
  H     15.744710    1.479408   16.809365
  C     17.547509    4.361368   19.640701
  H     16.965500    3.538148   19.202455
  H     18.524976    3.956200   19.940084
  C     10.812635    3.358709   20.683050
  H     11.614572    3.300439   21.433919
  H      9.957665    2.799296   21.082482
  C     13.652043    6.615509   11.556979
  H     13.721467    7.293613   12.418349
  H     14.677354    6.447141   11.204101
  C     12.452264    3.521798   18.757870
  H     13.328150    3.440647   19.416009
  H     12.739435    3.082924   17.796325
  C      8.585273    3.554988   16.620566
  H      8.152038    2.671449   17.105678
  H      9.298754    3.993142   17.331352
  C     11.296866    2.728559   19.377147
  H     10.461038    2.687332   18.665782
  H     11.618569    1.693082   19.546346
  C     10.836884    8.840985   16.121028
  H     10.293079    8.210760   15.401055
  H     10.092550    9.471498   16.622944
  C     11.360464    7.439618   10.910850
  H     10.758154    7.880858   10.106976
  H     11.319099    8.137005   11.760393
  C     17.249570    1.930458   11.456271
  H     17.444640    2.943272   11.083507
  H     17.870881    1.793249   12.354794
  C     12.811999    7.271363   10.460518
  H     12.837862    6.640923    9.559061
  H     13.240027    8.242741   10.183328
  C     17.054464   -0.220728   17.150671
  H     16.294358   -0.785156   17.705041
  H     16.991383   -0.546731   16.101057
  C     17.807569    4.329478   14.572270
  H     17.261509    3.590911   13.963777
  C      9.575587    3.144135   11.954716
  H      8.807805    2.699462   12.601678
  H      9.083394    3.910428   11.344826
  C     15.440965    5.461816   20.418136
  H     14.891937    5.861859   21.282646
  H     14.843704    4.645072   19.992395
  C     15.614196    6.570421   19.368399
  C     15.460726    0.384620   12.332206
  H     16.083566    0.200336   13.224105
  C     16.383154    6.020993   18.150670
  H     16.543546    6.840459   17.426755
