# Supplementary material for: A 100,000-Fold Increase in C–H Bond Acidity Gives Palladium a Key Advantage in C(sp3)–H Activation Compared to Nickel
Source: J Am Chem Soc. 2025 Sep 9;147(38):34395–410. doi: 10.1021/jacs.5c07649 (PMC12464984; doi:10.1021/jacs.5c07649)
Supplement: Supplementary file 2 [file ja5c07649_si_002.zip › comp_SI/xyz/0_CH2CL2_2_dihedral_scan_pdbrpd/pdbrpd_constr_dihedr_p022_p1_1.xyz]

201
-7012.093276213484   r2scan-3c, C: 1, M: 1, <S^2>: 0.0
  Pd    12.518776    2.120897   13.192477
  Pd    15.191690    4.893497   16.914857
  Br    13.733091    3.243663   15.318565
  P     13.901050    0.259378   12.929954
  P     17.170425    3.827747   16.399195
  P     10.963115    3.822377   12.997690
  P     13.405861    5.952506   17.974635
  C     11.276674    1.130921   11.836601
  H     10.639324    0.606327   12.572888
  C     11.610614    5.465389   12.354961
  H     11.533521    6.123863   13.234048
  C     10.772996    6.087918   11.228860
  H      9.719085    6.160761   11.521396
  H     10.813858    5.441706   10.342617
  C     18.357271    4.474026   17.667261
  H     18.393918    3.727033   18.470917
  H     19.377232    4.586630   17.283952
  C     17.149930    1.980059   16.559363
  H     16.417657    1.664733   15.796952
  C     16.614025    1.556984   17.934724
  H     17.290511    1.916914   18.722621
  H     15.636697    2.023998   18.112958
  C     10.039436    4.306066   14.536745
  H     10.796822    4.829981   15.145035
  C     14.051293   -0.720751   14.510698
  H     14.741580   -0.121541   15.127723
  C     11.232543    5.369792   19.723980
  H     11.802043    5.838185   20.539285
  H     10.651267    6.162998   19.238145
  C      8.871038    5.266250   14.271753
  H      9.223688    6.167524   13.757215
  H      8.142626    4.777568   13.608299
  C     12.825959   -1.519206   16.578435
  H     13.481708   -0.943251   17.247315
  H     11.842932   -1.572067   17.062608
  C     18.526313    6.116601   19.564053
  H     18.381981    5.286560   20.270335
  H     19.606198    6.205317   19.376692
  C     11.977830    0.078583   10.953484
  C     11.495821    9.657358   15.702490
  H     12.423948   10.245673   15.752008
  H     10.755588   10.269422   15.172664
  C      9.302305    1.150006   10.306625
  H      8.693693    0.671855   11.087110
  H      8.632037    1.780276    9.704521
  C     16.016926   -0.747344   11.288220
  H     15.714360   -1.739789   11.639609
  H     15.453246   -0.548504   10.366121
  C     12.956849    3.545686   19.349898
  H     13.609471    3.895126   20.163838
  H     13.605657    3.085349   18.594556
  C     12.701646   -0.781395   15.242128
  H     11.963666   -1.304706   14.616607
  H     12.321974    0.237421   15.397025
  C     11.203343    2.699866    9.855191
  H     10.545999    3.339402    9.249246
  H     11.977376    3.341423   10.294679
  C     15.728766    6.947075   19.108556
  C     11.971009    2.516363   19.909322
  H     11.373001    2.106423   19.081188
  H     12.523197    1.678669   20.353069
  C     13.403927   -2.921984   16.384491
  H     13.509954   -3.427953   17.352044
  H     12.702579   -3.520828   15.784699
  C     16.103801    1.717976   11.823763
  H     15.873254    2.480582   12.579565
  H     15.531116    1.979714   10.923103
  C     14.239993    6.774329   19.414348
  H     13.773578    7.724581   19.694533
  H     14.126308    6.094502   20.269837
  C     11.019488    9.354536   17.122921
  H     10.048566    8.838587   17.080960
  H     10.863899   10.284377   17.683867
  C     17.838270   -0.646664   17.726556
  H     18.575444   -0.368603   18.494065
  H     17.727050   -1.737396   17.769369
  C     12.278919    7.167157   17.094507
  H     11.322146    6.625067   17.012233
  C     18.493891    1.304167   16.256854
  H     18.850542    1.580488   15.257432
  H     19.247852    1.649808   16.979550
  C     14.649092   -2.122884   14.328574
  H     14.011015   -2.703882   13.646881
  H     15.643049   -2.061576   13.870083
  C     17.514742   -0.739659   10.971584
  H     18.076387   -1.000231   11.881037
  H     17.737670   -1.511172   10.224227
  C     12.027725    8.470373   17.864345
  H     11.667933    8.262041   18.878596
  H     12.975709    9.018308   17.963968
  C      8.172945    5.656116   15.579373
  H      8.877250    6.221499   16.208805
  H      7.330129    6.324273   15.363084
  C     17.816609    4.151769   14.664212
  H     17.650004    3.199049   14.136109
  C     10.277334    4.327949   20.321261
  H      9.637463    4.810232   21.070719
  H      9.613335    3.950615   19.531333
  C     18.206217    8.574378   19.177405
  H     17.825704    9.511463   19.606365
  H     19.280580    8.708665   18.991322
  C     19.771680    4.668356   13.150279
  H     20.840852    4.913669   13.131829
  H     19.650134    3.719319   12.609347
  C     10.378409    2.042269   10.973445
  C     14.753323   -2.862134   15.668036
  H     15.143682   -3.873389   15.498446
  H     15.481505   -2.343016   16.307426
  C     13.096498    5.398663   11.965200
  H     13.681214    4.989075   12.797515
  H     13.226287    4.709298   11.119563
  C     16.504759    0.033816   18.037854
  H     16.152202   -0.245304   19.038673
  H     15.746334   -0.315182   17.324615
  C     11.037043    3.153606   20.938533
  H     11.631336    3.513052   21.791675
  H     10.331921    2.409828   21.329381
  C      7.699396    4.418997   16.342636
  H      7.223174    4.712772   17.286389
  H      6.936962    3.894220   15.748208
  C     11.865979    1.638416    8.972775
  H     12.462709    2.132262    8.193846
  C     10.882180   -0.787716   10.285912
  H     11.360747   -1.560780    9.667465
  H     10.302191   -1.301229   11.065821
  C     17.958244    0.635011   10.475108
  H     17.457263    0.852623    9.520246
  H     19.037592    0.642741   10.279292
  C     17.480467    8.263521   17.861367
  H     17.638801    9.084051   17.148435
  C     12.881483   -0.808065   11.807349
  H     13.478752   -1.487553   11.190035
  H     12.258890   -1.429466   12.465521
  C      9.961953    0.083317    9.423785
  H      9.183581   -0.545661    8.970202
  C     12.781865    0.771240    9.842182
  H     13.563849    1.398362   10.293119
  H     13.280705    0.009405    9.226104
  C     17.982316    7.418676   20.161291
  H     18.499227    7.630761   21.107389
  C     19.313438    4.484743   14.600694
  H     19.908431    3.703899   15.089516
  H     19.497817    5.419091   15.148954
  C     10.787085    0.762460    8.323205
  H     10.135202    1.376613    7.687114
  H     11.255405    0.003539    7.681697
  C     16.482416    7.256186   20.425521
  H     16.071960    8.176019   20.866564
  H     16.307904    6.440387   21.141331
  C      9.579224    3.068402   15.318821
  H      8.885824    2.475449   14.704743
  H     10.444195    2.428146   15.537242
  C     12.762041    7.465586   15.667606
  H     13.739587    7.967693   15.708298
  H     12.912447    6.525444   15.120612
  C     15.977407    8.105664   18.129630
  H     15.447817    7.907809   17.186299
  H     15.569218    9.035594   18.551425
  C     18.961215    5.761599   12.452866
  H     19.155501    6.723434   12.950810
  H     19.285627    5.870876   11.410501
  C     13.625232    6.780250   11.568181
  H     13.615338    7.439838   12.448505
  H     14.671430    6.693584   11.250331
  C     16.985921    5.232478   13.948437
  H     17.066893    6.179490   14.498030
  H     15.925419    4.952382   13.959345
  C      8.870580    3.474785   16.613673
  H      8.532737    2.579908   17.151089
  H      9.592419    3.986262   17.265155
  C     17.463487    5.458356   12.511797
  H     17.247812    4.563860   11.912832
  H     16.891919    6.281466   12.065812
  C     18.359461   -0.220510   16.353462
  H     17.660314   -0.566017   15.576101
  H     19.328042   -0.691415   16.144877
  C     11.309975    7.474433   10.857069
  H     10.708038    7.893477   10.041156
  H     11.196793    8.148527   11.718392
  C     17.599889    1.721848   11.488804
  H     17.894598    2.704189   11.102722
  H     18.175176    1.558391   12.412902
  C     12.783315    7.405873   10.455106
  H     12.878527    6.795215    9.544912
  H     13.159269    8.406933   10.210210
  C     11.761227    8.363456   14.933230
  H     12.132945    8.586429   13.926013
  H     10.812633    7.818298   14.809024
  C     12.213575    4.734601   18.726199
  H     11.649281    4.352205   17.859741
  C      9.702122    3.100648   11.848940
  H      8.956118    2.614667   12.492860
  H      9.177163    3.852006   11.247851
  C     18.039013    6.963147   17.269358
  H     19.115826    7.069678   17.073919
  H     17.546503    6.753324   16.312061
  C     17.807526    5.788250   18.232387
  C     15.676344    0.332126   12.326317
  H     16.259402    0.124504   13.239477
  C     16.299252    5.645829   18.518274
  H     16.148209    4.823573   19.241764
