# Supplementary material for: A 100,000-Fold Increase in C–H Bond Acidity Gives Palladium a Key Advantage in C(sp3)–H Activation Compared to Nickel
Source: J Am Chem Soc. 2025 Sep 9;147(38):34395–410. doi: 10.1021/jacs.5c07649 (PMC12464984; doi:10.1021/jacs.5c07649)
Supplement: Supplementary file 2 [file ja5c07649_si_002.zip › comp_SI/xyz/0_CH2CL2_2_dihedral_scan_pdbrpd/pdbrpd_constr_dihedr_m210_p1_1.xyz]

201
-7012.096411374797   r2scan-3c, C: 1, M: 1, <S^2>: 0.0
  Pd    12.693207    2.035984   13.041616
  Pd    15.359682    4.942157   16.669520
  Br    13.923037    3.525345   14.896333
  P     14.290412    0.359581   13.049957
  P     14.579201    6.967143   15.856945
  P     10.666678    3.158706   13.043407
  P     16.295214    3.181503   17.846801
  C     11.674709    0.776688   11.728590
  H     11.089362    0.154819   12.426893
  C     10.594770    5.015833   12.949491
  H     11.107358    5.364825   13.861463
  C      9.165733    5.579826   12.939384
  H      8.624914    5.271576   13.841624
  H      8.617976    5.169230   12.078877
  C     15.713565    8.175104   16.689921
  H     16.582861    8.273276   16.024871
  H     15.277757    9.172861   16.814272
  C     14.897670    7.136983   14.030885
  H     14.125381    6.496430   13.571829
  C     16.269820    6.552073   13.661407
  H     17.064296    7.130448   14.155486
  H     16.345379    5.520595   14.031009
  C      9.594996    2.697520   14.500672
  H      8.585278    3.083917   14.286864
  C     14.485806   -0.489917   14.692887
  H     15.005763    0.259687   15.312133
  C     18.060962    0.958815   17.849514
  H     18.692082    1.512211   18.559951
  H     17.327507    0.395603   18.438166
  C      9.503805    1.173249   14.665692
  H      9.099984    0.702696   13.761378
  H     10.517656    0.773739   14.808515
  C     13.300585   -1.409682   16.727624
  H     13.802684   -0.694346   17.395038
  H     12.316430   -1.618436   17.165732
  C     17.367547    8.377059   18.585761
  H     18.192056    8.348390   17.859561
  H     17.076683    9.429655   18.714296
  C     12.613219   -0.145505   10.923764
  C     13.058120    1.368525   20.827888
  H     13.002086    2.281758   21.438866
  H     12.358069    0.646877   21.266870
  C      9.875474    0.492871   10.012714
  H      9.276464   -0.087970   10.728596
  H      9.175343    1.017721    9.346560
  C     16.691553   -0.211006   11.562585
  H     16.601773   -1.245014   11.915662
  H     16.151392   -0.149534   10.607712
  C     18.328065    2.668184   15.980235
  H     18.973013    3.348202   16.554784
  H     17.766856    3.290230   15.268772
  C     13.126553   -0.764105   15.349783
  H     12.529681   -1.433635   14.713109
  H     12.568211    0.176743   15.438874
  C     11.539906    2.344605    9.771441
  H     10.857643    2.894297    9.106988
  H     12.153733    3.083461   10.305900
  C     17.039008    5.497458   19.181023
  C     19.220809    1.672220   15.232665
  H     18.601123    1.065651   14.557977
  H     19.933776    2.219049   14.602842
  C     14.140387   -2.684001   16.647554
  H     14.267615   -3.119088   17.646446
  H     13.613934   -3.431254   16.035612
  C     16.214854    2.218586   12.068499
  H     15.794742    2.908630   12.808613
  H     15.640271    2.355384   11.142365
  C     17.470464    4.040316   18.996147
  H     17.587093    3.528415   19.958068
  H     18.447648    4.015582   18.495348
  C     14.485260    0.821144   20.875899
  H     14.527228   -0.134776   20.332519
  H     14.783260    0.614962   21.911399
  C     16.358384    8.022008   11.612701
  H     17.149795    8.648593   12.049917
  H     16.501901    8.038010   10.525239
  C     15.077382    2.104284   18.789272
  H     15.089645    1.154858   18.228512
  C     14.738943    8.563639   13.485792
  H     13.734150    8.946551   13.701699
  H     15.455537    9.228107   13.990168
  C     15.349982   -1.757039   14.631078
  H     14.878901   -2.486146   13.955683
  H     16.339914   -1.525880   14.219971
  C     18.165208    0.135351   11.321305
  H     18.723636    0.013055   12.261120
  H     18.594923   -0.570731   10.599824
  C     15.476370    1.802865   20.240704
  H     16.492982    1.397336   20.294019
  H     15.473925    2.737468   20.818140
  C      8.639814    0.798778   15.873836
  H      7.607820    1.138458   15.702905
  H      8.605295   -0.293234   15.973887
  C     12.780787    7.467379   16.034911
  H     12.391270    7.362983   15.008134
  C     18.942721   -0.014675   17.060360
  H     19.453285   -0.692225   17.755928
  H     18.306614   -0.637173   16.413476
  C     16.667619    7.861924   20.937777
  H     16.988826    7.454045   21.905936
  H     16.374921    8.908166   21.101029
  C     11.075169    9.274363   16.442107
  H     10.934725   10.311531   16.770914
  H     10.716768    9.215747   15.403329
  C     10.715496    1.537170   10.787606
  C     15.502360   -2.385551   16.021103
  H     16.106051   -3.298622   15.948389
  H     16.052052   -1.687566   16.670592
  C     11.401601    5.518353   11.742994
  H     12.431197    5.139441   11.799775
  H     10.961940    5.121871   10.816549
  C     16.495796    6.596046   12.147974
  H     17.486680    6.189382   11.910456
  H     15.755771    5.946182   11.655950
  C     19.951328    0.736826   16.193998
  H     20.624193    1.320957   16.839166
  H     20.576621    0.030586   15.634040
  C      9.178342    1.437922   17.154166
  H      8.546752    1.173078   18.011146
  H     10.183448    1.038600   17.358819
  C     12.443015    1.417142    8.949633
  H     13.026088    2.015468    8.236301
  C     11.740367   -1.164822   10.152194
  H     12.394632   -1.844139    9.587093
  H     11.171801   -1.774890   10.868517
  C     18.321118    1.572202   10.820893
  H     17.833185    1.665166    9.839190
  H     19.381823    1.811386   10.674553
  C     15.475254    7.061634   20.398702
  H     14.642427    7.108545   21.113526
  C     13.557487   -0.881330   11.880911
  H     14.311821   -1.465132   11.341607
  H     12.977467   -1.583521   12.496001
  C     10.783242   -0.435930    9.199909
  H     10.167413   -1.173989    8.667668
  C     13.399251    0.677139    9.890905
  H     14.035321    1.405416   10.410057
  H     14.056967    0.009220    9.316408
  C     17.820271    7.787738   19.927901
  H     18.680746    8.358398   20.303483
  C     12.566136    8.920639   16.476950
  H     13.130686    9.612427   15.841093
  H     12.941281    9.046828   17.501726
  C     11.586013    0.395668    8.190691
  H     10.902576    0.913156    7.503641
  H     12.228587   -0.259330    7.586762
  C     18.228098    6.322784   19.732727
  H     18.553971    5.891996   20.690634
  H     19.073588    6.249974   19.034090
  C     10.116662    3.344008   15.790802
  H     11.154918    3.021032   15.956144
  H     10.136853    4.433645   15.688343
  C     13.642825    2.658127   18.729264
  H     13.604974    3.625934   19.248758
  H     13.355739    2.845862   17.687995
  C     15.881099    5.599785   20.186100
  H     15.019142    5.034897   19.806962
  H     16.186682    5.145553   21.139445
  C     10.259241    8.320645   17.315721
  H     10.561170    8.447004   18.365966
  H      9.192350    8.569182   17.257235
  C     11.396616    7.047497   11.674794
  H     11.914194    7.449430   12.558968
  H     11.960766    7.379159   10.794582
  C     11.976150    6.503897   16.920924
  H     12.340528    6.556352   17.955702
  H     12.129996    5.472117   16.582217
  C      9.263689    2.956302   17.001353
  H      9.686227    3.411778   17.906218
  H      8.250357    3.366697   16.878818
  C     10.488347    6.867419   16.898538
  H     10.099706    6.719454   15.880078
  H      9.930346    6.186133   17.553435
  C     14.991740    8.605617   11.973262
  H     14.210096    8.023834   11.465327
  H     14.906047    9.639065   11.614976
  C      9.171560    7.110191   12.842096
  H      8.138662    7.477088   12.796452
  H      9.618089    7.528057   13.756086
  C     17.682119    2.562190   11.795303
  H     17.749104    3.584570   11.402313
  H     18.235841    2.549153   12.743800
  C      9.969407    7.593502   11.631923
  H      9.478712    7.247342   10.710266
  H      9.981188    8.689847   11.597252
  C     12.649641    1.698544   19.391826
  H     11.645107    2.140385   19.370425
  H     12.598685    0.769883   18.805322
  C     17.345758    1.952523   16.921112
  H     16.628473    1.395195   16.296852
  C      9.772914    2.460956   11.576417
  H      8.907901    1.898058   11.948233
  H      9.381970    3.259935   10.934781
  C     15.028404    7.647616   19.056996
  H     14.714757    8.693814   19.181899
  H     14.163889    7.083043   18.684439
  C     16.164960    7.579198   18.025324
  C     16.062217    0.768506   12.561961
  H     16.612977    0.686644   13.512736
  C     16.626754    6.117926   17.829233
  H     17.503191    6.114309   17.154052
