# Supplementary material for: A 100,000-Fold Increase in C–H Bond Acidity Gives Palladium a Key Advantage in C(sp3)–H Activation Compared to Nickel
Source: J Am Chem Soc. 2025 Sep 9;147(38):34395–410. doi: 10.1021/jacs.5c07649 (PMC12464984; doi:10.1021/jacs.5c07649)
Supplement: Supplementary file 2 [file ja5c07649_si_002.zip › comp_SI/xyz/0_CH2CL2_2_dihedral_scan_pdbrpd/pdbrpd_constr_dihedr_m108_p1_1.xyz]

201
-7012.092057895273   r2scan-3c, C: 1, M: 1, <S^2>: 0.0
  Pd    12.632264    2.676047   12.696945
  Pd    15.110065    4.607090   17.078405
  Br    13.650427    3.504091   15.091381
  P     13.931966    0.759510   12.585884
  P     13.498763    4.311944   18.729334
  P     10.885992    4.231753   12.628569
  P     17.031115    4.967422   15.844483
  C     11.465019    1.678106   11.270749
  H     10.800453    1.119342   11.954431
  C     11.016766    6.072075   12.357658
  H      9.978113    6.433428   12.421849
  C     11.545993    6.470633   10.975846
  H     10.976796    5.977367   10.181668
  H     12.593143    6.147491   10.876771
  C     14.138444    5.405151   20.085436
  H     13.693853    6.392937   19.903719
  H     13.827669    5.087642   21.086842
  C     11.830374    5.020429   18.298592
  H     11.420571    4.315624   17.555475
  C     11.980379    6.388429   17.614674
  H     12.468801    7.096432   18.299516
  H     12.634420    6.290666   16.737591
  C      9.842353    4.096201   14.174071
  H     10.450273    4.565680   14.963430
  C     13.978087   -0.283321   14.120393
  H     14.548262    0.327108   14.841544
  C     18.183269    6.256359   13.584959
  H     18.749994    6.913606   14.260376
  H     18.791296    5.358912   13.419782
  C      8.489844    4.819997   14.086618
  H      8.630870    5.889533   13.893593
  H      7.912588    4.412913   13.244221
  C     12.624944   -1.282828   15.996630
  H     13.169086   -0.688456   16.741713
  H     11.610176   -1.434349   16.385399
  C     16.157846    6.710339   20.824538
  H     15.678472    7.632261   20.466147
  H     15.853015    6.564487   21.870962
  C     12.247201    0.671682   10.405042
  C     19.628547    0.995502   15.794678
  H     19.758885    1.022836   16.886767
  H     20.153779    0.103922   15.430490
  C      9.621450    1.730362    9.579456
  H      8.959415    1.197515   10.276740
  H      8.990018    2.383151    8.959637
  C     16.218354    0.057517   10.990162
  H     16.016577   -0.994523   11.224557
  H     15.656103    0.295410   10.077780
  C     15.947469    7.118592   14.414396
  H     16.411836    7.821200   15.120944
  H     14.982588    6.819401   14.846617
  C     12.568647   -0.489717   14.689989
  H     11.947368   -1.034549   13.964824
  H     12.093190    0.484594   14.855268
  C     11.522472    3.341474    9.391984
  H     10.916646    4.010422    8.763915
  H     12.241717    3.962153    9.943671
  C     17.612106    5.851457   18.397742
  C     15.740497    7.833923   13.077753
  H     15.188109    7.168966   12.397256
  H     15.118857    8.724558   13.230469
  C     13.337885   -2.622293   15.810121
  H     13.389864   -3.160884   16.764555
  H     12.757923   -3.250751   15.118220
  C     16.095536    2.437704   11.866028
  H     15.814530    3.042503   12.737856
  H     15.500164    2.811696   11.021284
  C     18.027465    6.078578   16.942540
  H     19.109216    5.968932   16.806031
  H     17.764408    7.103111   16.645569
  C     20.235698    2.258532   15.183140
  H     20.163197    2.202809   14.086708
  H     21.301859    2.333586   15.430561
  C      9.665400    7.039189   18.402019
  H     10.061679    7.755405   19.136897
  H      8.687365    7.419120   18.080925
  C     18.006162    3.435708   15.363502
  H     17.890036    3.396971   14.269902
  C     10.865069    5.095952   19.490327
  H     10.720051    4.102704   19.930865
  H     11.299105    5.737969   20.270590
  C     14.699694   -1.625069   13.927879
  H     14.168075   -2.218322   13.169619
  H     15.720002   -1.467038   13.558794
  C     17.711499    0.254488   10.708972
  H     18.292303   -0.054006   11.590988
  H     18.015922   -0.396641    9.880224
  C     19.507466    3.513767   15.675720
  H     19.950633    4.407524   15.221018
  H     19.651798    3.601630   16.759781
  C      7.675684    4.650771   15.375752
  H      8.190270    5.173266   16.194051
  H      6.698993    5.135706   15.254887
  C     13.093929    2.599051   19.386826
  H     12.080941    2.404845   18.998040
  C     17.956928    6.978706   12.252141
  H     18.923510    7.254423   11.812599
  H     17.468924    6.287331   11.549290
  C     18.333723    5.550207   21.263293
  H     19.427979    5.633967   21.213003
  H     18.062321    5.398369   22.316927
  C     12.617437    1.127075   21.387140
  H     12.601145    1.097373   22.483648
  H     11.592507    0.923975   21.043878
  C     10.611064    2.607520   10.388284
  C     14.742259   -2.412339   15.242867
  H     15.240440   -3.375858   15.078946
  H     15.349691   -1.856455   15.972626
  C     11.841399    6.760125   13.453272
  H     11.478916    6.486751   14.450649
  H     12.882743    6.413301   13.386077
  C     10.618576    6.958970   17.209042
  H     10.753395    7.948079   16.753090
  H     10.174431    6.311854   16.439839
  C     17.074985    8.214074   12.435140
  H     17.594195    8.938372   13.079979
  H     16.904767    8.707749   11.470400
  C      7.502121    3.180335   15.753713
  H      6.950268    3.095146   16.698165
  H      6.901407    2.673915   14.983716
  C     12.278954    2.337675    8.513798
  H     12.933002    2.883997    7.820625
  C     11.229871   -0.172269    9.598289
  H     11.776233   -0.908017    8.990836
  H     10.589678   -0.729473   10.296660
  C     18.018584    1.717058   10.387378
  H     17.479111    2.008217    9.473793
  H     19.088757    1.848857   10.185907
  C     17.859207    4.359703   20.420818
  H     18.319809    3.434106   20.792106
  C     13.066899   -0.256246   11.303588
  H     13.748174   -0.890881   10.727043
  H     12.383848   -0.921752   11.848254
  C     10.376450    0.728946    8.700679
  H      9.655293    0.113894    8.144869
  C     13.133995    1.428510    9.403934
  H     13.870345    2.036079    9.946483
  H     13.686045    0.706161    8.785907
  C     17.682992    6.833588   20.731019
  H     18.016820    7.694167   21.326973
  C     13.040631    2.523350   20.920252
  H     12.355258    3.278224   21.322469
  H     14.035667    2.744449   21.327727
  C     11.280662    1.485904    7.719916
  H     10.674018    2.127018    7.065881
  H     11.819577    0.775360    7.078348
  C     18.088563    7.041748   19.266874
  H     19.181531    7.132951   19.187282
  H     17.650368    7.971385   18.877122
  C      9.654938    2.622102   14.563186
  H      9.121233    2.089012   13.762336
  H     10.637295    2.145776   14.663378
  C     17.380493    2.151402   15.933365
  H     17.393310    2.188346   17.031943
  H     16.326346    2.092482   15.634679
  C     18.254082    4.571499   18.956798
  H     17.929924    3.705950   18.364463
  H     19.347025    4.647115   18.866584
  C     13.559326    0.059116   20.832271
  H     14.570976    0.226807   21.230555
  H     13.244558   -0.938637   21.161793
  C     11.789132    8.283613   13.290269
  H     10.757896    8.623632   13.466075
  H     12.415440    8.756675   14.057811
  C     14.018574    1.513761   18.812117
  H     15.054705    1.706315   19.122734
  H     14.005392    1.554991   17.714958
  C      8.860886    2.489173   15.865101
  H      8.736303    1.428035   16.114698
  H      9.435758    2.946840   16.684544
  C     13.599511    0.124504   19.305683
  H     12.599579   -0.110138   18.912946
  H     14.286233   -0.631957   18.904960
  C      9.509395    5.670923   19.066161
  H      9.033125    4.975208   18.359854
  H      8.848955    5.740977   19.939372
  C     11.455542    7.991156   10.802037
  H     11.832254    8.273014    9.811025
  H     10.397786    8.290071   10.839955
  C     17.582939    2.613827   11.545431
  H     17.788053    3.669159   11.323387
  H     18.181646    2.351982   12.429544
  C     12.235805    8.722860   11.893794
  H     13.303690    8.501931   11.769419
  H     12.119711    9.808340   11.784083
  C     18.139056    0.906547   15.463236
  H     17.691008    0.011520   15.913937
  H     18.027294    0.804402   14.374187
  C     16.844908    5.885523   14.241168
  H     16.317861    5.175881   13.581809
  C      9.812984    3.580050   11.262689
  H      8.983438    3.036825   11.734054
  H      9.373227    4.391680   10.669919
  C     16.335841    4.240857   20.505100
  H     16.024205    4.073013   21.545739
  H     16.003089    3.377017   19.913936
  C     15.659092    5.514851   19.975573
  C     15.746364    0.964863   12.134916
  H     16.281199    0.663905   13.048878
  C     16.074336    5.776852   18.512391
  H     15.653004    6.749852   18.196044
