# Supplementary material for: A 100,000-Fold Increase in C–H Bond Acidity Gives Palladium a Key Advantage in C(sp3)–H Activation Compared to Nickel
Source: J Am Chem Soc. 2025 Sep 9;147(38):34395–410. doi: 10.1021/jacs.5c07649 (PMC12464984; doi:10.1021/jacs.5c07649)
Supplement: Supplementary file 2 [file ja5c07649_si_002.zip › comp_SI/xyz/0_CH2CL2_2_dihedral_scan_pdbrpd/pdbrpd_constr_dihedr_m048_p1_1.xyz]

201
-7012.100180970414   r2scan-3c, C: 1, M: 1, <S^2>: 0.0
  Pd    12.462681    2.293830   13.144886
  Pd    15.321330    4.706810   16.896800
  Br    13.690196    3.479928   15.184121
  P     13.848594    0.442854   12.994517
  P     15.524982    2.850254   18.267480
  P     10.793808    3.897576   13.014732
  P     15.193976    6.818753   15.946036
  C     11.227783    1.211240   11.863358
  H     10.624571    0.672120   12.617562
  C     11.214784    5.634957   12.431780
  H     11.085248    6.248893   13.338764
  C     10.269896    6.181835   11.352478
  H      9.224612    6.106253   11.674334
  H     10.371444    5.576456   10.441385
  C     16.314490    3.562960   19.787177
  H     15.489445    3.814702   20.468501
  H     16.965918    2.855554   20.312070
  C     13.914801    2.100250   18.814407
  H     13.546631    1.587526   17.909651
  C     12.889218    3.181031   19.183147
  H     13.258845    3.774623   20.032254
  H     12.764668    3.869781   18.337898
  C      9.905281    4.198792   14.619455
  H     10.631173    4.778985   15.213940
  C     14.018316   -0.502689   14.591134
  H     14.690962    0.124342   15.200188
  C     13.367151    8.929932   15.374815
  H     13.823152    9.528125   16.177066
  H     13.932979    9.133580   14.457977
  C      8.618338    5.023698   14.467113
  H      8.836540    5.988770   13.993589
  H      7.920823    4.488926   13.806213
  C     12.833463   -1.316954   16.669288
  H     13.492770   -0.723419   17.320312
  H     11.860860   -1.381802   17.172759
  C     17.400763    5.649530   20.683657
  H     16.474569    5.872332   21.232080
  H     18.030817    5.031012   21.339012
  C     11.968574    0.179642   10.988336
  C     18.048005    7.495520   12.207756
  H     18.973423    7.382223   12.791634
  H     18.346079    7.678599   11.168007
  C      9.250921    1.138109   10.336508
  H      8.661768    0.635227   11.116544
  H      8.554859    1.737268    9.731771
  C     16.071054   -0.381368   11.371191
  H     15.847619   -1.405817   11.691044
  H     15.508275   -0.205194   10.443771
  C     12.595041    7.120794   16.973891
  H     13.002815    7.637295   17.855103
  H     12.638185    6.044020   17.182931
  C     12.675300   -0.592688   15.329376
  H     11.945231   -1.137743   14.712892
  H     12.273224    0.417194   15.483064
  C     11.083779    2.772306    9.888539
  H     10.401179    3.381077    9.278513
  H     11.825676    3.449134   10.334515
  C     16.882437    7.027282   18.120838
  C     11.146473    7.571246   16.765512
  H     10.708406    6.994551   15.937669
  H     10.554332    7.345422   17.661105
  C     13.440298   -2.707384   16.481907
  H     13.560178   -3.204938   17.452205
  H     12.753424   -3.326288   15.885885
  C     15.953819    2.066476   11.982600
  H     15.644846    2.781920   12.754545
  H     15.382919    2.310092   11.075344
  C     15.966693    7.888789   17.248032
  H     16.494626    8.757335   16.839569
  H     15.139025    8.268368   17.862839
  C     17.257127    8.685241   12.752166
  H     16.371780    8.854453   12.121399
  H     17.860832    9.600342   12.711560
  C     11.712389    1.550799   20.710070
  H     12.066565    2.082947   21.605329
  H     10.745542    1.100317   20.966393
  C     15.959761    7.148395   14.267862
  H     15.085372    7.273726   13.610081
  C     14.073329    1.065980   19.938907
  H     14.757045    0.266286   19.629511
  H     14.520136    1.551628   20.818547
  C     14.657135   -1.888569   14.419909
  H     14.032760   -2.494671   13.747847
  H     15.645236   -1.802278   13.951947
  C     17.570047   -0.238282   11.086913
  H     18.133230   -0.485967   11.999069
  H     17.870366   -0.961424   10.318537
  C     16.801550    8.429639   14.192556
  H     16.240273    9.293025   14.568026
  H     17.686148    8.315697   14.834968
  C      7.942904    5.256113   15.824471
  H      8.593333    5.888721   16.444765
  H      7.005805    5.807286   15.677380
  C     16.494645    1.365872   17.640100
  H     15.719629    0.594652   17.494785
  C     11.910239    9.369810   15.187353
  H     11.876065   10.441060   14.953273
  H     11.484700    8.838356   14.322810
  C     19.431847    6.619779   19.579979
  H     19.966025    7.546293   19.328682
  H     20.091547    6.022839   20.224570
  C     18.197599   -0.441960   18.088088
  H     18.939819   -0.806301   18.809140
  H     17.439365   -1.232032   17.981023
  C     10.285609    2.076841   11.003211
  C     14.787188   -2.612518   15.765394
  H     15.210944   -3.611593   15.604270
  H     15.496190   -2.064456   16.403446
  C     12.682932    5.770787   11.993860
  H     13.344887    5.411481   12.791950
  H     12.866572    5.133251   11.117538
  C     11.547722    2.547244   19.562281
  H     10.826863    3.330272   19.828361
  H     11.142127    2.021840   18.684722
  C     11.071193    9.060077   16.426963
  H     11.450549    9.644961   17.277871
  H     10.028992    9.363125   16.267435
  C      7.684538    3.938609   16.555604
  H      7.227632    4.131852   17.534017
  H      6.966857    3.335880   15.979440
  C     11.795315    1.736837    9.009736
  H     12.372688    2.254433    8.231703
  C     10.911080   -0.731634   10.320188
  H     11.421702   -1.484900    9.702919
  H     10.350858   -1.268204   11.099143
  C     17.915175    1.184857   10.648896
  H     17.418905    1.396818    9.690178
  H     18.994583    1.280289   10.477969
  C     19.099561    5.839631   18.301301
  H     20.026444    5.596930   17.764040
  C     12.902265   -0.669515   11.852645
  H     13.546887   -1.313636   11.244465
  H     12.300815   -1.326052   12.496741
  C      9.957515    0.100414    9.455922
  H      9.208044   -0.560401    8.998892
  C     12.745810    0.903756    9.877859
  H     13.503142    1.558800   10.330832
  H     13.272143    0.162924    9.258877
  C     18.129625    6.948924   20.321714
  H     18.356124    7.507368   21.240454
  C     17.529045    0.823669   18.634774
  H     17.063844    0.611856   19.604702
  H     18.298799    1.588284   18.808998
  C     10.755291    0.815837    8.357922
  H     10.078645    1.401679    7.720905
  H     11.257138    0.078757    7.716241
  C     17.226721    7.796622   19.419720
  H     17.727741    8.740030   19.158980
  H     16.296041    8.052455   19.945792
  C      9.643740    2.883399   15.365450
  H      8.980856    2.239685   14.768427
  H     10.589063    2.340022   15.495115
  C     16.758637    5.946623   13.739261
  H     17.632452    5.776098   14.383916
  H     16.144821    5.038529   13.785608
  C     18.198431    6.693336   17.400001
  H     17.980996    6.146565   16.471708
  H     18.712207    7.625454   17.124007
  C     18.851879   -0.178358   16.732053
  H     19.663158    0.553650   16.859710
  H     19.307847   -1.097151   16.342936
  C     13.013804    7.223549   11.637196
  H     12.929970    7.843028   12.542589
  H     14.055483    7.292884   11.299281
  C     17.140257    1.629112   16.269661
  H     17.882250    2.434924   16.359643
  H     16.379861    1.979527   15.559954
  C      8.984696    3.151378   16.721279
  H      8.799283    2.202282   17.239478
  H      9.679873    3.728626   17.349228
  C     17.830504    0.369873   15.735921
  H     17.071071   -0.401516   15.539020
  H     18.310648    0.593408   14.774645
  C     12.719647    0.463540   20.334897
  H     12.322623   -0.115797   19.489298
  H     12.859899   -0.237554   21.166963
  C     10.611307    7.637968   11.020091
  H      9.931535    8.006833   10.242055
  H     10.446828    8.260187   11.912470
  C     17.450535    2.205785   11.688396
  H     17.665317    3.222693   11.340690
  H     18.014743    2.059970   12.622083
  C     12.066327    7.772842   10.570591
  H     12.208931    7.211846    9.635161
  H     12.303934    8.821871   10.354956
  C     17.232865    6.204973   12.305786
  H     17.828629    5.354796   11.954480
  H     16.355742    6.277143   11.645238
  C     13.451061    7.440868   15.740656
  H     13.057298    6.848631   14.897110
  C      9.560453    3.096986   11.885525
  H      8.852043    2.569425   12.539381
  H      8.984841    3.814826   11.290917
  C     18.373288    4.539988   18.671447
  H     19.014793    3.920568   19.314665
  H     18.162005    3.964618   17.759861
  C     17.057552    4.846602   19.404582
  C     15.625919    0.634795   12.431540
  H     16.203225    0.443673   13.350521
  C     16.160995    5.723416   18.510441
  H     15.240786    5.977443   19.068671
