# Supplementary material for: A 100,000-Fold Increase in C–H Bond Acidity Gives Palladium a Key Advantage in C(sp3)–H Activation Compared to Nickel
Source: J Am Chem Soc. 2025 Sep 9;147(38):34395–410. doi: 10.1021/jacs.5c07649 (PMC12464984; doi:10.1021/jacs.5c07649)
Supplement: Supplementary file 2 [file ja5c07649_si_002.zip › comp_SI/xyz/0_CH2CL2_2_dihedral_scan_pdbrpd/pdbrpd_constr_dihedr_p072_p1_1.xyz]

201
-7012.100286007439   r2scan-3c, C: 1, M: 1, <S^2>: 0.0
  Pd    12.611706    2.239320   13.255068
  Pd    15.278258    4.832838   16.699833
  Br    14.094323    2.863964   15.357834
  P     13.701775    0.232698   12.814626
  P     16.875130    5.248598   15.058325
  P     10.996685    3.903915   13.502412
  P     14.116436    4.545102   18.708273
  C     11.418530    1.626077   11.648842
  H     10.709355    0.937969   12.140971
  C     11.542031    5.696646   13.373401
  H     12.481227    5.638601   12.801643
  C     11.889135    6.270409   14.754884
  H     12.595451    5.607470   15.274615
  H     10.977215    6.326404   15.366143
  C     17.983164    6.476622   15.887957
  H     18.788864    5.890974   16.351190
  H     18.454236    7.178770   15.190681
  C     18.005093    3.823871   14.640357
  H     17.433608    3.175180   13.960126
  C     18.301090    3.008844   15.910007
  H     18.788406    3.647910   16.661392
  H     17.357429    2.663533   16.349390
  C      9.961390    3.720632   15.048304
  H     10.543875    4.183272   15.859203
  C     13.215735   -1.110768   14.016265
  H     13.504474   -2.068366   13.553442
  C     15.987881    2.566872   19.386016
  H     16.230265    2.481062   18.316784
  H     16.613403    3.374103   19.787398
  C      8.589228    4.410755   14.954660
  H      8.717645    5.494874   14.851371
  H      8.068420    4.063980   14.052491
  C     13.531643   -2.072129   16.334417
  H     13.842657   -3.046079   15.928715
  H     14.058604   -1.938321   17.287779
  C     18.193555    7.937427   17.911106
  H     18.915545    7.218011   18.323229
  H     18.759352    8.668761   17.315844
  C     12.201133    0.857537   10.564867
  C      9.698952    5.850339   19.848334
  H     10.021947    6.617688   20.567119
  H      8.601946    5.867036   19.833866
  C      9.630185    2.193412    9.985099
  H      8.927849    1.522963   10.500371
  H      9.043002    3.010136    9.541087
  C     16.059105   -1.335730   12.477417
  H     15.712732   -1.993350   13.281729
  H     15.649620   -1.732065   11.536747
  C     13.644735    1.756776   18.960314
  H     13.854122    1.652558   17.887200
  H     12.574276    1.971240   19.055005
  C     13.944944   -0.964129   15.361328
  H     13.693234    0.013074   15.796659
  H     15.032463   -0.977385   15.222509
  C     11.573611    3.733171   10.269160
  H     10.993538    4.553051    9.821333
  H     12.290436    4.180058   10.973882
  C     15.662802    6.844316   18.969843
  C     13.973176    0.439352   19.669917
  H     13.703015    0.522069   20.733143
  H     13.360911   -0.367625   19.247153
  C     12.018700   -2.075791   16.553034
  H     11.731767   -2.883700   17.237454
  H     11.720988   -1.129210   17.030101
  C     16.094737    1.026155   11.587546
  H     15.749573    2.052290   11.760564
  H     15.695417    0.711773   10.613558
  C     14.910679    5.808175   19.814875
  H     14.180120    6.288907   20.477286
  H     15.622604    5.269477   20.454292
  C     10.202616    4.484089   20.312783
  H      9.797691    3.703178   19.651724
  H      9.839904    4.265270   21.324768
  C     20.526189    2.292630   14.963896
  H     21.065783    2.929587   15.680478
  H     21.175229    1.435866   14.744768
  C     12.264666    4.718853   18.879057
  H     11.853707    3.978134   18.172911
  C     19.304234    4.266533   13.945264
  H     19.079427    4.770565   12.998561
  H     19.824111    4.995329   14.581452
  C     11.695600   -1.117046   14.238992
  H     11.400546   -0.139162   14.644180
  H     11.159422   -1.242220   13.290336
  C     17.590892   -1.372237   12.414417
  H     17.995126   -1.061876   13.389549
  H     17.926318   -2.402609   12.243057
  C     11.734534    4.407050   20.288059
  H     12.052941    3.416584   20.628181
  H     12.146037    5.138726   20.998410
  C      7.694723    4.109835   16.165727
  H      8.106951    4.588793   17.063932
  H      6.706228    4.555372   15.997795
  C     16.219572    5.957832   13.446361
  H     15.251752    6.394097   13.737972
  C     16.318887    1.247289   20.089701
  H     17.384840    1.020475   19.963240
  H     16.139544    1.357552   21.169199
  C     16.460698    9.659545   18.446817
  H     15.924468   10.182642   19.250463
  H     17.007880   10.416240   17.868044
  C     15.240612    5.412252   11.179739
  H     15.059456    4.602046   10.461082
  H     14.255695    5.817052   11.456245
  C     10.620846    2.784166   11.016931
  C     11.282091   -2.218198   15.220143
  H     10.196429   -2.181678   15.374907
  H     11.510762   -3.200827   14.782234
  C     10.592778    6.629477   12.609104
  H     10.404570    6.241979   11.602191
  H      9.622814    6.679851   13.122745
  C     19.217953    1.822731   15.600852
  H     19.415928    1.260044   16.521623
  H     18.700550    1.139536   14.910772
  C     15.459679    0.103605   19.547944
  H     15.704297   -0.059438   18.486959
  H     15.687058   -0.830308   20.076754
  C      7.571666    2.608529   16.420878
  H      6.945411    2.424926   17.302522
  H      7.071896    2.129939   15.565461
  C     12.336460    2.968110    9.181411
  H     13.027735    3.654118    8.672473
  C     11.186971    0.295842    9.539146
  H     11.728139   -0.274962    8.770494
  H     10.508885   -0.401633   10.051167
  C     18.131021   -0.443262   11.327164
  H     17.800922   -0.805643   10.342430
  H     19.228073   -0.459526   11.323485
  C     15.463691    8.922769   17.543361
  H     14.749512    9.639355   17.114671
  C     12.985034   -0.303931   11.189734
  H     13.762365   -0.671935   10.508967
  H     12.310512   -1.146493   11.389502
  C     10.386488    1.430968    8.892128
  H      9.668129    1.009037    8.175816
  C     13.136545    1.833147    9.830882
  H     13.853313    2.258458   10.545570
  H     13.709231    1.286916    9.067136
  C     17.443404    8.644106   19.043453
  H     18.162902    9.160894   19.693533
  C     15.922748    4.845089   12.428085
  H     15.288676    4.073693   12.885067
  H     16.862364    4.362470   12.124528
  C     11.343562    2.386786    8.167313
  H     10.776249    3.196422    7.688313
  H     11.885254    1.849593    7.376817
  C     16.675864    7.601314   19.863391
  H     16.135583    8.089603   20.687506
  H     17.374987    6.879555   20.309553
  C      9.831977    2.223373   15.376566
  H      9.399013    1.684646   14.519955
  H     10.834583    1.807825   15.537155
  C     11.779922    6.105851   18.439568
  H     12.191737    6.864785   19.117704
  H     12.150050    6.332805   17.435219
  C     14.700541    7.876768   18.361308
  H     13.990011    7.360991   17.705389
  H     14.127708    8.362705   19.164316
  C     16.077919    6.523622   10.547561
  H     17.031988    6.104354   10.195243
  H     15.564715    6.935323    9.669814
  C     11.193109    8.036503   12.504424
  H     12.112804    7.985033   11.902107
  H     10.496566    8.694284   11.970171
  C     17.055430    7.080691   12.817147
  H     18.050359    6.703784   12.544271
  H     17.204192    7.893259   13.536605
  C      8.954603    1.986664   16.606674
  H      8.875175    0.908952   16.797532
  H      9.440448    2.433995   17.487095
  C     16.357597    7.629110   11.566240
  H     15.405320    8.092838   11.865031
  H     16.973154    8.419820   11.119977
  C     20.250321    3.086731   13.687198
  H     19.805848    2.419908   12.937099
  H     21.187364    3.464352   13.259307
  C     12.476912    7.679417   14.635389
  H     12.689925    8.074740   15.637477
  H     13.437493    7.632074   14.101624
  C     17.621631    0.981902   11.538291
  H     17.989635    1.649492   10.748927
  H     18.012223    1.363401   12.490601
  C     11.527409    8.610109   13.881257
  H     10.599763    8.726097   14.461144
  H     11.970856    9.608444   13.781505
  C     10.253951    6.193104   18.465888
  H      9.935457    7.197506   18.159101
  H      9.849500    5.490517   17.725371
  C     14.495555    2.907062   19.522169
  H     14.265526    3.033480   20.592867
  C      9.841365    3.508636   12.111596
  H      9.093026    2.817811   12.524496
  H      9.303963    4.383513   11.729634
  C     16.214418    8.214290   16.409189
  H     16.761891    8.946342   15.798068
  H     15.493284    7.702854   15.753865
  C     17.202127    7.188983   16.988541
  C     15.555164    0.100640   12.685954
  H     15.930964    0.473631   13.653274
  C     16.441581    6.148239   17.836147
  H     17.173461    5.446389   18.275050
