# Supplementary material for: A 100,000-Fold Increase in C–H Bond Acidity Gives Palladium a Key Advantage in C(sp3)–H Activation Compared to Nickel
Source: J Am Chem Soc. 2025 Sep 9;147(38):34395–410. doi: 10.1021/jacs.5c07649 (PMC12464984; doi:10.1021/jacs.5c07649)
Supplement: Supplementary file 2 [file ja5c07649_si_002.zip › comp_SI/xyz/0_CH2CL2_2_dihedral_scan_pdbrpd/pdbrpd_constr_dihedr_m190_p1_1.xyz]

201
-7012.088430607859   r2scan-3c, C: 1, M: 1, <S^2>: 0.0
  Pd    13.071296    2.082167   12.749733
  Pd    15.240360    5.180581   16.660326
  Br    14.454384    3.749172   14.425595
  P     14.537443    0.275561   12.613692
  P     13.921946    7.082316   16.398202
  P     11.061965    3.238629   12.991239
  P     16.590744    3.479224   17.456974
  C     11.945713    0.892952   11.442196
  H     11.468387    0.182685   12.139172
  C     10.999155    5.098158   12.855796
  H     11.709744    5.422206   13.636342
  C      9.629507    5.721170   13.159585
  H      9.287816    5.433301   14.159421
  H      8.887921    5.345991   12.439133
  C     14.779525    8.300672   17.502082
  H     15.520829    8.800378   16.863004
  H     14.113990    9.077640   17.895135
  C     14.007303    7.875875   14.712440
  H     13.355656    7.252268   14.079714
  C     15.434667    7.777596   14.153108
  H     16.133796    8.307008   14.817356
  H     15.747880    6.725706   14.134223
  C     10.266394    2.887783   14.654824
  H     10.496877    3.784892   15.250907
  C     14.451847   -0.970443   13.992951
  H     15.029286   -1.838093   13.634326
  C     18.649522    1.598520   16.851427
  H     19.312428    2.086625   17.580770
  H     18.074127    0.836754   17.390380
  C      8.739684    2.697209   14.626228
  H      8.238908    3.524611   14.113159
  H      8.501138    1.783413   14.066197
  C     15.073268   -1.559838   16.359784
  H     15.719642   -2.384849   16.026570
  H     15.504972   -1.175755   17.292402
  C     16.545461    8.505699   19.278333
  H     17.255317    8.848536   18.512591
  H     16.027244    9.393093   19.669412
  C     12.813875    0.111089   10.431830
  C     14.071775    0.706615   20.370190
  H     13.939690    1.523764   21.095081
  H     13.550075   -0.169262   20.775300
  C      9.953520    0.663908    9.945399
  H      9.485938   -0.016323   10.671522
  H      9.145565    1.204434    9.431301
  C     17.190892   -0.741672   12.285193
  H     17.114171   -1.276789   13.238542
  H     16.790656   -1.408380   11.507048
  C     18.501452    3.683584   15.422667
  H     19.177726    4.240134   16.086184
  H     17.812865    4.412343   14.974419
  C     15.086360   -0.459648   15.292581
  H     14.514842    0.411752   15.647636
  H     16.116106   -0.119866   15.122078
  C     11.478256    2.621667    9.666324
  H     10.687276    3.194036    9.160364
  H     12.132916    3.335173   10.180041
  C     16.978511    5.583465   19.198576
  C     19.334004    2.994020   14.340870
  H     18.651549    2.497782   13.638489
  H     19.899005    3.740188   13.768594
  C     13.660440   -2.092062   16.606373
  H     13.683726   -2.904527   17.343162
  H     13.040661   -1.290369   17.033042
  C     16.563099    1.377767   11.044454
  H     16.014172    2.325570   11.123439
  H     16.136163    0.828335   10.194998
  C     17.703719    4.353266   18.650323
  H     18.075939    3.707328   19.453934
  H     18.572039    4.678003   18.061632
  C     15.563120    0.413045   20.211055
  H     15.694844   -0.451580   19.544416
  H     16.008970    0.143260   21.176479
  C     15.063106    9.853127   12.771951
  H     15.734901   10.434987   13.420375
  H     15.130043   10.288629   11.767426
  C     15.690920    2.054089   18.287825
  H     15.817457    1.221678   17.577282
  C     13.488006    9.322480   14.686391
  H     12.436949    9.353641   14.997800
  H     14.056331    9.924055   15.409405
  C     13.015291   -1.440807   14.261728
  H     12.428274   -0.591851   14.635609
  H     12.528190   -1.786550   13.342987
  C     18.665912   -0.452444   11.981094
  H     19.093540    0.132468   12.807356
  H     19.221283   -1.397618   11.937606
  C     16.300748    1.623994   19.630864
  H     17.367105    1.397020   19.516493
  H     16.228126    2.451004   20.347780
  C      8.185154    2.534523   16.046107
  H      8.365114    3.455695   16.616225
  H      7.097990    2.394474   15.998777
  C     12.086116    7.006725   16.766410
  H     11.622940    7.067450   15.767121
  C     19.494982    0.923738   15.765476
  H     20.177117    0.198079   16.225498
  H     18.824849    0.357498   15.101477
  C     16.278043    7.352756   21.482375
  H     16.798299    6.847697   22.307590
  H     15.771708    8.233520   21.900203
  C     10.036200    8.086630   17.764313
  H      9.678347    8.925629   18.373699
  H      9.565889    8.183721   16.774235
  C     10.843266    1.682732   10.701804
  C     13.010198   -2.561700   15.305575
  H     11.980338   -2.891118   15.490947
  H     13.559119   -3.427963   14.908800
  C     11.525565    5.575081   11.497144
  H     12.527930    5.164506   11.319390
  H     10.870491    5.192429   10.702543
  C     15.523663    8.394975   12.755026
  H     16.552568    8.319540   12.382279
  H     14.887637    7.820120   12.065294
  C     20.275263    1.950055   14.942858
  H     21.007868    2.452425   15.591590
  H     20.844193    1.448492   14.149638
  C      8.842615    1.351769   16.758824
  H      8.467906    1.268723   17.786592
  H      8.564256    0.422202   16.240451
  C     12.304462    1.829214    8.651063
  H     12.758901    2.523022    7.930658
  C     11.894988   -0.879725    9.676422
  H     12.501826   -1.461443    8.967222
  H     11.460225   -1.587749   10.396484
  C     18.829888    0.331768   10.680021
  H     18.462985   -0.276444    9.839808
  H     19.890956    0.534660   10.489265
  C     15.251889    6.404660   20.850667
  H     14.524741    6.084827   21.609430
  C     13.916265   -0.679067   11.148909
  H     14.733934   -0.924118   10.460621
  H     13.518691   -1.632847   11.516060
  C     10.784746   -0.131582    8.933718
  H     10.137251   -0.854645    8.418598
  C     13.412660    1.087204    9.404503
  H     14.048934    1.816693    9.922902
  H     14.047797    0.528900    8.701489
  C     17.286565    7.786031   20.410246
  H     18.028791    8.465964   20.850557
  C     11.557704    8.175819   17.609785
  H     11.834308    9.137243   17.162490
  H     12.018531    8.142420   18.606291
  C     11.408600    0.827606    7.913177
  H     10.619885    1.359964    7.364027
  H     11.998887    0.262997    7.178476
  C     18.000986    6.552399   19.844288
  H     18.541633    6.026476   20.644303
  H     18.739534    6.854024   19.088433
  C     10.917306    1.680488   15.343848
  H     10.713373    0.782473   14.741772
  H     12.007570    1.803120   15.374069
  C     14.179863    2.316153   18.415890
  H     14.005280    3.198297   19.045819
  H     13.759742    2.549522   17.428875
  C     15.967950    5.178538   20.283160
  H     15.226508    4.491695   19.859449
  H     16.495583    4.642888   21.084918
  C      9.628410    6.753367   18.390562
  H     10.041236    6.691030   19.408333
  H      8.537086    6.690956   18.482330
  C     11.564374    7.101712   11.412018
  H     12.293135    7.476193   12.141870
  H     11.922067    7.406492   10.420524
  C     11.673954    5.658775   17.376828
  H     12.158659    5.529580   18.354354
  H     12.030108    4.838235   16.739776
  C     10.366063    1.486116   16.758436
  H     10.828762    0.601989   17.215592
  H     10.658031    2.350472   17.373516
  C     10.155808    5.584224   17.558740
  H      9.672548    5.605340   16.570072
  H      9.886801    4.628389   18.024534
  C     13.632149    9.961489   13.298951
  H     12.951631    9.464467   12.594728
  H     13.319830   11.011968   13.351528
  C      9.688088    7.251301   13.070953
  H      8.693920    7.667222   13.276857
  H     10.360482    7.629843   13.856026
  C     18.040990    1.639145   10.741244
  H     18.123749    2.183788    9.792430
  H     18.469737    2.286296   11.517326
  C     10.197266    7.715775   11.707786
  H      9.483453    7.408629   10.929291
  H     10.256187    8.810960   11.674869
  C     13.457948    1.114509   19.031089
  H     12.393156    1.348624   19.149662
  H     13.521565    0.266526   18.335772
  C     17.711719    2.647360   16.235707
  H     17.017536    2.138378   15.546236
  C      9.979378    2.458395   11.701471
  H      9.323403    1.751800   12.222732
  H      9.334332    3.188314   11.196327
  C     14.518196    7.113863   19.710168
  H     13.980271    7.993211   20.091912
  H     13.774228    6.433836   19.273908
  C     15.506206    7.560940   18.622076
  C     16.365067    0.552943   12.326801
  H     16.701710    1.162213   13.180906
  C     16.273896    6.348525   18.055943
  H     17.045741    6.714791   17.353083
