# Supplementary material for: A 100,000-Fold Increase in C–H Bond Acidity Gives Palladium a Key Advantage in C(sp3)–H Activation Compared to Nickel
Source: J Am Chem Soc. 2025 Sep 9;147(38):34395–410. doi: 10.1021/jacs.5c07649 (PMC12464984; doi:10.1021/jacs.5c07649)
Supplement: Supplementary file 2 [file ja5c07649_si_002.zip › comp_SI/xyz/0_CH2CL2_2_dihedral_scan_pdbrpd/pdbrpd_constr_dihedr_m098_p1_1.xyz]

201
-7012.097227528667   r2scan-3c, C: 1, M: 1, <S^2>: 0.0
  Pd    12.607643    2.154482   13.353601
  Pd    15.447637    4.774128   16.660229
  Br    13.397844    3.550012   15.463725
  P     14.093000    0.351371   13.554118
  P     14.423813    4.551123   18.726012
  P     10.711355    3.431796   12.926501
  P     16.515621    6.003334   14.991221
  C     11.955489    1.140531   11.637569
  H     11.169046    0.470396   12.023409
  C     10.679132    5.299141   12.967051
  H     11.023669    5.578170   13.975707
  C      9.268671    5.869346   12.745040
  H      8.586148    5.522218   13.528126
  H      8.872979    5.503870   11.786101
  C     15.821895    4.761785   19.925892
  H     15.666977    5.701902   20.470657
  H     15.828995    3.956027   20.669827
  C     13.229753    5.924966   19.122591
  H     13.041326    5.859271   20.206709
  C     11.898056    5.756687   18.375640
  H     12.091681    5.772419   17.292810
  H     11.442966    4.786018   18.603894
  C      9.291098    2.914065   14.019907
  H      8.380904    3.379727   13.610748
  C     13.675138   -0.765622   14.997136
  H     14.089868   -0.270630   15.888696
  C     14.109110    7.549530   14.825785
  H     13.841449    7.155833   13.837302
  H     13.718105    6.836492   15.562795
  C      9.099570    1.390410   14.000019
  H      8.906900    1.035636   12.980403
  H     10.030795    0.912495   14.331569
  C     11.736705   -1.754748   16.321081
  H     12.082707   -1.332256   17.273815
  H     10.641519   -1.804228   16.372085
  C     18.221740    5.511052   20.010942
  H     17.880341    6.528113   20.251025
  H     18.335080    4.968040   20.960384
  C     13.071240    0.284246   11.005477
  C     17.017022    3.799829   10.844342
  H     16.535215    2.877875   11.200333
  H     17.302058    3.625500    9.799256
  C     10.771481    1.243085    9.428877
  H      9.968976    0.601002    9.819470
  H     10.322311    1.912505    8.680630
  C     16.475373    0.695361   15.045498
  H     15.945322    1.494061   15.583277
  H     16.267702   -0.244054   15.573321
  C     16.201067    8.649629   13.930909
  H     15.989515    8.292590   12.913249
  H     17.291789    8.727179   14.026421
  C     12.148884   -0.823761   15.176505
  H     11.673377   -1.172062   14.247773
  H     11.774585    0.191531   15.360564
  C     12.464826    2.986710   10.014167
  H     12.037341    3.681144    9.276275
  H     12.904652    3.585795   10.823536
  C     18.315579    5.657409   17.063596
  C     15.556183   10.028315   14.117485
  H     15.834508   10.423755   15.105219
  H     15.950910   10.726867   13.369344
  C     12.336416   -3.150546   16.157796
  H     12.045303   -3.790252   16.999974
  H     11.937841   -3.618266   15.245279
  C     16.760451   -0.412959   12.769917
  H     16.443803   -0.378690   11.722038
  H     16.566449   -1.431758   13.130764
  C     18.139343    6.460996   15.771472
  H     18.980528    6.304745   15.085715
  H     18.103232    7.533956   16.002476
  C     18.254660    4.068803   11.700764
  H     18.804325    4.930225   11.294297
  H     18.937487    3.210505   11.668576
  C     11.526256    8.253110   18.449355
  H     11.691194    8.352116   17.366532
  H     10.827617    9.047345   18.740253
  C     16.913997    5.564419   13.224784
  H     17.431715    6.443185   12.807069
  C     13.839815    7.303040   18.826002
  H     14.775968    7.442293   19.379904
  H     14.091256    7.356256   17.757308
  C     14.280591   -2.173860   14.880260
  H     13.939803   -2.641254   13.946143
  H     15.373118   -2.120248   14.830893
  C     17.987521    0.937819   15.096779
  H     18.218471    1.927207   14.682801
  H     18.313406    0.949020   16.144355
  C     17.864236    4.364033   13.151954
  H     18.763388    4.530027   13.755741
  H     17.348588    3.490430   13.574667
  C      7.953938    0.962624   14.922245
  H      7.007695    1.374938   14.542266
  H      7.857477   -0.130192   14.902030
  C     13.511422    2.993029   19.159351
  H     12.676397    2.964448   18.441772
  C     13.471757    8.929158   15.016180
  H     12.380591    8.855742   14.921146
  H     13.678175    9.276516   16.039844
  C     20.030703    4.140821   18.948546
  H     20.996139    4.170953   18.425056
  H     20.177344    3.576929   19.879907
  C     12.144639    1.681076   20.826208
  H     11.770508    1.668157   21.857410
  H     11.264775    1.674972   20.165850
  C     11.349665    2.092764   10.586393
  C     13.858662   -3.063285   16.054935
  H     14.296485   -4.061701   15.932212
  H     14.263494   -2.647024   16.989408
  C     11.677646    5.874994   11.952553
  H     12.686419    5.505635   12.178346
  H     11.425453    5.520232   10.944156
  C     10.921462    6.879395   18.737276
  H      9.986642    6.745816   18.178570
  H     10.670075    6.807339   19.805691
  C     14.031693    9.943494   14.017149
  H     13.754856    9.635806   12.997700
  H     13.584411   10.930849   14.185911
  C      8.181556    1.454439   16.351919
  H      7.345333    1.157378   16.996742
  H      9.086752    0.977037   16.757911
  C     13.561704    2.132571    9.365215
  H     14.350195    2.789085    8.971668
  C     12.463553   -0.541383    9.847579
  H     13.248017   -1.170601    9.402883
  H     11.688045   -1.211451   10.245472
  C     18.750277   -0.117895   14.299168
  H     18.588033   -1.108842   14.748809
  H     19.828334    0.080961   14.339520
  C     18.979060    3.445071   18.074213
  H     19.309795    2.423567   17.842332
  C     13.644024   -0.653342   12.063641
  H     14.474834   -1.254357   11.679395
  H     12.856630   -1.348279   12.384978
  C     11.867167    0.388140    8.785331
  H     11.432614   -0.213267    7.974899
  C     14.160354    1.199213   10.422307
  H     14.602757    1.803362   11.228491
  H     14.961402    0.586543    9.983827
  C     19.559393    5.565466   19.265896
  H     20.305991    6.073933   19.891500
  C     12.938981    2.970617   20.583628
  H     12.292177    3.837838   20.758300
  H     13.763150    3.029239   21.309150
  C     12.965662    1.299515    8.223276
  H     12.548403    1.960776    7.451537
  H     13.751208    0.693798    7.751102
  C     19.369494    6.346767   17.962105
  H     20.320145    6.411138   17.413002
  H     19.044455    7.374153   18.179554
  C      9.508845    3.406824   15.458945
  H     10.454189    2.989403   15.836078
  H      9.613929    4.498620   15.486455
  C     15.657302    5.283729   12.388668
  H     15.111903    4.435516   12.831862
  H     14.978482    6.143050   12.406627
  C     18.796328    4.227395   16.768315
  H     18.058045    3.721214   16.129784
  H     19.745409    4.266893   16.213693
  C     12.991630    0.438648   20.547680
  H     13.820966    0.395080   21.269033
  H     12.393154   -0.469323   20.692680
  C     11.656360    7.405648   11.945071
  H     11.991250    7.778744   12.920927
  H     12.367903    7.778238   11.197325
  C     14.375242    1.753054   18.894954
  H     15.245439    1.755074   19.566892
  H     14.756206    1.778040   17.865685
  C      8.361722    2.972415   16.375762
  H      8.556987    3.322235   17.397394
  H      7.429918    3.453748   16.044079
  C     13.562102    0.478907   19.129683
  H     12.734230    0.452769   18.406324
  H     14.184831   -0.403874   18.936343
  C     12.858880    8.425425   19.179438
  H     12.681014    8.419944   20.264777
  H     13.308084    9.395857   18.933865
  C      9.278268    7.402157   12.725861
  H      8.261699    7.769129   12.537320
  H      9.573685    7.773225   13.718646
  C     18.264156   -0.132142   12.851037
  H     18.806920   -0.883530   12.264331
  H     18.472539    0.845918   12.391943
  C     10.250826    7.940506   11.677865
  H      9.919971    7.625785   10.677042
  H     10.252736    9.037521   11.685907
  C     16.024182    4.959356   10.936293
  H     15.110663    4.727216   10.373690
  H     16.466743    5.852518   10.471466
  C     15.634277    7.652418   14.949701
  H     15.845082    8.043764   15.959898
  C     10.222421    2.926774   11.209719
  H      9.309754    2.322364   11.287031
  H      9.978713    3.797462   10.589333
  C     17.644089    3.386789   18.825300
  H     17.757674    2.817534   19.759473
  H     16.897029    2.868021   18.207343
  C     17.145998    4.806415   19.150055
  C     15.959916    0.605888   13.597296
  H     16.105179    1.594134   13.134736
  C     16.980196    5.594988   17.833150
  H     16.640109    6.619766   18.055138
