# Supplementary material for: A 100,000-Fold Increase in C–H Bond Acidity Gives Palladium a Key Advantage in C(sp3)–H Activation Compared to Nickel
Source: J Am Chem Soc. 2025 Sep 9;147(38):34395–410. doi: 10.1021/jacs.5c07649 (PMC12464984; doi:10.1021/jacs.5c07649)
Supplement: Supplementary file 2 [file ja5c07649_si_002.zip › comp_SI/xyz/0_CH2CL2_2_dihedral_scan_pdbrpd/pdbrpd_constr_dihedr_m168_p1_1.xyz]

201
-7012.089329337811   r2scan-3c, C: 1, M: 1, <S^2>: 0.0
  Pd    12.398876    1.987355   13.352824
  Pd    15.043226    4.670776   17.244644
  Br    13.490018    3.143647   15.601596
  P     13.813230    0.146969   13.224016
  P     13.506555    6.320191   17.830376
  P     10.876075    3.682817   12.954059
  P     17.066785    3.723596   16.570939
  C     11.249567    0.934353   11.956960
  H     10.583592    0.442104   12.690022
  C     11.611104    5.249196   12.222459
  H     11.526421    5.978081   13.044084
  C     10.841191    5.806464   11.015619
  H      9.785376    5.959348   11.267817
  H     10.870832    5.078267   10.196173
  C     14.281237    7.112334   19.320398
  H     14.572805    8.132094   19.040207
  H     13.557584    7.206667   20.139109
  C     13.280059    7.753240   16.663988
  H     12.735416    8.509748   17.252638
  C     12.442117    7.398226   15.430046
  H     12.983674    6.646913   14.834676
  H     11.483192    6.948812   15.716824
  C      9.866894    4.292293   14.387410
  H     10.612992    4.746441   15.060731
  C     13.945669   -0.818118   14.815126
  H     14.614194   -0.211458   15.447356
  C     19.096939    4.715265   14.764238
  H     19.333597    5.572511   15.408510
  H     19.729056    3.884929   15.094940
  C      8.830936    5.360420   14.010220
  H      9.315035    6.212766   13.519207
  H      8.113693    4.934025   13.293254
  C     12.667920   -1.656338   16.831629
  H     13.341253   -1.122406   17.519142
  H     11.680496   -1.688632   17.308312
  C     16.473642    7.256180   20.538470
  H     16.767788    8.088756   19.883403
  H     15.939018    7.686504   21.397814
  C     11.995625   -0.157569   11.159379
  C     18.442116   -0.780975   17.043742
  H     19.184767   -0.515619   17.810476
  H     18.494092   -1.868380   16.907590
  C      9.333056    0.846167   10.363309
  H      8.701612    0.415370   11.152895
  H      8.680734    1.431036    9.698922
  C     16.050389   -0.683786   11.630106
  H     15.855245   -1.703142   11.982337
  H     15.472954   -0.547693   10.705941
  C     16.777732    5.616334   14.488995
  H     17.007802    6.439219   15.182169
  H     15.704646    5.407528   14.588304
  C     12.578473   -0.882207   15.513831
  H     11.846368   -1.382268   14.862824
  H     12.208620    0.137056   15.685637
  C     11.237152    2.377274    9.872200
  H     10.592637    2.970090    9.207746
  H     11.993703    3.052473   10.288462
  C     17.510554    4.943797   19.020194
  C     17.107007    6.044344   13.056618
  H     16.785677    5.248515   12.367856
  H     16.528862    6.940498   12.797609
  C     13.200037   -3.070280   16.596052
  H     13.252266   -3.623878   17.541601
  H     12.500771   -3.613714   15.943292
  C     15.896800    1.778263   12.194757
  H     15.596150    2.500953   12.964992
  H     15.300534    2.007161   11.300435
  C     18.271761    4.379687   17.817523
  H     19.003542    3.620357   18.120265
  H     18.827612    5.191779   17.335467
  C     18.781472   -0.063797   15.738441
  H     18.079796   -0.391286   14.956463
  H     19.788647   -0.331352   15.395397
  C     13.492299    9.346235   14.187367
  H     14.061069    8.693034   13.510785
  H     13.276743   10.267949   13.632862
  C     17.295211    1.880413   16.397787
  H     16.546558    1.603550   15.635303
  C     14.613351    8.373753   16.224895
  H     15.251185    8.603482   17.086286
  H     15.156234    7.645938   15.607580
  C     14.557664   -2.216088   14.630910
  H     13.969704   -2.773007   13.887678
  H     15.578279   -2.133081   14.236677
  C     17.539589   -0.513265   11.313326
  H     18.128460   -0.715128   12.220620
  H     17.842469   -1.253564   10.562634
  C     18.682584    1.458868   15.890723
  H     18.899079    1.929353   14.926444
  H     19.450215    1.799201   16.600711
  C      8.078968    5.849838   15.252441
  H      8.792691    6.356872   15.919650
  H      7.329152    6.595868   14.961291
  C     11.768264    5.835817   18.320606
  H     11.342400    5.356936   17.423769
  C     19.433854    5.102606   13.319891
  H     20.504555    5.328674   13.241025
  H     19.237075    4.247145   12.658661
  C     17.289079    5.356905   21.952688
  H     18.173768    4.809897   22.306240
  H     16.778342    5.766459   22.834869
  C      9.487323    6.555976   19.162155
  H      8.893737    7.425198   19.471916
  H      8.968602    6.106722   18.303491
  C     10.382014    1.788698   11.005768
  C     14.578535   -3.020537   15.937993
  H     14.944769   -4.033804   15.730759
  H     15.289315   -2.564369   16.639511
  C     13.109409    5.088809   11.910707
  H     13.642091    4.765626   12.814634
  H     13.256017    4.295295   11.165773
  C     12.188160    8.651327   14.583842
  H     11.611768    8.384617   13.688909
  H     11.567121    9.348572   15.165084
  C     18.602525    6.305125   12.870460
  H     18.891722    7.182054   13.468433
  H     18.817819    6.548812   11.822660
  C      7.421805    4.690146   16.001345
  H      6.916756    5.057920   16.903566
  H      6.648197    4.238855   15.362671
  C     11.932058    1.269245    9.078866
  H     12.548340    1.718402    8.288138
  C     10.927853   -1.075616   10.513653
  H     11.431884   -1.879931    9.958557
  H     10.328238   -1.545158   11.306029
  C     17.836525    0.903630   10.823440
  H     17.305337    1.078564    9.876121
  H     18.907500    1.020784   10.617023
  C     16.353278    4.407030   21.195971
  H     16.039077    3.589050   21.858659
  C     12.884028   -0.983180   12.086322
  H     13.534527   -1.663728   11.525798
  H     12.250360   -1.601453   12.736678
  C     10.026996   -0.269476    9.571795
  H      9.266825   -0.932968    9.136951
  C     12.826481    0.472921   10.031483
  H     13.586202    1.138207   10.464544
  H     13.354202   -0.321634    9.484842
  C     17.713721    6.493003   21.014601
  H     18.386074    7.182204   21.544065
  C     10.879318    7.023690   18.719644
  H     10.777950    7.726069   17.884660
  H     11.351278    7.571074   19.548433
  C     10.880035    0.344807    8.454775
  H     10.243276    0.912806    7.762822
  H     11.370709   -0.449584    7.875877
  C     18.439161    5.908219   19.798534
  H     19.336728    5.359435   20.118600
  H     18.767533    6.714875   19.127669
  C      9.210265    3.124399   15.138117
  H      8.499997    2.608325   14.477454
  H      9.974566    2.389925   15.426266
  C     16.943829    1.145252   17.697190
  H     17.635886    1.459805   18.490444
  H     15.931080    1.418574   18.021508
  C     17.073029    3.824522   19.976940
  H     16.394170    3.142294   19.450130
  H     17.955220    3.247564   20.290200
  C      9.567898    5.530952   20.292761
  H     10.010660    6.005484   21.181164
  H      8.561626    5.198184   20.575839
  C     13.708179    6.392670   11.379866
  H     13.682188    7.144184   12.180585
  H     14.762295    6.235050   11.123957
  C     11.822184    4.784817   19.440473
  H     12.335517    5.212771   20.311682
  H     12.414928    3.921647   19.109216
  C      8.457959    3.628593   16.371548
  H      7.983402    2.786673   16.890505
  H      9.183982    4.068461   17.067654
  C     10.426399    4.336096   19.879095
  H      9.937284    3.802305   19.053766
  H     10.517982    3.623705   20.708405
  C     14.359115    9.646336   15.410325
  H     13.855432   10.387323   16.047903
  H     15.315095   10.086549   15.100763
  C     11.460571    7.117929   10.523114
  H     10.900671    7.481997    9.652769
  H     11.369255    7.883614   11.307373
  C     17.381713    1.935387   11.855448
  H     17.571090    2.952925   11.492182
  H     17.976916    1.806685   12.772071
  C     12.935984    6.926784   10.174090
  H     13.022170    6.213499    9.340580
  H     13.374144    7.872825    9.832603
  C     17.050625   -0.370468   17.521094
  H     16.794091   -0.872783   18.462119
  H     16.312591   -0.689920   16.774059
  C     17.599635    4.386531   14.898578
  H     17.354712    3.569898   14.201717
  C      9.673575    2.901071   11.781792
  H      8.887538    2.462153   12.410516
  H      9.189800    3.620797   11.111463
  C     15.116047    5.166251   20.709178
  H     14.556762    5.576780   21.562359
  H     14.454557    4.471908   20.175676
  C     15.514817    6.316024   19.767297
  C     15.592391    0.349252   12.669514
  H     16.166994    0.180486   13.595064
  C     16.276964    5.747020   18.550749
  H     16.615342    6.578793   17.909031
