# Supplementary material for: A 100,000-Fold Increase in C–H Bond Acidity Gives Palladium a Key Advantage in C(sp3)–H Activation Compared to Nickel
Source: J Am Chem Soc. 2025 Sep 9;147(38):34395–410. doi: 10.1021/jacs.5c07649 (PMC12464984; doi:10.1021/jacs.5c07649)
Supplement: Supplementary file 2 [file ja5c07649_si_002.zip › comp_SI/xyz/0_CH2CL2_2_dihedral_scan_pdbrpd/pdbrpd_constr_dihedr_m028_p1_1.xyz]

201
-7012.09564808748   r2scan-3c, C: 1, M: 1, <S^2>: 0.0
  Pd    12.385350    2.554719   13.024338
  Pd    15.343614    4.502447   16.987547
  Br    13.625703    3.374230   15.271139
  P     13.789155    0.745554   12.712694
  P     16.289933    2.536739   17.813166
  P     10.564245    3.997713   13.196656
  P     14.716574    6.672452   16.473915
  C     11.156711    1.530212   11.681453
  H     10.610130    0.878189   12.386858
  C     10.709984    5.852122   12.954874
  H     10.596738    6.258588   13.974083
  C      9.611963    6.462133   12.072710
  H      8.616476    6.176198   12.431633
  H      9.711112    6.069254   11.050824
  C     17.177654    3.145175   19.323105
  H     16.460954    3.062504   20.151851
  H     18.051430    2.539706   19.586855
  C     14.981411    1.374080   18.456395
  H     14.555843    0.928862   17.541539
  C     13.860189    2.145089   19.166841
  H     14.268167    2.665347   20.046112
  H     13.459044    2.917005   18.496488
  C      9.733090    3.846120   14.856924
  H     10.420824    4.370481   15.541496
  C     14.024610   -0.341059   14.197908
  H     14.563402    0.308344   14.909810
  C     12.585913    8.550992   16.492016
  H     13.052808    9.053487   17.351335
  H     13.012272    8.998287   15.586140
  C      8.351861    4.513292   14.933521
  H      8.425781    5.578813   14.683899
  H      7.684945    4.051297   14.191108
  C     12.872380   -1.526473   16.109289
  H     13.366319   -0.890131   16.855729
  H     11.897141   -1.808082   16.525773
  C     17.965816    5.235235   20.478244
  H     17.132516    5.141337   21.188859
  H     18.816238    4.672352   20.889172
  C     11.928119    0.648639   10.681085
  C     16.960325    8.266116   12.594714
  H     17.958579    8.171121   13.047501
  H     17.105974    8.645308   11.575639
  C      9.158848    1.535047   10.171072
  H      8.609797    0.900100   10.880853
  H      8.422500    2.170745    9.658653
  C     16.022577    0.286451   10.959277
  H     15.908106   -0.783664   11.169861
  H     15.401749    0.508325   10.080237
  C     12.244609    6.389097   17.774858
  H     12.702212    6.778956   18.696061
  H     12.435207    5.307961   17.754220
  C     12.674712   -0.715030   14.826960
  H     12.087346   -1.312052   14.114816
  H     12.099026    0.195389   15.034667
  C     10.895155    3.316868    9.938248
  H     10.176891    3.965529    9.415976
  H     11.605622    3.965767   10.470354
  C     16.705953    6.880648   18.373705
  C     10.738737    6.665562   17.809411
  H     10.270205    6.186602   16.937990
  H     10.296630    6.205759   18.702065
  C     13.733000   -2.766100   15.862610
  H     13.892893   -3.310328   16.801827
  H     13.201728   -3.448163   15.182581
  C     15.730086    2.630468   11.864957
  H     15.413727    3.213506   12.738453
  H     15.081877    2.933673   11.031356
  C     15.497202    7.651720   17.838453
  H     15.762573    8.673144   17.543359
  H     14.738326    7.726599   18.630032
  C     16.131136    9.254047   13.415390
  H     15.162175    9.415849   12.920838
  H     16.631997   10.228953   13.464304
  C     13.299695    0.103090   20.538854
  H     13.700954    0.566330   21.452465
  H     12.497278   -0.576943   20.850345
  C     15.209341    7.354988   14.794387
  H     14.243474    7.475280   14.280395
  C     15.530688    0.247661   19.344871
  H     16.277937   -0.343649   18.801855
  H     16.038372    0.687617   20.215497
  C     14.875190   -1.591682   13.937703
  H     14.368737   -2.230071   13.198715
  H     15.850575   -1.319130   13.517840
  C     17.484543    0.603366   10.628515
  H     18.116981    0.312789   11.479805
  H     17.806293    0.000636    9.770098
  C     15.889182    8.730258   14.835241
  H     15.282150    9.448298   15.398927
  H     16.853056    8.648853   15.354696
  C      7.731545    4.354099   16.328297
  H      8.331786    4.917649   17.056161
  H      6.727177    4.795496   16.332912
  C     17.391997    1.386957   16.820334
  H     16.752457    0.502848   16.661284
  C     11.074355    8.801737   16.530017
  H     10.879439    9.881179   16.508184
  H     10.615320    8.374973   15.624941
  C     19.520371    6.821106   19.318688
  H     19.807854    7.873909   19.192775
  H     20.392810    6.285627   19.717264
  C     19.399802   -0.137821   16.763291
  H     20.300912   -0.446590   17.307454
  H     18.761307   -1.028449   16.665650
  C     10.148665    2.435491   10.952163
  C     15.074381   -2.379569   15.237890
  H     15.681485   -3.272161   15.042805
  H     15.638503   -1.754713   15.947952
  C     12.099951    6.266636   12.450840
  H     12.875037    5.839984   13.101314
  H     12.265062    5.851748   11.446192
  C     12.747452    1.197544   19.624456
  H     11.962977    1.768746   20.136399
  H     12.282512    0.735441   18.740082
  C     10.440045    8.163881   17.766055
  H     10.844624    8.643140   18.669823
  H      9.356422    8.335014   17.770024
  C      7.676763    2.888311   16.759967
  H      7.257017    2.807196   17.770160
  H      7.004968    2.334960   16.087134
  C     11.651206    2.443241    8.927479
  H     12.193478    3.089415    8.223808
  C     10.909365   -0.220742    9.904051
  H     11.452119   -0.864943    9.197391
  H     10.379887   -0.876834   10.609509
  C     17.674614    2.092257   10.336746
  H     17.106035    2.356367    9.432516
  H     18.729316    2.307311   10.124765
  C     19.110371    6.222290   17.966941
  H     19.945540    6.300620   17.257649
  C     12.904474   -0.261711   11.434439
  H     13.584990   -0.783170   10.752670
  H     12.335648   -1.028230   11.977698
  C      9.908143    0.666100    9.155228
  H      9.189921    0.031576    8.617745
  C     12.653608    1.546228    9.665901
  H     13.387918    2.172453   10.188480
  H     13.200027    0.919394    8.946511
  C     18.343412    6.709674   20.296534
  H     18.625684    7.136985   21.268600
  C     18.651869    0.928403   17.569550
  H     18.399793    0.535853   18.560979
  H     19.312026    1.793285   17.723712
  C     10.653258    1.565827    8.160548
  H      9.938051    2.196321    7.614830
  H     11.183932    0.951129    7.420681
  C     17.136751    7.472856   19.737296
  H     17.387489    8.535479   19.606893
  H     16.292781    7.415845   20.439256
  C      9.669198    2.379130   15.303674
  H      9.050561    1.801324   14.601056
  H     10.676468    1.946157   15.274485
  C     16.036979    6.354763   13.971254
  H     17.000170    6.171851   14.467939
  H     15.516536    5.390652   13.926621
  C     17.900971    6.982424   17.412189
  H     17.623534    6.560347   16.437016
  H     18.156988    8.040477   17.259397
  C     19.761484    0.379321   15.371829
  H     20.471745    1.213735   15.467897
  H     20.264386   -0.403812   14.791207
  C     12.219098    7.793084   12.393158
  H     12.149270    8.197965   13.414610
  H     13.206161    8.074586   12.006882
  C     17.761429    1.933246   15.434214
  H     18.398472    2.821933   15.545438
  H     16.856807    2.254326   14.901436
  C      9.069120    2.258353   16.706466
  H      9.027951    1.202691   17.002663
  H      9.728634    2.769012   17.425014
  C     18.514211    0.865032   14.632848
  H     17.841693    0.010184   14.460177
  H     18.787567    1.257779   13.647171
  C     14.411496   -0.678362   19.838703
  H     13.986024   -1.218770   18.981597
  H     14.834468   -1.434080   20.512294
  C      9.736314    7.988607   12.032719
  H      8.949518    8.405986   11.392222
  H      9.574404    8.389897   13.044359
  C     17.183526    2.948803   11.504656
  H     17.274544    4.013540   11.258397
  H     17.820417    2.771975   12.382464
  C     11.117020    8.412734   11.533533
  H     11.241706    8.080596   10.492275
  H     11.205285    9.506115   11.534205
  C     16.293535    6.890545   12.559454
  H     16.917307    6.179920   12.004154
  H     15.336669    6.961989   12.021448
  C     12.896591    7.048352   16.551784
  H     12.486530    6.566903   15.647011
  C      9.373569    3.275011   11.970479
  H      8.704551    2.616644   12.540898
  H      8.748070    4.028007   11.479712
  C     18.734205    4.748634   18.151634
  H     19.592248    4.184007   18.543571
  H     18.463038    4.311457   17.179852
  C     17.550824    4.613167   19.122507
  C     15.538909    1.130113   12.145938
  H     16.159791    0.876400   13.018802
  C     16.335920    5.399216   18.590350
  H     15.521086    5.339528   19.335894
