# Supplementary material for: A 100,000-Fold Increase in C–H Bond Acidity Gives Palladium a Key Advantage in C(sp3)–H Activation Compared to Nickel
Source: J Am Chem Soc. 2025 Sep 9;147(38):34395–410. doi: 10.1021/jacs.5c07649 (PMC12464984; doi:10.1021/jacs.5c07649)
Supplement: Supplementary file 2 [file ja5c07649_si_002.zip › comp_SI/xyz/0_CH2CL2_2_dihedral_scan_pdbrpd/pdbrpd_constr_dihedr_p012_p1_1.xyz]

201
-7012.087427924041   r2scan-3c, C: 1, M: 1, <S^2>: 0.0
  Pd    12.488903    2.024760   13.230153
  Pd    15.190076    4.946833   16.895173
  Br    13.679176    3.214770   15.359906
  P     13.833880    0.136649   12.942317
  P     17.036483    3.587906   16.626098
  P     11.009061    3.780580   13.012320
  P     13.507394    6.337875   17.724285
  C     11.237035    1.089245   11.841885
  H     10.576568    0.576083   12.565624
  C     11.766491    5.377420   12.371251
  H     11.751015    6.039051   13.252632
  C     10.953768    6.050314   11.255764
  H      9.918069    6.214680   11.576579
  H     10.915359    5.387277   10.382200
  C     18.204295    4.172444   17.939522
  H     18.059454    3.500741   18.796308
  H     19.257288    4.102376   17.644785
  C     16.829113    1.761905   16.868585
  H     16.162222    1.460761   16.043865
  C     16.110306    1.459982   18.191267
  H     16.711944    1.825068   19.035732
  H     15.153845    1.997304   18.220853
  C     10.104005    4.286065   14.551938
  H     10.905954    4.669434   15.205455
  C     13.898187   -0.853477   14.528032
  H     14.545602   -0.252581   15.188602
  C     11.150344    6.217810   19.326278
  H     11.703156    6.723125   20.131480
  H     10.704377    7.000176   18.701021
  C      9.066013    5.398570   14.353300
  H      9.529259    6.283617   13.901096
  H      8.283351    5.051279   13.662805
  C     12.521118   -1.672458   16.501907
  H     13.110043   -1.102935   17.234089
  H     11.500215   -1.737684   16.898481
  C     18.471642    5.935381   19.713866
  H     18.152533    5.199495   20.465442
  H     19.563470    5.852542   19.614203
  C     11.913265    0.024182   10.953181
  C     12.181464   10.088664   15.126781
  H     13.145904   10.606826   15.233260
  H     11.543072   10.727090   14.503673
  C      9.269822    1.175769   10.305140
  H      8.645810    0.713949   11.083228
  H      8.620062    1.827539    9.703520
  C     15.935681   -0.999750   11.381793
  H     15.589264   -1.964813   11.766469
  H     15.395495   -0.817178   10.442283
  C     12.675071    4.190323   19.325011
  H     13.293068    4.576750   20.148723
  H     13.330371    3.573830   18.696330
  C     12.501828   -0.917625   15.169391
  H     11.805853   -1.431252   14.490839
  H     12.113406    0.100947   15.308249
  C     11.217842    2.665556    9.859527
  H     10.582151    3.328455    9.255519
  H     12.010645    3.279474   10.302065
  C     15.869194    7.106784   18.954736
  C     11.541774    3.347035   19.915901
  H     10.972720    2.883710   19.096718
  H     11.963674    2.530152   20.514497
  C     13.122270   -3.069147   16.339852
  H     13.154457   -3.584543   17.307759
  H     12.475414   -3.666120   15.679933
  C     16.096656    1.482037   11.808410
  H     15.888241    2.284060   12.529262
  H     15.538555    1.723535   10.893271
  C     14.354522    7.172456   19.147636
  H     14.013260    8.200813   19.304722
  H     14.084016    6.603174   20.046975
  C     11.560260    9.899389   16.509850
  H     10.555952    9.462203   16.405316
  H     11.438891   10.866443   17.013317
  C     17.188093   -0.829044   18.243984
  H     17.853720   -0.549842   19.074006
  H     16.993803   -1.905028   18.336564
  C     12.608548    7.613433   16.684760
  H     11.611289    7.168957   16.527688
  C     18.141493    0.974283   16.751555
  H     18.617837    1.161059   15.781968
  H     18.841635    1.309610   17.530873
  C     14.512915   -2.252503   14.388888
  H     13.931180   -2.837894   13.661560
  H     15.537627   -2.185075   14.005379
  C     17.436515   -1.059156   11.087869
  H     17.977938   -1.294983   12.015972
  H     17.641724   -1.872637   10.381009
  C     12.423098    8.973537   17.372326
  H     11.973982    8.855681   18.364887
  H     13.408414    9.438900   17.517959
  C      8.428465    5.779382   15.695154
  H      9.208912    6.192870   16.352646
  H      7.684695    6.571021   15.541980
  C     17.814683    3.760085   14.919847
  H     17.594366    2.800108   14.424233
  C     10.036150    5.364520   19.945195
  H      9.394049    5.999683   20.567971
  H      9.403499    4.963233   19.141332
  C     18.547795    8.371439   19.115404
  H     18.280020    9.386767   19.438368
  H     19.640854    8.334983   19.012029
  C     19.892534    4.054643   13.508321
  H     20.978399    4.206009   13.549610
  H     19.720798    3.103959   12.984042
  C     10.371620    2.033257   10.975968
  C     14.522901   -2.991262   15.732720
  H     14.939429   -3.996916   15.595189
  H     15.190730   -2.461708   16.427639
  C     13.238464    5.199773   11.957830
  H     13.807037    4.767828   12.789636
  H     13.307281    4.485260   11.127018
  C     15.881031   -0.044191   18.357586
  H     15.392378   -0.241778   19.319748
  H     15.191977   -0.383267   17.572513
  C     10.602732    4.205130   20.765147
  H     11.160073    4.606599   21.624521
  H      9.787082    3.593558   21.170241
  C      7.792325    4.565128   16.372623
  H      7.362695    4.851573   17.340874
  H      6.963190    4.196753   15.750712
  C     11.849650    1.589351    8.974680
  H     12.461174    2.067951    8.197639
  C     10.793659   -0.807860   10.281261
  H     11.249873   -1.592912    9.660973
  H     10.198259   -1.306210   11.059350
  C     17.930057    0.274591   10.531714
  H     17.448519    0.460207    9.560258
  H     19.011512    0.239606   10.351030
  C     17.883486    8.051600   17.770025
  H     18.213126    8.775056   17.012064
  C     12.795914   -0.891610   11.797838
  H     13.382332   -1.570193   11.169648
  H     12.159106   -1.514404   12.439644
  C      9.899519    0.091848    9.420529
  H      9.103492   -0.513496    8.965464
  C     12.738583    0.697863    9.846020
  H     13.533401    1.304893   10.301913
  H     13.222239   -0.076141    9.232861
  C     18.083278    7.348836   20.160385
  H     18.553215    7.567405   21.129250
  C     19.336872    3.957617   14.932674
  H     19.828799    3.142337   15.476469
  H     19.578633    4.887738   15.464081
  C     10.746200    0.747401    8.322002
  H     10.114442    1.382845    7.686535
  H     11.191365   -0.024663    7.679711
  C     16.560680    7.422805   20.304345
  H     16.257275    8.426432   20.635719
  H     16.215121    6.706338   21.062928
  C      9.477983    3.060858   15.234855
  H      8.714493    2.621865   14.577534
  H     10.245506    2.291989   15.396961
  C     13.250742    7.796711   15.302714
  H     14.261733    8.212760   15.419450
  H     13.364832    6.820992   14.811788
  C     16.357303    8.128039   17.915288
  H     15.881218    7.920731   16.945776
  H     16.055905    9.139222   18.224953
  C     19.223559    5.190874   12.734118
  H     19.463674    6.147722   13.221696
  H     19.621917    5.243583   11.713211
  C     13.860603    6.527549   11.518488
  H     13.919455    7.201787   12.383771
  H     14.890835    6.352560   11.183820
  C     17.119825    4.870816   14.108223
  H     17.228905    5.830958   14.629039
  H     16.043288    4.667797   14.052146
  C      8.818388    3.447027   16.560543
  H      8.348387    2.564621   17.012517
  H      9.596620    3.785633   17.256850
  C     17.705950    5.008237   12.701642
  H     17.461475    4.111130   12.119801
  H     17.228817    5.854796   12.191956
  C     17.886530   -0.528278   16.917712
  H     17.256244   -0.878129   16.085431
  H     18.836245   -1.073193   16.849885
  C     11.588743    7.379960   10.834405
  H     11.004129    7.818408   10.016027
  H     11.543280    8.086631   11.674195
  C     17.594894    1.421317   11.485490
  H     17.923514    2.372568   11.051024
  H     18.156046    1.288815   12.422483
  C     13.044989    7.190660   10.407777
  H     13.078282    6.556576    9.509044
  H     13.489179    8.155756   10.133889
  C     12.407965    8.741607   14.440217
  H     12.892776    8.891411   13.468536
  H     11.433551    8.269494   14.240464
  C     12.122474    5.361524   18.499836
  H     11.577361    4.940884   17.638947
  C      9.731039    3.119920   11.844626
  H      8.952890    2.670571   12.475809
  H      9.251174    3.895361   11.236501
  C     18.286431    6.639091   17.329430
  H     19.378228    6.575340   17.217769
  H     17.839172    6.420948   16.353180
  C     17.813737    5.595589   18.352976
  C     15.618933    0.135126   12.368130
  H     16.181192   -0.049291   13.299531
  C     16.284022    5.691083   18.519183
  H     15.964369    4.967813   19.290696
