# Supplementary material for: A 100,000-Fold Increase in C–H Bond Acidity Gives Palladium a Key Advantage in C(sp3)–H Activation Compared to Nickel
Source: J Am Chem Soc. 2025 Sep 9;147(38):34395–410. doi: 10.1021/jacs.5c07649 (PMC12464984; doi:10.1021/jacs.5c07649)
Supplement: Supplementary file 2 [file ja5c07649_si_002.zip › comp_SI/xyz/0_CH2CL2_2_dihedral_scan_pdbrpd/pdbrpd_constr_dihedr_m200_p1_1.xyz]

201
-7012.092343468071   r2scan-3c, C: 1, M: 1, <S^2>: 0.0
  Pd    12.764936    2.098061   12.973149
  Pd    15.385254    5.090790   16.544988
  Br    14.073681    3.901170   14.504103
  P     14.315618    0.364128   13.003535
  P     14.454291    7.166736   16.086624
  P     10.740913    3.214211   13.022347
  P     16.377708    3.225324   17.499139
  C     11.665718    0.807599   11.744277
  H     11.092760    0.222633   12.481504
  C     10.687579    5.069796   12.957822
  H     11.248650    5.393374   13.850169
  C      9.273607    5.665315   13.020551
  H      8.759456    5.342359   13.932974
  H      8.683088    5.298223   12.168232
  C     15.534318    8.301726   17.076918
  H     16.370982    8.570566   16.417268
  H     15.037311    9.233945   17.367895
  C     14.719040    7.656015   14.307505
  H     13.993261    7.035428   13.755630
  C     16.124928    7.246861   13.841853
  H     16.883833    7.787732   14.425866
  H     16.277046    6.176218   14.031676
  C      9.693146    2.737878   14.490621
  H      8.693229    3.162385   14.303450
  C     14.549579   -0.488929   14.643057
  H     15.091876    0.245646   15.260654
  C     18.064192    0.950961   17.340338
  H     18.680559    1.402334   18.131283
  H     17.285164    0.358886   17.834023
  C      9.546339    1.215111   14.622648
  H      9.127511    0.777325   13.709036
  H     10.543122    0.773576   14.763077
  C     13.391060   -1.459923   16.676176
  H     13.915758   -0.779007   17.360239
  H     12.411249   -1.669349   17.123939
  C     17.253682    8.317430   18.918425
  H     18.045818    8.436350   18.165716
  H     16.917554    9.324120   19.206109
  C     12.550758   -0.167764   10.943138
  C     13.097970    1.259653   20.324855
  H     13.080341    2.128171   21.000215
  H     12.372558    0.535819   20.716656
  C      9.793229    0.494512   10.114420
  H      9.210745   -0.038663   10.879554
  H      9.078148    1.006152    9.453888
  C     16.636812   -0.349950   11.449324
  H     16.550259   -1.359748   11.866189
  H     16.046669   -0.334301   10.522704
  C     18.477783    2.826744   15.668722
  H     19.122807    3.412297   16.337636
  H     17.973675    3.540934   15.003280
  C     13.201442   -0.764207   15.324719
  H     12.581237   -1.405788   14.682301
  H     12.655527    0.179928   15.453834
  C     11.488435    2.291410    9.719489
  H     10.790388    2.824605    9.058085
  H     12.136477    3.041614   10.196564
  C     17.074681    5.370389   19.118745
  C     19.364142    1.872685   14.860606
  H     18.749232    1.355512   14.112532
  H     20.119282    2.448819   14.311489
  C     14.213042   -2.740595   16.541017
  H     14.346328   -3.210998   17.522950
  H     13.673137   -3.460825   15.908765
  C     16.227991    2.112994   11.829059
  H     15.872227    2.855509   12.551195
  H     15.590512    2.208139   10.940397
  C     17.549351    3.967794   18.730952
  H     17.701150    3.336148   19.613753
  H     18.515243    4.041334   18.214031
  C     14.503053    0.657223   20.322126
  H     14.509076   -0.256458   19.709317
  H     14.797044    0.363303   21.337408
  C     16.078569    9.045008   12.074827
  H     16.823040    9.645329   12.618647
  H     16.213076    9.258955   11.007318
  C     15.139093    2.083957   18.339160
  H     15.140444    1.187187   17.696993
  C     14.437936    9.134489   14.004024
  H     13.406979    9.393265   14.273649
  H     15.100476    9.763657   14.616126
  C     15.403054   -1.762486   14.541122
  H     14.919162   -2.471291   13.853415
  H     16.389268   -1.527584   14.124527
  C     18.098708   -0.045411   11.104761
  H     18.707563   -0.105242   12.019383
  H     18.480167   -0.809955   10.416476
  C     15.526545    1.649386   19.759921
  H     16.527947    1.204465   19.773873
  H     15.561628    2.528926   20.415534
  C      8.659025    0.855139   15.818228
  H      7.644282    1.242595   15.645785
  H      8.576289   -0.235926   15.897762
  C     12.637747    7.528004   16.375525
  H     12.220625    7.547017   15.354383
  C     18.944689    0.027378   16.492508
  H     19.394277   -0.740497   17.134212
  H     18.315432   -0.495484   15.756061
  C     16.678639    7.456807   21.197848
  H     17.054942    6.937166   22.089550
  H     16.351471    8.457407   21.511742
  C     10.856973    9.161838   17.094898
  H     10.678727   10.132500   17.573923
  H     10.457437    9.229665   16.072032
  C     10.687759    1.552291   10.804745
  C     15.569867   -2.430489   15.910217
  H     16.168251   -3.343548   15.802163
  H     16.131006   -1.754549   16.573404
  C     11.451448    5.577612   11.725627
  H     12.470908    5.169245   11.725678
  H     10.957255    5.217587   10.811601
  C     16.326433    7.562884   12.357481
  H     17.340411    7.276185   12.052158
  H     15.627254    6.955724   11.762587
  C     20.019794    0.820585   15.752904
  H     20.680123    1.312814   16.482050
  H     20.645875    0.149928   15.151741
  C      9.216187    1.445400   17.113314
  H      8.564282    1.198269   17.960359
  H     10.197175    0.991834   17.319142
  C     12.335037    1.305731    8.906075
  H     12.902310    1.855615    8.142831
  C     11.624429   -1.199232   10.254555
  H     12.240339   -1.917271    9.694037
  H     11.073377   -1.764452   11.019803
  C     18.237416    1.346481   10.487278
  H     17.686419    1.370349    9.535254
  H     19.288296    1.559101   10.254835
  C     15.499874    6.680880   20.597805
  H     14.695763    6.591800   21.340948
  C     13.511813   -0.888123   11.893046
  H     14.235507   -1.504451   11.348631
  H     12.938357   -1.560550   12.545676
  C     10.644530   -0.492022    9.309970
  H      9.991168   -1.238431    8.837463
  C     13.311582    0.588706    9.843929
  H     13.978570    1.326541   10.305821
  H     13.934489   -0.118632    9.277936
  C     17.790269    7.571787   20.147026
  H     18.641605    8.126078   20.565455
  C     12.363626    8.890928   17.028032
  H     12.865780    9.696821   16.480838
  H     12.772612    8.891566   18.047454
  C     11.423354    0.272105    8.231317
  H     10.724496    0.775053    7.549071
  H     12.024498   -0.425950    7.632911
  C     18.251469    6.168598   19.733901
  H     18.639326    5.625094   20.607543
  H     19.064962    6.237107   18.998162
  C     10.251620    3.331519   15.788615
  H     11.273125    2.952564   15.943938
  H     10.324627    4.420406   15.706593
  C     13.715680    2.667891   18.308995
  H     13.693478    3.615453   18.864459
  H     13.438893    2.908061   17.275583
  C     15.961131    5.285108   20.175062
  H     15.108567    4.727259   19.768678
  H     16.337260    4.729056   21.045544
  C     10.129852    8.048664   17.849472
  H     10.472453    8.036927   18.894690
  H      9.050337    8.242619   17.868126
  C     11.487571    7.107688   11.701355
  H     12.050308    7.464495   12.576556
  H     12.026812    7.453054   10.810564
  C     11.916664    6.406956   17.138453
  H     12.313983    6.338658   18.160147
  H     12.113793    5.441029   16.658412
  C      9.380676    2.960316   16.991900
  H      9.825150    3.372647   17.906650
  H      8.391086    3.427834   16.879686
  C     10.412472    6.687480   17.212129
  H      9.990456    6.674771   16.195736
  H      9.913238    5.888751   17.774276
  C     14.674710    9.452233   12.521855
  H     13.934693    8.910652   11.916090
  H     14.509608   10.522639   12.346763
  C      9.323975    7.197392   12.975632
  H      8.303846    7.600218   12.996277
  H      9.832386    7.562690   13.880427
  C     17.673733    2.416070   11.423082
  H     17.713751    3.402878   10.944379
  H     18.300743    2.478543   12.321844
  C     10.077926    7.697760   11.743639
  H      9.531368    7.400986   10.836309
  H     10.124565    8.793834   11.745739
  C     12.694212    1.704560   18.919227
  H     11.709029    2.186873   18.938762
  H     12.599209    0.821085   18.273109
  C     17.427519    2.062000   16.488984
  H     16.722516    1.596172   15.781597
  C      9.799894    2.540748   11.577897
  H      8.903224    2.039156   11.961933
  H      9.454048    3.350595   10.924134
  C     14.971148    7.410345   19.360601
  H     14.606892    8.411381   19.631895
  H     14.123760    6.849089   18.945250
  C     16.067770    7.543777   18.293047
  C     16.077354    0.699230   12.419198
  H     16.669447    0.661775   13.348422
  C     16.591731    6.151001   17.874936
  H     17.452299    6.292069   17.194405
