# Supplementary material for: A 100,000-Fold Increase in C–H Bond Acidity Gives Palladium a Key Advantage in C(sp3)–H Activation Compared to Nickel
Source: J Am Chem Soc. 2025 Sep 9;147(38):34395–410. doi: 10.1021/jacs.5c07649 (PMC12464984; doi:10.1021/jacs.5c07649)
Supplement: Supplementary file 2 [file ja5c07649_si_002.zip › comp_SI/xyz/0_CH2CL2_2_dihedral_scan_pdbrpd/pdbrpd_constr_dihedr_m058_p1_1.xyz]

201
-7012.102210093449   r2scan-3c, C: 1, M: 1, <S^2>: 0.0
  Pd    12.587826    2.339678   13.067775
  Pd    15.457544    4.510518   16.836976
  Br    13.725758    3.159353   15.343171
  P     14.027871    0.555765   12.713172
  P     15.655481    2.876718   18.478715
  P     10.777923    3.789653   13.212479
  P     15.278769    6.547571   15.724908
  C     11.385302    1.315625   11.699938
  H     10.905430    0.606127   12.398365
  C     10.976980    5.602498   12.759213
  H     10.937360    6.107822   13.738756
  C      9.845905    6.166741   11.887671
  H      8.866741    5.960766   12.335004
  H      9.860724    5.670057   10.908204
  C     17.055760    3.481140   19.534707
  H     16.634177    3.782289   20.502011
  H     17.778197    2.681142   19.737838
  C     14.196548    2.821616   19.639763
  H     14.521327    2.241974   20.519087
  C     12.982428    2.127152   19.005101
  H     12.689587    2.678471   18.099878
  H     13.236953    1.109063   18.685904
  C     10.033935    3.866340   14.914508
  H     10.796955    4.409398   15.499078
  C     13.976668   -0.632905   14.148584
  H     14.476132   -0.094747   14.970347
  C     13.483776    8.746543   15.522104
  H     14.065766    9.282203   16.285230
  H     13.936975    8.979918   14.550623
  C      8.710666    4.639208   15.000714
  H      8.828257    5.657406   14.611575
  H      7.955303    4.137677   14.377772
  C     12.478079   -1.776134   15.828074
  H     12.975822   -1.260954   16.664213
  H     11.435449   -1.940493   16.127238
  C     18.447010    5.535469   19.934792
  H     17.704989    5.871803   20.673032
  H     19.179829    4.910500   20.465743
  C     12.168978    0.524383   10.634188
  C     17.334149    6.869929   11.442634
  H     18.335569    6.612160   11.818562
  H     17.427693    7.023982   10.360530
  C      9.309507    1.207589   10.311276
  H      8.854211    0.522963   11.041075
  H      8.497530    1.792117    9.855356
  C     16.072602    1.688589   11.137217
  H     15.539720    1.333867   10.247904
  H     15.659041    2.677411   11.387786
  C     12.859240    6.886765   17.126753
  H     13.418800    7.326231   17.966355
  H     12.875115    5.798223   17.266282
  C     12.525915   -0.877384   14.590350
  H     11.962199   -1.358181   13.777240
  H     12.037449    0.084528   14.790857
  C     10.888048    3.109053    9.993016
  H     10.087590    3.700839    9.526579
  H     11.575083    3.806759   10.485990
  C     17.380563    6.780125   17.481763
  C     11.418155    7.405049   17.149070
  H     10.841561    6.883641   16.369358
  H     10.950444    7.158636   18.110612
  C     13.178549   -3.109016   15.561885
  H     13.152000   -3.741936   16.457517
  H     12.636480   -3.648331   14.771009
  C     16.639075    1.200518   13.543534
  H     16.491204    0.510538   14.379535
  H     16.267777    2.182447   13.872042
  C     16.324849    7.645304   16.791999
  H     16.773825    8.479833   16.242774
  H     15.655377    8.071802   17.552545
  C     16.857051    8.153768   12.122042
  H     15.894896    8.458679   11.684998
  H     17.564706    8.972244   11.940319
  C     11.426827    3.492250   20.452213
  H     11.078565    4.081853   19.590178
  H     10.594876    3.447152   21.165918
  C     15.717909    6.792474   13.912659
  H     14.751167    7.048806   13.454518
  C     13.816825    4.233516   20.111689
  H     14.670604    4.725765   20.592557
  H     13.553529    4.840753   19.234081
  C     14.712408   -1.957209   13.899620
  H     14.264987   -2.465444   13.033338
  H     15.765685   -1.773574   13.655846
  C     17.567372    1.815580   10.820572
  H     17.939376    0.843569   10.464937
  H     17.707479    2.528933    9.998474
  C     16.680455    7.954198   13.631666
  H     16.313010    8.881343   14.086796
  H     17.658477    7.737264   14.081817
  C      8.213010    4.704015   16.450495
  H      8.926749    5.292970   17.045393
  H      7.253166    5.234202   16.486611
  C     15.991438    1.096237   18.051924
  H     15.144891    0.796883   17.411910
  C     12.036095    9.251806   15.559201
  H     12.019663   10.334651   15.383723
  H     11.468548    8.786071   14.739862
  C     20.186668    6.250101   18.284220
  H     20.703463    7.106543   17.829959
  H     20.944403    5.639144   18.793669
  C     16.298372   -1.282193   18.848868
  H     16.355911   -1.921217   19.738716
  H     15.441327   -1.635891   18.256433
  C     10.279228    2.168426   11.042569
  C     14.624405   -2.880985   15.121187
  H     15.113382   -3.836261   14.892919
  H     15.182378   -2.429281   15.953452
  C     12.350214    5.914887   12.143389
  H     13.144413    5.529052   12.795551
  H     12.456194    5.395349   11.182442
  C     11.803506    2.087171   19.982050
  H     10.945825    1.598957   19.503703
  H     12.075318    1.473790   20.853802
  C     11.361791    8.910460   16.888447
  H     11.875505    9.440673   17.703895
  H     10.321313    9.257859   16.886141
  C      8.080215    3.310390   17.065017
  H      7.757627    3.386461   18.110956
  H      7.300752    2.748811   16.529140
  C     11.648938    2.313821    8.929280
  H     12.097304    3.008331    8.205843
  C     11.172880   -0.404352    9.895889
  H     11.717804   -0.986869    9.138761
  H     10.746128   -1.117841   10.615314
  C     18.376142    2.246122   12.045152
  H     18.077270    3.262133   12.340517
  H     19.444433    2.286150   11.799092
  C     19.486980    5.422815   17.198372
  H     20.226907    5.069423   16.467341
  C     13.257718   -0.341415   11.285300
  H     14.016087   -0.649284   10.554545
  H     12.804870   -1.258363   11.684077
  C     10.058486    0.411141    9.234664
  H      9.356838   -0.268669    8.731763
  C     12.761913    1.508027    9.611659
  H     13.445121    2.196837   10.127777
  H     13.345479    0.953045    8.862906
  C     19.142384    6.740889   19.295363
  H     19.632833    7.337251   20.077068
  C     16.041609    0.167959   19.274648
  H     15.105718    0.220562   19.841255
  H     16.847556    0.494861   19.947887
  C     10.676574    1.370280    8.209789
  H      9.889147    1.952453    7.711932
  H     11.205879    0.799145    7.434852
  C     18.094850    7.602288   18.580260
  H     18.574861    8.478796   18.121511
  H     17.350622    7.972539   19.299636
  C      9.891929    2.464836   15.522945
  H      9.173099    1.874623   14.936005
  H     10.855764    1.943807   15.474756
  C     16.208869    5.499715   13.242845
  H     17.171842    5.200629   13.682672
  H     15.504534    4.681724   13.439136
  C     18.447053    6.294917   16.485740
  H     17.970462    5.713235   15.683598
  H     18.935607    7.163482   16.021773
  C     17.574807   -1.407045   18.016743
  H     18.441000   -1.140508   18.640083
  H     17.718753   -2.446204   17.695499
  C     12.516648    7.419479   11.908111
  H     12.521914    7.939565   12.876653
  H     13.487921    7.614942   11.436742
  C     17.275327    0.971628   17.219723
  H     18.131777    1.321078   17.813277
  H     17.210578    1.620161   16.336519
  C      9.402871    2.549079   16.970484
  H      9.299397    1.539344   17.387138
  H     10.164940    3.067182   17.571224
  C     17.522860   -0.479991   16.802457
  H     16.710095   -0.806453   16.138157
  H     18.453532   -0.546091   16.224581
  C     12.631787    4.192570   21.080986
  H     12.928592    3.655284   21.993593
  H     12.369116    5.214329   21.382119
  C     10.024706    7.674321   11.681021
  H      9.211544    8.059280   11.053407
  H      9.951328    8.183725   12.653375
  C     18.131718    1.299814   13.219920
  H     18.676994    1.641550   14.109492
  H     18.515491    0.298992   12.972545
  C     11.382817    7.982283   11.050361
  H     11.426459    7.530361   10.048356
  H     11.507988    9.064260   10.920271
  C     16.378284    5.713404   11.735501
  H     16.739158    4.792072   11.262950
  H     15.393975    5.931919   11.294586
  C     13.549351    7.238354   15.803002
  H     13.014125    6.705767   14.998797
  C      9.529881    2.964754   12.114896
  H      8.968648    2.271989   12.757155
  H      8.809582    3.663114   11.674029
  C     18.785678    4.217452   17.835430
  H     19.521427    3.571375   18.336131
  H     18.295578    3.621620   17.052863
  C     17.734489    4.680596   18.858515
  C     15.838548    0.739771   12.319047
  H     16.184787   -0.265474   12.027439
  C     16.694085    5.571163   18.147086
  H     15.966783    5.944572   18.888729
