# Supplementary material for: A 100,000-Fold Increase in C–H Bond Acidity Gives Palladium a Key Advantage in C(sp3)–H Activation Compared to Nickel
Source: J Am Chem Soc. 2025 Sep 9;147(38):34395–410. doi: 10.1021/jacs.5c07649 (PMC12464984; doi:10.1021/jacs.5c07649)
Supplement: Supplementary file 2 [file ja5c07649_si_002.zip › comp_SI/xyz/0_CH2CL2_2_dihedral_scan_pdbrpd/pdbrpd_constr_dihedr_m118_p1_1.xyz]

201
-7012.095726891678   r2scan-3c, C: 1, M: 1, <S^2>: 0.0
  Pd    12.607088    2.449499   12.911612
  Pd    15.147007    4.828718   16.802029
  Br    13.590305    3.353888   15.232786
  P     13.977903    0.593470   12.604575
  P     13.627196    4.844648   18.552551
  P     10.741152    3.842303   13.083392
  P     17.032147    4.856023   15.464654
  C     11.514318    1.557586   11.368325
  H     10.948574    0.799267   11.937836
  C     10.842711    5.715569   13.006494
  H     10.531023    6.025213   14.016398
  C      9.888895    6.378283   12.004932
  H      8.860236    6.031016   12.156560
  H     10.178019    6.096626   10.982786
  C     14.331928    6.153367   19.662057
  H     13.868313    7.091239   19.324428
  H     14.070332    6.022240   20.718567
  C     11.903097    5.437621   18.162705
  H     11.428069    4.583182   17.652215
  C     11.924290    6.618478   17.181265
  H     12.477990    7.460976   17.621482
  H     12.460221    6.326574   16.267757
  C      9.811842    3.586366   14.676071
  H     10.404057    4.152181   15.414603
  C     13.700959   -0.766158   13.849466
  H     14.131349   -1.681572   13.411905
  C     18.215469    5.416530   12.935450
  H     18.840730    6.192751   13.400713
  H     18.757748    4.468912   13.021929
  C      8.385527    4.155249   14.645101
  H      8.399330    5.220485   14.382818
  H      7.805072    3.638404   13.867805
  C     14.167549   -1.583558   16.196789
  H     14.623073   -2.515000   15.829258
  H     14.669385   -1.332612   17.139593
  C     16.377320    7.576850   20.029414
  H     15.870625    8.411453   19.524634
  H     16.131304    7.639531   21.099449
  C     12.398911    0.859279   10.320003
  C     19.495979    0.852269   16.242575
  H     19.730479    1.115460   17.284701
  H     19.951520   -0.126700   16.048291
  C      9.625640    1.682265    9.729998
  H      9.065473    0.934673   10.309540
  H      8.891993    2.348501    9.253866
  C     16.519156   -0.628625   12.233238
  H     16.303532   -1.311510   13.062421
  H     16.113661   -1.091851   11.322455
  C     16.080641    6.647315   13.502981
  H     16.630557    7.476152   13.970535
  H     15.112611    6.573843   14.016419
  C     14.407735   -0.465843   15.178458
  H     14.024335    0.482603   15.580843
  H     15.484235   -0.331655   15.024462
  C     11.270435    3.555559    9.849911
  H     10.548191    4.224502    9.360234
  H     11.902948    4.170389   10.506753
  C     17.723012    6.250352   17.751213
  C     15.884161    6.972478   12.017820
  H     15.259400    6.193142   11.556373
  H     15.343049    7.920201   11.914048
  C     12.672869   -1.805576   16.426892
  H     12.510847   -2.617013   17.147169
  H     12.237942   -0.893988   16.865079
  C     16.222574    1.733670   11.363863
  H     15.772005    2.712382   11.577937
  H     15.817232    1.397497   10.399796
  C     18.076560    6.162969   16.263037
  H     19.152516    6.019183   16.109232
  H     17.796507    7.102602   15.767226
  C     20.091322    1.910383   15.312713
  H     19.921129    1.613667   14.266522
  H     21.176847    1.980780   15.454425
  C      9.710781    7.429536   18.104460
  H     10.183115    8.287512   18.605379
  H      8.690863    7.734733   17.839443
  C     17.928988    3.204669   15.362787
  H     17.736911    2.886111   14.325053
  C     11.088344    5.769458   19.422951
  H     11.028085    4.894265   20.080313
  H     11.597117    6.563938   19.986930
  C     12.200774   -1.003966   14.078537
  H     11.744769   -0.071551   14.438928
  H     11.699334   -1.258030   13.136442
  C     18.037251   -0.480648   12.075865
  H     18.468572   -0.127207   13.023191
  H     18.478042   -1.464785   11.873778
  C     19.450049    3.280617   15.556453
  H     19.894024    4.028800   14.890135
  H     19.670660    3.598324   16.583158
  C      7.689684    3.964412   15.997655
  H      8.210242    4.568691   16.753807
  H      6.661609    4.343025   15.939258
  C     13.313817    3.231350   19.459486
  H     12.277181    2.984458   19.175815
  C     18.007350    5.750406   11.454428
  H     18.979692    5.812893   10.950033
  H     17.450993    4.929001   10.979942
  C     18.577179    6.523034   20.583671
  H     19.667703    6.590027   20.469199
  H     18.352807    6.587170   21.657191
  C     12.965586    1.990732   21.624680
  H     13.027311    2.069103   22.717222
  H     11.914523    1.781545   21.376988
  C     10.513607    2.512712   10.687673
  C     11.965571   -2.114737   15.106746
  H     10.887724   -2.241643   15.267618
  H     12.344053   -3.066378   14.705680
  C     12.277168    6.222469   12.809150
  H     12.946345    5.738271   13.529916
  H     12.631109    5.945124   11.805541
  C     10.502675    7.081415   16.844165
  H     10.545780    7.940343   16.162608
  H      9.980707    6.275761   16.307275
  C     17.222957    7.049814   11.283332
  H     17.810768    7.885827   11.690154
  H     17.060424    7.260456   10.219151
  C      7.698956    2.498944   16.434240
  H      7.223110    2.394197   17.417115
  H      7.103452    1.905392   15.724829
  C     12.142588    2.860180    8.798100
  H     12.694894    3.616817    8.224304
  C     11.483832    0.060739    9.359746
  H     12.107477   -0.453662    8.614193
  H     10.949338   -0.711292    9.931474
  C     18.394471    0.508456   10.968391
  H     18.040446    0.118876   10.002362
  H     19.483355    0.616716   10.891288
  C     18.071597    5.190090   20.018628
  H     18.554619    4.355405   20.544754
  C     13.374683   -0.113180   10.997442
  H     14.210633   -0.359241   10.331435
  H     12.862297   -1.056674   11.226495
  C     10.485459    0.991470    8.665690
  H      9.839363    0.404350    7.998555
  C     13.140423    1.930916    9.501490
  H     13.777319    2.521067   10.174182
  H     13.790685    1.441388    8.761965
  C     17.896005    7.676003   19.835092
  H     18.250755    8.637209   20.231856
  C     13.375715    3.324926   20.990506
  H     12.731514    4.130171   21.361766
  H     14.401188    3.566140   21.300428
  C     11.249059    2.045166    7.853628
  H     10.541918    2.710335    7.339439
  H     11.862096    1.555738    7.084460
  C     18.234341    7.587732   18.341078
  H     19.322453    7.657764   18.198194
  H     17.775061    8.423798   17.795049
  C      9.816994    2.118256   15.114312
  H      9.298960    1.499850   14.365634
  H     10.852859    1.763098   15.166186
  C     17.309414    2.134494   16.277891
  H     17.421820    2.430238   17.329343
  H     16.232013    2.060541   16.086241
  C     18.395320    5.106687   18.526784
  H     18.047580    4.144077   18.134031
  H     19.482039    5.156508   18.369310
  C     13.844923    0.845593   21.119935
  H     14.881426    1.018244   21.445751
  H     13.524225   -0.105085   21.563623
  C     12.321618    7.745140   12.966750
  H     12.032481    8.006998   13.996032
  H     13.345925    8.106679   12.824512
  C     14.207285    2.089640   18.947524
  H     15.257887    2.309317   19.185223
  H     14.140360    2.020489   17.854962
  C      9.126758    1.952464   16.470882
  H      9.128715    0.894631   16.762223
  H      9.704767    2.497335   17.233593
  C     13.807593    0.759720   19.593333
  H     12.790305    0.494715   19.268095
  H     14.472731   -0.037352   19.238438
  C      9.675413    6.241917   19.066308
  H      9.127935    5.410342   18.600071
  H      9.134024    6.505157   19.983503
  C      9.944781    7.903790   12.147511
  H      9.276333    8.367484   11.411441
  H      9.568227    8.181734   13.143286
  C     17.742729    1.864315   11.234447
  H     17.983099    2.572099   10.431666
  H     18.151108    2.285501   12.164759
  C     11.371586    8.429760   11.983157
  H     11.713874    8.230911   10.956650
  H     11.393896    9.517573   12.123269
  C     17.979245    0.773187   16.069385
  H     17.545584    0.041307   16.763095
  H     17.755699    0.417312   15.054039
  C     16.870293    5.341873   13.675515
  H     16.272729    4.523744   13.237047
  C      9.639914    3.179867   11.748766
  H      9.005936    2.418155   12.224233
  H      8.976836    3.936184   11.314764
  C     16.554086    5.091399   20.192018
  H     16.288778    5.128683   21.258181
  H     16.202581    4.128841   19.795828
  C     15.845412    6.239649   19.457070
  C     15.834792    0.730312   12.460280
  H     16.168249    1.142373   13.425795
  C     16.189362    6.216662   17.951520
  H     15.759563    7.123078   17.483902
