# Supplementary material for: A 100,000-Fold Increase in C–H Bond Acidity Gives Palladium a Key Advantage in C(sp3)–H Activation Compared to Nickel
Source: J Am Chem Soc. 2025 Sep 9;147(38):34395–410. doi: 10.1021/jacs.5c07649 (PMC12464984; doi:10.1021/jacs.5c07649)
Supplement: Supplementary file 2 [file ja5c07649_si_002.zip › comp_SI/xyz/0_CH2CL2_2_dihedral_scan_pdbrpd/pdbrpd_constr_dihedr_m180_p1_1.xyz]

201
-7012.087740175377   r2scan-3c, C: 1, M: 1, <S^2>: 0.0
  Pd    12.366347    1.928475   13.314010
  Pd    15.237326    5.026631   16.787100
  Br    13.863354    3.345126   15.109535
  P     13.680730   -0.008616   13.329080
  P     13.921945    6.987950   16.782699
  P     10.527696    3.324811   13.265536
  P     17.222527    3.828272   16.702078
  C     11.183225    0.864464   11.947545
  H     10.467996    0.353374   12.611632
  C     10.723081    5.174037   13.242035
  H     11.291177    5.413172   14.154665
  C      9.384891    5.927227   13.276457
  H      8.835333    5.688295   14.194468
  H      8.759932    5.604495   12.430587
  C     14.539625    7.845812   18.313189
  H     15.186663    8.676463   18.014988
  H     13.711700    8.274354   18.888847
  C     14.364304    8.025923   15.265425
  H     13.426201    8.481421   14.916345
  C     14.884728    7.110193   14.145492
  H     15.756660    6.559316   14.522645
  H     14.130477    6.351616   13.899745
  C      9.348277    2.963365   14.660647
  H      8.449956    3.576691   14.486692
  C     13.561508   -0.826875   15.001281
  H     14.222581   -0.216755   15.637983
  C     18.613043    6.006352   15.514822
  H     17.657500    6.532875   15.389683
  H     18.993732    6.272208   16.508118
  C      8.921039    1.488812   14.691245
  H      8.448624    1.195390   13.746463
  H      9.814416    0.861950   14.812368
  C     12.034411   -1.327524   16.960299
  H     12.673010   -0.765535   17.658253
  H     11.003463   -1.238411   17.325154
  C     16.210488    7.687560   20.167139
  H     16.867587    8.363492   19.601567
  H     15.549595    8.311885   20.785615
  C     11.974722   -0.209951   11.177812
  C     18.023238   -0.746851   17.424379
  H     18.552772   -0.508231   18.358648
  H     18.034252   -1.838839   17.318683
  C      9.436719    0.895194   10.155964
  H      8.715240    0.430981   10.843462
  H      8.868917    1.533118    9.463103
  C     15.885673   -1.333801   12.057922
  H     15.481858   -2.263015   12.475332
  H     15.435797   -1.205894   11.063399
  C     17.895279    4.129184   13.993389
  H     16.914861    4.597106   13.819561
  H     17.748733    3.048531   13.909328
  C     12.140535   -0.700685   15.567943
  H     11.423829   -1.198427   14.897799
  H     11.859106    0.359943   15.603368
  C     11.409504    2.422540    9.988318
  H     10.861693    3.078235    9.296005
  H     12.120612    3.048334   10.547231
  C     17.127248    5.069376   19.165619
  C     18.887284    4.603718   12.928284
  H     19.835939    4.060821   13.053860
  H     18.506063    4.354112   11.930363
  C     12.475026   -2.791109   16.938487
  H     12.400024   -3.229737   17.941050
  H     11.798890   -3.362412   16.285274
  C     16.095513    1.164177   12.342270
  H     15.848871    2.014612   12.989572
  H     15.637057    1.361831   11.363888
  C     18.070975    4.228013   18.298336
  H     18.378600    3.316881   18.824527
  H     18.985720    4.787822   18.068060
  C     18.743607   -0.091211   16.248388
  H     18.246892   -0.387926   15.312401
  H     19.782394   -0.437908   16.183382
  C     16.282150    9.005413   13.220327
  H     17.215734    8.561271   13.596032
  H     16.536348    9.569207   12.314307
  C     17.289662    1.975391   16.491160
  H     16.741744    1.768190   15.557547
  C     15.357430    9.157163   15.560388
  H     14.939527    9.846418   16.303342
  H     16.279260    8.734367   15.989381
  C     14.052766   -2.281716   15.022834
  H     13.468720   -2.871801   14.301805
  H     15.101972   -2.335070   14.708728
  C     17.404889   -1.447383   11.899640
  H     17.858175   -1.636480   12.884112
  H     17.644196   -2.309797   11.265191
  C     18.723934    1.437326   16.360394
  H     19.216343    1.867614   15.481434
  H     19.310169    1.739164   17.241025
  C      7.959657    1.224684   15.854847
  H      7.034445    1.798314   15.698524
  H      7.680703    0.163658   15.865066
  C     12.055583    7.161843   16.860974
  H     11.694237    6.774993   15.893709
  C     19.601989    6.485310   14.445975
  H     19.729513    7.572198   14.527526
  H     20.586073    6.032925   14.637378
  C     16.117041    5.833924   21.847959
  H     16.708258    5.167773   22.491078
  H     15.464348    6.428852   22.501300
  C     10.087326    8.759169   17.093517
  H      9.820711    9.816075   17.218109
  H      9.630972    8.422469   16.152306
  C     10.413817    1.778867   10.969124
  C     13.905850   -2.909924   16.414742
  H     14.216074   -3.961421   16.372513
  H     14.586263   -2.403742   17.113484
  C     11.578146    5.594266   12.036733
  H     12.552976    5.089740   12.080599
  H     11.091024    5.271395   11.105923
  C     15.281813    7.896973   12.893562
  H     15.696589    7.206124   12.147816
  H     14.387280    8.349928   12.444095
  C     19.137631    6.107107   13.039134
  H     18.202442    6.638488   12.811132
  H     19.876766    6.428715   12.295075
  C      8.585324    1.626928   17.190909
  H      7.879958    1.450985   18.012370
  H      9.465204    0.993830   17.380809
  C     12.169251    1.344298    9.204474
  H     12.876965    1.827864    8.517416
  C     10.968236   -1.063462   10.369833
  H     11.514138   -1.852204    9.832501
  H     10.271274   -1.555568   11.063008
  C     17.988578   -0.165547   11.307568
  H     17.594468   -0.026289   10.290032
  H     19.079243   -0.244838   11.220929
  C     15.269683    5.006226   20.872384
  H     14.599697    4.341415   21.434361
  C     12.725052   -1.097157   12.170250
  H     13.350725   -1.836412   11.659824
  H     11.998338   -1.649835   12.781914
  C     10.197298   -0.183408    9.379590
  H      9.483246   -0.802915    8.819602
  C     12.940074    0.456826   10.187175
  H     13.662587    1.071275   10.741271
  H     13.503568   -0.316572    9.645591
  C     17.046120    6.757234   21.050368
  H     17.656895    7.356757   21.739367
  C     11.612476    8.630791   16.999570
  H     11.981520    9.229955   16.159742
  H     12.045150    9.060224   17.913142
  C     11.179012    0.484382    8.408168
  H     10.630212    1.108837    7.689967
  H     11.721323   -0.279730    7.834616
  C     17.961263    5.916889   20.155504
  H     18.582133    5.244673   20.765260
  H     18.640848    6.568920   19.588224
  C      9.978771    3.360061   16.002243
  H     10.900941    2.777758   16.144364
  H     10.273979    4.415786   15.988046
  C     16.534320    1.286466   17.637643
  H     16.984715    1.565906   18.600235
  H     15.492691    1.633219   17.655428
  C     16.186162    4.164317   19.978877
  H     15.580744    3.558503   19.289270
  H     16.786728    3.475097   20.590007
  C      9.532537    7.920577   18.242796
  H      9.928305    8.299003   19.196938
  H      8.440395    8.011904   18.289563
  C     11.760249    7.112827   11.988171
  H     12.314137    7.437209   12.880150
  H     12.367090    7.383654   11.115520
  C     11.457834    6.305363   17.985082
  H     11.886687    6.621319   18.946001
  H     11.735950    5.252532   17.842511
  C      9.020987    3.092313   17.165468
  H      9.503574    3.367343   18.111312
  H      8.134296    3.734684   17.059885
  C      9.935169    6.457693   18.066485
  H      9.476215    6.074814   17.143819
  H      9.549779    5.846439   18.891590
  C     15.711625    9.934296   14.289250
  H     14.806356   10.424386   13.901529
  H     16.427135   10.728704   14.534940
  C      9.595362    7.442957   13.192288
  H      8.622082    7.949346   13.193961
  H     10.133121    7.777383   14.091250
  C     17.613131    1.043934   12.163156
  H     18.005790    1.964773   11.715357
  H     18.086453    0.942107   13.151782
  C     10.412176    7.830479   11.961962
  H      9.862635    7.551105   11.050869
  H     10.558623    8.917160   11.929216
  C     16.585566   -0.237788   17.503741
  H     16.051769   -0.697937   18.344408
  H     16.061357   -0.538737   16.586454
  C     18.382425    4.492941   15.400174
  H     19.349309    3.996514   15.581570
  C      9.614706    2.851951   11.725156
  H      8.628897    2.468044   12.014376
  H      9.440883    3.729587   11.091754
  C     14.433188    5.939903   19.991163
  H     13.756648    6.545027   20.611985
  H     13.814751    5.343473   19.305814
  C     15.345269    6.870661   19.175144
  C     15.516556   -0.128091   12.934801
  H     15.979984   -0.267715   13.926042
  C     16.288715    6.032645   18.295319
  H     16.957570    6.709765   17.741866
