# Supplementary material for: A 100,000-Fold Increase in C–H Bond Acidity Gives Palladium a Key Advantage in C(sp3)–H Activation Compared to Nickel
Source: J Am Chem Soc. 2025 Sep 9;147(38):34395–410. doi: 10.1021/jacs.5c07649 (PMC12464984; doi:10.1021/jacs.5c07649)
Supplement: Supplementary file 2 [file ja5c07649_si_002.zip › comp_SI/xyz/0_CH2CL2_2_dihedral_scan_pdbrpd/pdbrpd_constr_dihedr_m088_p1_1.xyz]

201
-7012.098931172562   r2scan-3c, C: 1, M: 1, <S^2>: 0.0
  Pd    12.852158    2.214884   13.120585
  Pd    15.278492    4.797427   16.807486
  Br    13.503209    3.394155   15.399562
  P     14.511265    0.575505   13.177593
  P     14.470472    3.938008   18.802875
  P     10.816531    3.320514   12.824430
  P     15.975246    6.479760   15.361069
  C     12.276843    1.256848   11.351044
  H     11.584839    0.474752   11.707400
  C     10.571926    5.168427   12.976474
  H     10.937378    5.427958   13.983183
  C      9.097655    5.588302   12.858106
  H      8.495047    5.114567   13.639916
  H      8.698623    5.248219   11.891119
  C     15.802382    4.343524   20.025348
  H     15.430025    5.142839   20.678714
  H     16.035149    3.484425   20.666530
  C     12.968379    4.874775   19.390310
  H     12.818905    4.592692   20.445226
  C     11.714819    4.496797   18.585847
  H     11.888269    4.737508   17.527008
  H     11.524261    3.417899   18.636226
  C      9.490339    2.593065   13.919034
  H      8.524880    2.969745   13.546403
  C     14.258313   -0.695108   14.525096
  H     14.611076   -0.221056   15.453272
  C     13.304476    7.484700   15.417993
  H     13.113282    7.172649   14.384497
  H     13.089476    6.612444   16.048107
  C      9.470337    1.060502   13.827865
  H      9.296937    0.732877   12.795759
  H     10.456872    0.676865   14.118868
  C     12.464034   -2.032870   15.748364
  H     12.736670   -1.643270   16.738743
  H     11.385696   -2.235110   15.773452
  C     17.960394    5.623641   20.221427
  H     17.401073    6.485825   20.611901
  H     18.232638    4.991218   21.078921
  C     13.465444    0.584758   10.632360
  C     16.596362    4.873175   10.985459
  H     16.171675    3.896253   11.257858
  H     16.879132    4.815488    9.927002
  C     11.021590    1.378834    9.182846
  H     10.309545    0.619559    9.536746
  H     10.477997    2.044789    8.496863
  C     16.819610    1.191499   14.689817
  H     16.167627    1.859598   15.268452
  H     16.771355    0.201755   15.163199
  C     15.101867    9.136511   14.737436
  H     14.957654    8.909932   13.671929
  H     16.152522    9.426412   14.865826
  C     12.752832   -0.966813   14.687493
  H     12.324651   -1.296036   13.729225
  H     12.250631   -0.027922   14.951003
  C     12.515874    3.262112    9.862161
  H     11.987923    3.949285    9.185276
  H     12.902791    3.851813   10.705112
  C     17.908914    6.213007   17.327824
  C     14.180740   10.297660   15.129358
  H     14.376986   10.574651   16.175519
  H     14.409897   11.177769   14.515915
  C     13.248467   -3.317783   15.485173
  H     13.045364   -4.055151   16.271419
  H     12.915890   -3.760283   14.534437
  C     17.264232    0.264630   12.361275
  H     16.938686    0.299025   11.315939
  H     17.235740   -0.788036   12.672719
  C     17.513734    7.134295   16.168847
  H     18.333112    7.242793   15.447614
  H     17.282308    8.137014   16.552068
  C     17.823733    5.135195   11.857782
  H     18.311005    6.067429   11.537354
  H     18.559166    4.329719   11.736939
  C     10.718386    6.772792   19.028621
  H     10.847439    7.076838   17.979058
  H      9.842135    7.310000   19.412183
  C     16.383674    6.350108   13.548783
  H     16.819311    7.321004   13.260643
  C     13.199536    6.392886   19.327925
  H     14.074538    6.680807   19.922637
  H     13.416598    6.674715   18.287391
  C     15.046853   -1.996248   14.305251
  H     14.776085   -2.430680   13.333145
  H     16.122659   -1.793222   14.276361
  C     18.270232    1.680807   14.756989
  H     18.329607    2.715663   14.393877
  H     18.598577    1.692978   15.804366
  C     17.432310    5.251303   13.333158
  H     18.323791    5.432936   13.944349
  H     16.998877    4.297371   13.669420
  C      8.399499    0.463548   14.745772
  H      7.405374    0.782249   14.399436
  H      8.426774   -0.631091   14.674944
  C     14.018413    2.143818   18.991173
  H     13.242161    1.978163   18.227014
  C     12.378658    8.649909   15.779464
  H     11.333460    8.355855   15.616528
  H     12.484453    8.868248   16.852939
  C     20.000807    4.888513   18.963484
  H     20.911093    5.223944   18.447842
  H     20.311885    4.246985   19.799428
  C     13.053294    0.303910   20.423864
  H     12.659059    0.063475   21.418952
  H     12.241592    0.122538   19.703722
  C     11.530360    2.203873   10.389534
  C     14.745435   -3.020856   15.404773
  H     15.312784   -3.939874   15.212820
  H     15.089896   -2.625457   16.371608
  C     11.435193    5.915882   11.950048
  H     12.488747    5.646529   12.087353
  H     11.153873    5.600209   10.936380
  C     10.486856    5.263057   19.085779
  H      9.612662    4.985136   18.483315
  H     10.270621    4.965382   20.122378
  C     12.709423    9.908599   14.973371
  H     12.501888    9.723827   13.909064
  H     12.061416   10.737403   15.284150
  C      8.597894    0.912237   16.193910
  H      7.813790    0.491770   16.835566
  H      9.559522    0.523795   16.563337
  C     13.686110    2.594702    9.129405
  H     14.378856    3.370449    8.774178
  C     12.921389   -0.220615    9.429049
  H     13.757555   -0.723653    8.922252
  H     12.238156   -1.001127    9.793404
  C     19.190982    0.806270   13.907790
  H     19.196700   -0.218210   14.308849
  H     20.222065    1.177310   13.957751
  C     19.109588    4.098170   17.997368
  H     19.659367    3.227317   17.614739
  C     14.182608   -0.349766   11.604144
  H     15.084882   -0.790103   11.165965
  H     13.511370   -1.179400   11.864075
  C     12.190474    0.708705    8.453472
  H     11.804884    0.121479    7.608571
  C     14.421250    1.661232   10.096787
  H     14.813596    2.246889   10.940065
  H     15.273746    1.183122    9.592608
  C     19.220871    6.099414   19.491176
  H     19.850120    6.674105   20.184739
  C     13.440749    1.786729   20.368427
  H     12.562056    2.401305   20.593829
  H     14.190005    1.995992   21.146010
  C     13.157222    1.783591    7.939256
  H     12.638461    2.446254    7.233027
  H     13.992639    1.315466    7.400824
  C     18.809419    6.992264   18.316960
  H     19.700093    7.352365   17.781733
  H     18.264417    7.874304   18.681988
  C      9.678701    3.040582   15.377478
  H     10.670115    2.715294   15.723406
  H      9.663666    4.134966   15.456823
  C     15.151417    6.076481   12.676774
  H     14.674834    5.142631   13.013755
  H     14.412405    6.875886   12.790929
  C     18.695148    4.991243   16.822660
  H     18.068336    4.415404   16.125967
  H     19.583018    5.333298   16.270981
  C     14.238811   -0.599033   20.083225
  H     15.018433   -0.480772   20.850311
  H     13.931639   -1.652160   20.099706
  C     11.254579    7.433080   12.051663
  H     11.616522    7.778541   13.028823
  H     11.871231    7.926603   11.289648
  C     15.209476    1.239192   18.646721
  H     16.027528    1.423059   19.357078
  H     15.587687    1.483286   17.645656
  C      8.605673    2.437837   16.288642
  H      8.782841    2.758450   17.323225
  H      7.618680    2.826661   15.997449
  C     14.816107   -0.237403   18.714861
  H     14.063003   -0.440115   17.941037
  H     15.687261   -0.863488   18.483989
  C     11.967841    7.159116   19.820414
  H     11.805703    6.936699   20.885297
  H     12.153297    8.237824   19.743767
  C      8.941792    7.110268   12.956266
  H      7.882492    7.375176   12.849778
  H      9.255092    7.439089   13.958567
  C     18.704989    0.778146   12.459349
  H     19.358420    0.148959   11.842449
  H     18.752180    1.795145   12.041754
  C      9.786650    7.829279   11.905973
  H      9.430398    7.556631   10.901578
  H      9.673555    8.916157   12.003192
  C     15.536512    5.952805   11.198911
  H     14.639320    5.734511   10.604746
  H     15.925389    6.919812   10.847704
  C     14.775135    7.893906   15.576254
  H     14.924069    8.156625   16.638272
  C     10.333060    2.853573   11.095542
  H      9.506200    2.135191   11.162862
  H      9.961252    3.718589   10.533408
  C     17.852328    3.621100   18.730256
  H     18.123907    2.960571   19.566591
  H     17.226550    3.041812   18.038073
  C     17.048493    4.818455   19.265000
  C     16.319400    1.101431   13.237086
  H     16.308561    2.125576   12.831319
  C     16.651852    5.734278   18.085333
  H     16.104978    6.609979   18.472962
