# Supplementary material for: A 100,000-Fold Increase in C–H Bond Acidity Gives Palladium a Key Advantage in C(sp3)–H Activation Compared to Nickel
Source: J Am Chem Soc. 2025 Sep 9;147(38):34395–410. doi: 10.1021/jacs.5c07649 (PMC12464984; doi:10.1021/jacs.5c07649)
Supplement: Supplementary file 2 [file ja5c07649_si_002.zip › comp_SI/xyz/0_CH2CL2_2_dihedral_scan_pdbrpd/pdbrpd_constr_dihedr_p062_p1_1.xyz]

201
-7012.101799181684   r2scan-3c, C: 1, M: 1, <S^2>: 0.0
  Pd    12.719939    2.318169   12.990706
  Pd    15.312517    4.828264   16.757107
  Br    14.230949    3.100100   15.032388
  P     13.966289    0.407241   12.575926
  P     17.254602    5.165285   15.527336
  P     10.934047    3.778410   13.314302
  P     13.675777    4.606052   18.386056
  C     11.510890    1.495431   11.498060
  H     10.946400    0.734734   12.064466
  C     11.070026    5.652409   13.247717
  H     10.791714    5.963772   14.265641
  C     10.099292    6.341642   12.280211
  H      9.067698    6.027289   12.477436
  H     10.334890    6.047653   11.248393
  C     18.348003    6.107850   16.692333
  H     19.103320    5.402741   17.062598
  H     18.887810    6.910759   16.174027
  C     18.132955    3.540573   15.250992
  H     17.504206    3.005102   14.522112
  C     18.129940    2.706884   16.540945
  H     18.686508    3.233382   17.330415
  H     17.099008    2.593599   16.900595
  C     10.111173    3.502853   14.965293
  H     10.737731    4.069496   15.674411
  C     13.665332   -1.001105   13.757839
  H     14.087531   -1.896792   13.273078
  C     12.279175    2.664286   19.948749
  H     12.809178    3.015823   20.846164
  H     11.371064    3.270574   19.848920
  C      8.678616    4.052557   15.024443
  H      8.662913    5.119583   14.769368
  H      8.061465    3.535124   14.276674
  C     14.120852   -1.989258   16.034594
  H     14.581254   -2.885623   15.593593
  H     14.616956   -1.816559   16.997209
  C     18.478773    6.881104   19.077560
  H     18.963513    5.929841   19.339128
  H     19.270085    7.586030   18.784100
  C     12.312791    0.806836   10.374095
  C     10.126839    7.752669   18.062184
  H     10.781145    8.607164   18.290028
  H      9.118097    8.154237   17.905660
  C      9.536030    1.745184    9.981710
  H      8.983247    0.998526   10.569584
  H      8.800514    2.451205    9.569766
  C     16.514232   -0.806081   12.147989
  H     16.272320   -1.544122   12.920574
  H     16.151390   -1.209020   11.191244
  C     14.416626    1.934560   18.793317
  H     15.057425    2.238701   19.633651
  H     15.007640    2.050100   17.876291
  C     14.364774   -0.792916   15.108891
  H     13.973284    0.121838   15.577208
  H     15.442895   -0.642204   14.974685
  C     11.255308    3.552697   10.064403
  H     10.533875    4.268484    9.645383
  H     11.952501    4.114500   10.703067
  C     15.636020    6.198749   19.497764
  C     14.008033    0.471986   18.982598
  H     13.452932    0.141230   18.092782
  H     14.904392   -0.156817   19.053524
  C     12.626201   -2.237899   16.239582
  H     12.468719   -3.111753   16.883867
  H     12.182674   -1.373601   16.757245
  C     16.202157    1.583404   11.382277
  H     15.720725    2.541796   11.619428
  H     15.828176    1.271574   10.397009
  C     14.551140    5.199578   19.907935
  H     13.873738    5.623113   20.657849
  H     15.021452    4.313091   20.355256
  C     10.137761    6.783203   19.243581
  H      9.428492    5.964714   19.050616
  H      9.805646    7.287113   20.159636
  C     20.205170    1.493198   15.785245
  H     20.816237    1.994271   16.550653
  H     20.656945    0.509142   15.608950
  C     12.029146    5.488840   18.186867
  H     11.327331    4.668126   17.961113
  C     19.551745    3.684414   14.682900
  H     19.531804    4.213507   13.722542
  H     20.159227    4.290350   15.370504
  C     12.161708   -1.236840   13.968406
  H     11.719084   -0.332362   14.409240
  H     11.653574   -1.405685   13.011270
  C     18.034190   -0.621083   12.072430
  H     18.403483   -0.301015   13.058512
  H     18.511252   -1.583527   11.849767
  C     11.535639    6.195141   19.458144
  H     11.525972    5.504363   20.309068
  H     12.228432    7.007576   19.714534
  C      8.059096    3.834696   16.410024
  H      8.617330    4.421781   17.154053
  H      7.028370    4.210373   16.414894
  C     17.339248    6.018543   13.873139
  H     18.413708    6.159455   13.670444
  C     11.892685    1.191743   20.134694
  H     11.274923    1.084463   21.034917
  H     11.275056    0.874381   19.281637
  C     17.062317    8.770300   19.899634
  H     16.512557    9.182614   20.756666
  H     17.840985    9.495010   19.625416
  C     16.781268    8.081616   12.524389
  H     16.263681    9.048724   12.555644
  H     17.840252    8.293466   12.316565
  C     10.509197    2.508478   10.910398
  C     11.918971   -2.430053   14.897789
  H     10.840638   -2.565911   15.047292
  H     12.294015   -3.345052   14.416488
  C     12.513001    6.122397   13.008523
  H     13.190882    5.633241   13.719128
  H     12.837391    5.818138   12.001872
  C     18.776255    1.339126   16.307342
  H     18.765046    0.759772   17.238918
  H     18.176847    0.779577   15.572476
  C     13.126803    0.294156   20.219105
  H     13.705941    0.553263   21.117800
  H     12.825936   -0.755753   20.323713
  C      8.096879    2.359008   16.808360
  H      7.670079    2.224264   17.809859
  H      7.473326    1.778759   16.112244
  C     12.035161    2.866604    8.937522
  H     12.577437    3.624643    8.356004
  C     11.312210    0.073373    9.447503
  H     11.867376   -0.437151    8.647103
  H     10.786042   -0.698978   10.026695
  C     18.420108    0.423616   11.024927
  H     18.128824    0.061959   10.027791
  H     19.508363    0.562787   11.009883
  C     16.104543    8.553075   18.721452
  H     15.637049    9.507186   18.442217
  C     13.306990   -0.211026   10.954530
  H     14.119469   -0.415068   10.246317
  H     12.804061   -1.167672   11.144517
  C     10.306935    1.061111    8.847352
  H      9.602439    0.518344    8.202037
  C     13.039791    1.880914    9.546290
  H     13.741111    2.423139   10.195499
  H     13.624483    1.395008    8.751615
  C     17.703216    7.429267   20.279755
  H     18.391311    7.571899   21.124379
  C     16.672498    7.399420   13.893544
  H     17.133421    8.037816   14.655587
  H     15.613377    7.280609   14.168713
  C     11.057419    2.115232    8.023971
  H     10.345202    2.820879    7.574656
  H     11.605351    1.631597    7.203707
  C     16.612174    6.427023   20.676753
  H     16.050725    6.801510   21.544750
  H     17.064557    5.466967   20.962972
  C     10.160368    2.028282   15.384630
  H      9.622791    1.412295   14.647819
  H     11.203639    1.687279   15.386945
  C     12.012142    6.448777   16.986594
  H     12.733523    7.260471   17.148034
  H     12.338886    5.920352   16.081504
  C     15.017380    7.554743   19.127426
  H     14.316639    7.423665   18.294108
  H     14.448520    7.940985   19.985180
  C     16.215869    7.209788   11.401650
  H     15.133066    7.085470   11.545446
  H     16.353293    7.705373   10.432643
  C     12.605542    7.645659   13.139608
  H     12.367104    7.931571   14.175141
  H     13.633751    7.977435   12.952868
  C     16.737115    5.149436   12.760136
  H     15.674533    4.968086   12.978661
  H     17.226873    4.171469   12.727787
  C      9.529760    1.827457   16.765587
  H      9.557639    0.763866   17.034490
  H     10.133369    2.362990   17.514363
  C     16.874413    5.830893   11.396806
  H     17.941785    5.933688   11.151305
  H     16.427633    5.193925   10.622403
  C     20.224566    2.317979   14.498487
  H     19.698220    1.760195   13.711465
  H     21.254399    2.462787   14.148843
  C     10.206033    7.865284   12.408743
  H      9.522756    8.343154   11.695696
  H      9.877849    8.162235   13.415949
  C     17.720961    1.753852   11.304481
  H     17.972094    2.494278   10.534251
  H     18.084201    2.152555   12.261887
  C     11.639790    8.345606   12.183036
  H     11.937012    8.123708   11.147070
  H     11.700731    9.433841   12.307472
  C     10.622364    7.062769   16.790794
  H     10.648222    7.774597   15.955968
  H      9.909291    6.273422   16.512865
  C     13.182279    2.844066   18.720387
  H     12.610856    2.559688   17.820237
  C      9.727416    3.164967   12.047609
  H      9.118209    2.400460   12.550507
  H      9.046451    3.942276   11.684395
  C     16.868847    7.991099   17.517580
  H     17.641065    8.702306   17.190285
  H     16.174951    7.840240   16.679036
  C     17.531760    6.650783   17.872893
  C     15.816270    0.531697   12.432573
  H     16.145768    0.904338   13.416611
  C     16.450339    5.640472   18.310338
  H     16.943167    4.706823   18.638460
