# Supplementary material for: A 100,000-Fold Increase in C–H Bond Acidity Gives Palladium a Key Advantage in C(sp3)–H Activation Compared to Nickel
Source: J Am Chem Soc. 2025 Sep 9;147(38):34395–410. doi: 10.1021/jacs.5c07649 (PMC12464984; doi:10.1021/jacs.5c07649)
Supplement: Supplementary file 2 [file ja5c07649_si_002.zip › comp_SI/xyz/0_CH2CL2_2_dihedral_scan_pdbrpd/pdbrpd_constr_dihedr_m038_p1_1.xyz]

201
-7012.099684355261   r2scan-3c, C: 1, M: 1, <S^2>: 0.0
  Pd    12.509053    2.349652   13.070111
  Pd    15.256921    4.701871   16.957982
  Br    13.690771    3.453987   15.202432
  P     13.921037    0.522164   12.904835
  P     15.824301    2.778557   18.124302
  P     10.743313    3.858483   13.044650
  P     14.886407    6.842338   16.158417
  C     11.284204    1.236668   11.800220
  H     10.715495    0.666357   12.557979
  C     11.016340    5.653389   12.564327
  H     10.853181    6.203271   13.506220
  C     10.019957    6.184845   11.525112
  H      8.987487    6.011422   11.850764
  H     10.155657    5.637013   10.581905
  C     16.628242    3.465965   19.647121
  H     15.832943    3.549426   20.400555
  H     17.401678    2.810026   20.061334
  C     14.329647    1.843846   18.722591
  H     13.950520    1.348494   17.812956
  C     13.236954    2.803824   19.214576
  H     13.605367    3.377925   20.077597
  H     13.000852    3.527902   18.423710
  C      9.863460    3.988149   14.681154
  H     10.550952    4.586000   15.302735
  C     14.164662   -0.457638   14.465121
  H     14.801725    0.190718   15.090351
  C     12.898281    8.836608   15.736633
  H     13.322070    9.421803   16.565630
  H     13.432320    9.132696   14.826117
  C      8.513202    4.714685   14.591850
  H      8.645805    5.723807   14.182444
  H      7.853935    4.170344   13.900475
  C     13.052859   -1.424473   16.515869
  H     13.674575   -0.811452   17.183721
  H     12.091465   -1.575062   17.022628
  C     17.505747    5.594697   20.655859
  H     16.595287    5.661531   21.268177
  H     18.244159    5.010332   21.223744
  C     12.046832    0.246630   10.898033
  C     17.562186    7.868432   12.363171
  H     18.513461    7.793235   12.910700
  H     17.810378    8.115627   11.323569
  C      9.294330    1.126411   10.288522
  H      8.727256    0.584919   11.059106
  H      8.574492    1.717652    9.704153
  C     16.154120   -0.135465   11.208875
  H     15.996892   -1.180915   11.499217
  H     15.562562    0.036704   10.299007
  C     12.294684    6.893495   17.246619
  H     12.682735    7.392233   18.146755
  H     12.419294    5.813119   17.398618
  C     12.836132   -0.663576   15.205399
  H     12.140117   -1.233297   14.572556
  H     12.368880    0.310726   15.399487
  C     11.065668    2.836518    9.871340
  H     10.358804    3.437519    9.281358
  H     11.786354    3.526496   10.333368
  C     16.668290    7.095380   18.250887
  C     10.813239    7.245754   17.084505
  H     10.406331    6.682892   16.232000
  H     10.255758    6.927287   17.974166
  C     13.758449   -2.759527   16.279719
  H     13.919061   -3.278553   17.232777
  H     13.117913   -3.408101   15.664018
  C     15.918479    2.282289   11.907612
  H     15.594179    2.950760   12.714787
  H     15.309612    2.528239   11.026234
  C     15.614449    7.905773   17.490913
  H     16.021154    8.851464   17.115476
  H     14.786602    8.151017   18.170629
  C     16.715220    8.978716   12.985925
  H     15.799152    9.115566   12.392206
  H     17.256479    9.932773   12.965662
  C     12.305231    1.001226   20.712639
  H     12.664909    1.522483   21.612153
  H     11.401174    0.450774   21.000766
  C     15.576865    7.297928   14.474943
  H     14.673874    7.397586   13.852579
  C     14.648144    0.772077   19.776120
  H     15.375577    0.050591   19.384105
  H     15.108901    1.250494   20.652519
  C     14.895501   -1.790573   14.241237
  H     14.307644   -2.418824   13.556574
  H     15.869078   -1.618473   13.767182
  C     17.635561    0.103589   10.897097
  H     18.233079   -0.135890   11.789346
  H     17.959876   -0.578216   10.101162
  C     16.328808    8.634839   14.428515
  H     15.722733    9.441434   14.856864
  H     17.241145    8.560264   15.036249
  C      7.830462    4.803277   15.962854
  H      8.423370    5.453341   16.621005
  H      6.846831    5.275969   15.850096
  C     16.885444    1.434444   17.354731
  H     16.183132    0.593867   17.225537
  C     11.409647    9.174834   15.592638
  H     11.291530   10.250994   15.415240
  H     11.009275    8.657208   14.707778
  C     19.335638    6.885145   19.532808
  H     19.741696    7.885668   19.330523
  H     20.098774    6.324425   20.089697
  C     18.764579   -0.230033   17.604436
  H     19.590384   -0.551506   18.251126
  H     18.070960   -1.080124   17.522338
  C     10.300840    2.084152   10.972043
  C     15.091350   -2.539596   15.564160
  H     15.592508   -3.496801   15.374161
  H     15.758011   -1.951256   16.212821
  C     12.462541    5.923243   12.120118
  H     13.162100    5.562797   12.885382
  H     12.677729    5.356839   11.202609
  C     11.981281    2.032625   19.630993
  H     11.213424    2.734044   19.980393
  H     11.569257    1.517218   18.749912
  C     10.618867    8.739755   16.826445
  H     10.966861    9.308703   17.701126
  H      9.553754    8.968268   16.696923
  C      7.693215    3.427388   16.614779
  H      7.233062    3.522543   17.606009
  H      7.022541    2.800696   16.008442
  C     11.805333    1.846507    8.961297
  H     12.358770    2.403179    8.192949
  C     11.013827   -0.683012   10.216734
  H     11.544802   -1.406139    9.580934
  H     10.475452   -1.253788   10.986777
  C     17.887972    1.556626   10.494371
  H     17.355179    1.768104    9.555288
  H     18.955373    1.718257   10.299278
  C     19.017221    6.172368   18.211782
  H     19.929642    6.086851   17.606098
  C     13.010175   -0.593312   11.739253
  H     13.677242   -1.197795   11.114809
  H     12.431327   -1.286240   12.365471
  C     10.028200    0.136460    9.377348
  H      9.298539   -0.538029    8.908356
  C     12.790162    1.019990    9.797650
  H     13.533743    1.684368   10.258047
  H     13.328445    0.310289    9.153133
  C     18.052760    6.997367   20.366721
  H     18.270787    7.506529   21.315689
  C     18.034098    0.951429   18.251009
  H     17.660440    0.661801   19.239971
  H     18.745762    1.774649   18.404917
  C     10.792106    0.907363    8.292873
  H     10.090359    1.485396    7.676194
  H     11.314089    0.205287    7.628433
  C     17.002645    7.799069   19.588830
  H     17.375586    8.812492   19.381882
  H     16.084213    7.899554   20.184319
  C      9.717215    2.613368   15.347765
  H      9.101787    1.954930   14.717033
  H     10.704975    2.144521   15.437307
  C     16.428272    6.173798   13.863764
  H     17.330945    6.024349   14.472749
  H     15.871159    5.229174   13.884383
  C     17.966727    6.976451   17.437442
  H     17.754923    6.480487   16.480676
  H     18.349463    7.982668   17.213794
  C     19.281680    0.134643   16.213163
  H     20.040243    0.926149   16.304215
  H     19.775293   -0.729324   15.751231
  C     12.677827    7.416641   11.853884
  H     12.557677    7.969487   12.797989
  H     13.706636    7.588600   11.513727
  C     17.405728    1.814579   15.959442
  H     18.094202    2.667785   16.042373
  H     16.572355    2.140027   15.323219
  C      9.056283    2.742843   16.723125
  H      8.955748    1.750876   17.180985
  H      9.711036    3.335493   17.380394
  C     18.141896    0.631553   15.323645
  H     17.425241   -0.188680   15.162815
  H     18.524997    0.917072   14.336254
  C     13.381650    0.031140   20.225245
  H     12.983806   -0.549964   19.381914
  H     13.639994   -0.686716   21.013722
  C     10.243978    7.679331   11.273043
  H      9.531635    8.035986   10.518831
  H     10.036359    8.235596   12.199312
  C     17.395315    2.518110   11.576819
  H     17.539908    3.556725   11.256636
  H     17.994130    2.378319   12.488870
  C     11.680050    7.954855   10.828408
  H     11.858822    7.466180    9.859138
  H     11.833314    9.030574   10.677495
  C     16.837515    6.523182   12.429920
  H     17.474952    5.728461   12.024677
  H     15.936412    6.562634   11.799760
  C     13.099519    7.340179   16.018454
  H     12.734425    6.766237   15.149530
  C      9.541825    3.045081   11.889776
  H      8.854646    2.468027   12.523986
  H      8.936051    3.759368   11.321925
  C     18.467713    4.770883   18.502725
  H     19.213848    4.176350   19.049368
  H     18.257340    4.251990   17.556443
  C     17.178087    4.859267   19.334168
  C     15.677330    0.818923   12.311832
  H     16.283905    0.627129   13.210665
  C     16.122933    5.689125   18.575508
  H     15.225017    5.795778   19.212129
