# Supplementary material for: A 100,000-Fold Increase in C–H Bond Acidity Gives Palladium a Key Advantage in C(sp3)–H Activation Compared to Nickel
Source: J Am Chem Soc. 2025 Sep 9;147(38):34395–410. doi: 10.1021/jacs.5c07649 (PMC12464984; doi:10.1021/jacs.5c07649)
Supplement: Supplementary file 2 [file ja5c07649_si_002.zip › comp_SI/xyz/0_CH2CL2_2_dihedral_scan_pdbrpd/pdbrpd_constr_dihedr_m178_p1_1.xyz]

201
-7012.088041998436   r2scan-3c, C: 1, M: 1, <S^2>: 0.0
  Pd    12.330629    2.128462   13.283847
  Pd    15.438395    4.970699   16.797731
  Br    13.694366    3.446866   15.281287
  P     13.669019    0.218442   13.201524
  P     14.049366    6.814536   16.917319
  P     10.339349    3.403521   13.244549
  P     17.407143    3.715595   16.590169
  C     11.481179    1.207982   11.591348
  H     10.807567    0.447515   12.017259
  C     10.096696    5.264114   13.322497
  H     10.523214    5.576779   14.289141
  C      8.604809    5.645617   13.288143
  H      8.067289    5.196852   14.129072
  H      8.149005    5.250778   12.369210
  C     14.663115    7.765573   18.382862
  H     15.067197    8.719761   18.024309
  H     13.848251    8.009339   19.074291
  C     14.272912    7.956348   15.462965
  H     13.656336    8.848708   15.655109
  C     13.788754    7.272599   14.176835
  H     14.367205    6.348668   14.029813
  H     12.738899    6.970899   14.275922
  C      9.131305    2.771699   14.523990
  H      8.125575    3.032259   14.158567
  C     13.041010   -1.074024   14.397751
  H     13.695672   -1.950540   14.286326
  C     19.620460    3.453936   14.821281
  H     20.206556    4.016868   15.561263
  H     19.706617    2.392719   15.085247
  C      9.224756    1.248229   14.651503
  H      9.098726    0.760105   13.677315
  H     10.237279    1.008146   15.004821
  C     12.703522   -1.569253   16.860424
  H     13.378976   -2.437346   16.831074
  H     12.776736   -1.141586   17.868249
  C     16.694810    7.928681   19.844734
  H     17.121872    8.648756   19.132002
  H     16.097506    8.498858   20.571083
  C     12.542162    0.516896   10.705233
  C     17.619183   -0.649052   18.476615
  H     17.508768   -0.287504   19.509649
  H     17.696994   -1.742165   18.526406
  C      9.959367    1.431657    9.611779
  H      9.277053    0.684874   10.042236
  H      9.350794    2.136578    9.027192
  C     16.093728   -1.218626   13.530253
  H     15.692034   -1.736924   14.406904
  H     15.776664   -1.787199   12.643134
  C     17.965366    5.334218   14.371278
  H     18.437308    6.050016   15.060808
  H     16.893495    5.568352   14.355311
  C     13.163255   -0.536170   15.830213
  H     12.547033    0.371294   15.918531
  H     14.197158   -0.236184   16.032633
  C     11.597232    3.245676   10.122525
  H     11.004349    3.959869    9.532993
  H     12.109942    3.809439   10.914227
  C     17.730375    5.389772   18.756939
  C     18.575258    5.515458   12.979130
  H     18.034086    4.881011   12.261257
  H     18.440966    6.554857   12.653680
  C     11.273209   -2.026594   16.573538
  H     10.958980   -2.785130   17.301004
  H     10.592863   -1.169217   16.688475
  C     16.211956    1.035410   12.354188
  H     15.868177    2.077183   12.403995
  H     15.925100    0.649893   11.367205
  C     18.557457    4.644006   17.713138
  H     19.312127    4.002332   18.179247
  H     19.091049    5.374136   17.089251
  C     18.889192   -0.051812   17.870980
  H     19.053378   -0.477508   16.869815
  H     19.764921   -0.313899   18.477629
  C     15.423083    8.627543   12.813438
  H     16.049663    7.743583   12.620981
  H     15.534915    9.295215   11.950296
  C     17.555265    1.870114   16.924417
  H     17.668160    1.434073   15.917862
  C     15.734615    8.404771   15.307822
  H     16.087226    8.922558   16.207016
  H     16.365197    7.515685   15.182049
  C     11.607302   -1.539027   14.111549
  H     10.929666   -0.680467   14.139989
  H     11.527185   -1.975042   13.109905
  C     17.623792   -1.232088   13.606990
  H     17.940261   -0.769946   14.553949
  H     17.973980   -2.271541   13.625429
  C     18.782077    1.472451   17.757134
  H     19.701865    1.880393   17.322797
  H     18.686072    1.898019   18.766050
  C      8.202782    0.703879   15.651376
  H      7.186703    0.906735   15.283003
  H      8.306078   -0.386495   15.724881
  C     12.213436    6.589525   17.133088
  H     11.909350    5.919105   16.313479
  C     20.231529    3.686294   13.433352
  H     21.294123    3.414340   13.457197
  H     19.747842    3.021429   12.705725
  C     17.200595    6.183202   21.564549
  H     17.995608    5.640268   22.093757
  H     16.618463    6.732430   22.317095
  C      9.918018    7.638014   17.269114
  H      9.367835    8.585004   17.203665
  H      9.536756    6.989737   16.465681
  C     10.657703    2.206077   10.756964
  C     11.155523   -2.572794   15.150154
  H     10.121608   -2.873029   14.938435
  H     11.777027   -3.475465   15.056825
  C     10.867281    5.987716   12.209107
  H     11.938234    5.757794   12.283707
  H     10.527794    5.619716   11.231902
  C     13.967547    8.185884   12.961282
  H     13.629241    7.665964   12.056849
  H     13.328944    9.073562   13.077865
  C     20.055339    5.133504   12.975296
  H     20.603607    5.802910   13.654745
  H     20.483876    5.270021   11.974850
  C      8.389236    1.353930   17.022149
  H      7.631373    0.990584   17.727000
  H      9.370469    1.063057   17.426555
  C     12.636688    2.559771    9.229810
  H     13.304458    3.319565    8.801433
  C     11.810899   -0.229036    9.562612
  H     12.557256   -0.744620    8.941040
  H     11.154891   -0.997804    9.995496
  C     18.246762   -0.464163   12.444867
  H     17.976088   -0.948534   11.494985
  H     19.341413   -0.481172   12.515537
  C     16.295371    5.194761   20.817485
  H     15.849786    4.487512   21.530040
  C     13.359703   -0.489867   11.519935
  H     14.296009   -0.744277   11.009971
  H     12.800770   -1.424835   11.637640
  C     10.993707    0.747946    8.713456
  H     10.478261    0.196846    7.914866
  C     13.456446    1.580485   10.074777
  H     13.986135    2.127389   10.867778
  H     14.213612    1.082246    9.452132
  C     17.812821    7.165142   20.557939
  H     18.466138    7.876360   21.082005
  C     11.410991    7.894121   17.034751
  H     11.551825    8.358791   16.051799
  H     11.775244    8.609425   17.787254
  C     11.926285    1.800774    8.101760
  H     11.350631    2.501027    7.481212
  H     12.665556    1.313631    7.451419
  C     18.630492    6.395997   19.515435
  H     19.449527    5.847044   20.002016
  H     19.082006    7.093875   18.795911
  C      9.346041    3.413608   15.900475
  H     10.366851    3.185223   16.245081
  H      9.266994    4.504700   15.842177
  C     16.276663    1.280836   17.537180
  H     16.113386    1.713834   18.534149
  H     15.408974    1.555356   16.925298
  C     17.124470    4.423208   19.785052
  H     16.481900    3.696783   19.268207
  H     17.930662    3.863247   20.280376
  C      9.672492    6.960140   18.616117
  H      9.998875    7.630365   19.425236
  H      8.600352    6.778982   18.762402
  C     10.640254    7.503078   12.255844
  H     11.045788    7.907313   13.194004
  H     11.193474    7.979150   11.437522
  C     11.943362    5.862359   18.461141
  H     12.344655    6.455388   19.293848
  H     12.472140    4.900036   18.469241
  C      8.325234    2.877527   16.911626
  H      8.495328    3.337048   17.892961
  H      7.316872    3.177316   16.590245
  C     10.447824    5.645912   18.698503
  H     10.061837    4.955264   17.940365
  H     10.298772    5.167247   19.674408
  C     15.906829    9.316621   14.089016
  H     15.333839   10.242640   14.242875
  H     16.961528    9.604276   13.995776
  C      8.403604    7.164781   13.317167
  H      7.330497    7.387710   13.267228
  H      8.768740    7.561517   14.275734
  C     17.738329    0.974698   12.454502
  H     18.176336    1.552281   11.631248
  H     18.066326    1.446485   13.389514
  C      9.154771    7.845827   12.176794
  H      8.748493    7.502748   11.213772
  H      9.011666    8.932620   12.217680
  C     16.387646   -0.241746   17.667487
  H     15.476438   -0.640589   18.130940
  H     16.454852   -0.686158   16.662461
  C     18.152403    3.902183   14.889693
  H     17.542065    3.241905   14.253460
  C      9.592782    2.872234   11.630491
  H      8.795653    2.151467   11.856338
  H      9.126690    3.715518   11.107305
  C     15.174981    5.957714   20.097206
  H     14.555341    6.500452   20.825666
  H     14.525272    5.245116   19.570284
  C     15.763558    6.954555   19.083573
  C     15.525841    0.210141   13.454497
  H     15.697320    0.716894   14.417668
  C     16.611090    6.179636   18.053460
  H     17.071065    6.886975   17.345113
