# Supplementary material for: A 100,000-Fold Increase in C–H Bond Acidity Gives Palladium a Key Advantage in C(sp3)–H Activation Compared to Nickel
Source: J Am Chem Soc. 2025 Sep 9;147(38):34395–410. doi: 10.1021/jacs.5c07649 (PMC12464984; doi:10.1021/jacs.5c07649)
Supplement: Supplementary file 2 [file ja5c07649_si_002.zip › comp_SI/xyz/0_CH2CL2_2_dihedral_scan_pdbrpd/pdbrpd_constr_dihedr_p002_p1_1.xyz]

201
-7012.082987117934   r2scan-3c, C: 1, M: 1, <S^2>: 0.0
  Pd    12.513663    2.615136   12.815751
  Pd    15.424381    4.566030   17.040100
  Br    14.193266    3.771122   14.685505
  P     13.860842    0.744326   12.705414
  P     17.146134    2.995359   17.385498
  P     10.887914    4.268195   12.560529
  P     13.715877    6.087669   17.440000
  C     11.174360    1.437259   11.721522
  H     10.620335    1.027167   12.586291
  C     11.395928    5.850875   11.676958
  H     11.341565    6.622889   12.461850
  C     10.454068    6.264362   10.537268
  H      9.423697    6.356963   10.899036
  H     10.454182    5.485599    9.763981
  C     18.071572    3.764358   18.797873
  H     17.691296    3.296111   19.714668
  H     19.147267    3.566685   18.758459
  C     16.601508    1.341980   18.076295
  H     16.114084    0.830735   17.230983
  C     15.554338    1.539234   19.183483
  H     15.960204    2.188537   19.972085
  H     14.683855    2.058321   18.767887
  C      9.984406    4.869818   14.076978
  H     10.717710    5.491488   14.615445
  C     14.210182   -0.010038   14.364097
  H     14.889706    0.709728   14.849586
  C     11.597403    5.995057   19.399994
  H     12.315344    6.014838   20.231212
  H     11.375273    7.037100   19.143739
  C      8.768793    5.745247   13.732987
  H      9.088633    6.625135   13.162475
  H      8.076217    5.179129   13.094222
  C     13.215277   -0.584630   16.607859
  H     13.861743    0.145082   17.115224
  H     12.285400   -0.643190   17.187646
  C     18.254074    5.830816   20.203638
  H     17.742337    5.300480   21.019274
  H     19.331767    5.641257   20.311727
  C     11.799732    0.261857   10.938030
  C     12.287818    9.522213   14.524455
  H     12.659520   10.317604   15.187259
  H     11.856331   10.014840   13.644073
  C      9.059745    1.229824   10.412634
  H      8.538812    0.879546   11.314865
  H      8.325669    1.764337    9.792519
  C     15.883836   -0.237722   10.930786
  H     15.806461   -1.202766   11.445226
  H     15.157251   -0.256354   10.107437
  C     12.548183    3.803017   18.623238
  H     13.312380    3.820482   19.414200
  H     12.981361    3.264122   17.771149
  C     12.921510   -0.070484   15.198279
  H     12.196248   -0.741044   14.715691
  H     12.461607    0.926003   15.239061
  C     10.891252    2.689656    9.546046
  H     10.174249    3.242995    8.923007
  H     11.702792    3.380105    9.813353
  C     15.952887    7.010610   18.779690
  C     11.299547    3.076554   19.131293
  H     10.584830    2.976027   18.302004
  H     11.568740    2.059274   19.444049
  C     13.908504   -1.948108   16.567793
  H     14.144194   -2.287502   17.584617
  H     13.217787   -2.688660   16.138381
  C     15.694238    2.277211   11.181174
  H     15.507554    3.086054   11.898357
  H     14.934854    2.374178   10.394368
  C     14.442125    7.251721   18.684511
  H     14.214145    8.297572   18.444305
  H     13.982876    7.036342   19.655342
  C     11.218069    8.711618   15.254691
  H     10.784201    7.979642   14.556999
  H     10.396755    9.360634   15.583672
  C     16.335005   -0.573839   20.334425
  H     16.846615   -0.003632   21.124093
  H     16.009663   -1.521102   20.781834
  C     12.983185    7.083348   16.050116
  H     12.619732    6.309546   15.354151
  C     17.782070    0.480000   18.552671
  H     18.453528    0.259299   17.715174
  H     18.367362    1.036954   19.298546
  C     14.899663   -1.379039   14.306604
  H     14.251302   -2.093574   13.778745
  H     15.838998   -1.314966   13.744721
  C     17.285870   -0.062654   10.339313
  H     18.029789   -0.096381   11.149085
  H     17.506080   -0.899171    9.664573
  C     11.797924    7.967427   16.464481
  H     11.008931    7.363134   16.927116
  H     12.129082    8.699845   17.215090
  C      8.023088    6.189953   14.995266
  H      8.682735    6.832234   15.597920
  H      7.153194    6.795759   14.713248
  C     18.373081    2.517900   16.039727
  H     18.091293    1.484549   15.777560
  C     10.332020    5.279906   19.888956
  H      9.910131    5.827126   20.741040
  H      9.572427    5.291572   19.094673
  C     18.705935    8.061158   19.153168
  H     18.509572    9.140466   19.211237
  H     19.790039    7.916109   19.255277
  C     20.763722    2.020572   15.385270
  H     21.801650    2.025278   15.740646
  H     20.512424    0.978209   15.139861
  C     10.186528    2.210728   10.824891
  C     15.181130   -1.898826   15.721086
  H     15.643743   -2.892197   15.666918
  H     15.912211   -1.232583   16.201510
  C     12.855481    5.778555   11.194093
  H     13.514029    5.558999   12.044452
  H     12.966233    4.941282   10.490661
  C     15.128935    0.216657   19.830748
  H     14.429741    0.424751   20.650400
  H     14.587606   -0.396452   19.098232
  C     10.638046    3.833788   20.283896
  H     11.316555    3.834952   21.149808
  H      9.719869    3.322252   20.598104
  C      7.598116    4.984232   15.831462
  H      7.065982    5.312031   16.733058
  H      6.897752    4.365163   15.251397
  C     11.464052    1.502867    8.765681
  H     11.972508    1.870778    7.864123
  C     10.651836   -0.693254   10.526174
  H     11.074691   -1.552894    9.986630
  H     10.158734   -1.079202   11.429405
  C     17.401157    1.271355    9.601744
  H     16.698841    1.278645    8.754781
  H     18.408381    1.391771    9.183942
  C     18.226806    7.511408   17.803558
  H     18.749340    8.026821   16.986320
  C     12.803124   -0.487496   11.815418
  H     13.380528   -1.219982   11.240277
  H     12.262774   -1.039251   12.596250
  C      9.637365    0.039274    9.639847
  H      8.825355   -0.649913    9.369956
  C     12.472247    0.769522    9.653715
  H     13.291692    1.451302    9.910599
  H     12.905718   -0.083268    9.112065
  C     17.968168    7.332856   20.283618
  H     18.302704    7.718948   21.256383
  C     19.838865    2.517181   16.500243
  H     19.970625    1.904526   17.398555
  H     20.131772    3.542618   16.765793
  C     10.334195    0.544114    8.370021
  H      9.611476    1.058441    7.722036
  H     10.743700   -0.302953    7.802923
  C     16.460659    7.556484   20.137965
  H     16.226040    8.628981   20.201515
  H     15.920928    7.053071   20.952688
  C      9.606835    3.689543   14.986180
  H      8.991772    2.967658   14.430896
  H     10.518622    3.159238   15.294227
  C     14.053949    7.900696   15.319106
  H     14.485503    8.641872   16.006319
  H     14.869876    7.241471   14.995776
  C     16.716843    7.733084   17.658187
  H     16.383481    7.351773   16.684466
  H     16.484338    8.807240   17.694160
  C     20.617921    2.888905   14.137052
  H     20.946659    3.912517   14.370258
  H     21.266555    2.519643   13.333005
  C     13.292218    7.073831   10.500346
  H     13.314776    7.891277   11.233734
  H     14.315574    6.956838   10.122484
  C     18.209869    3.376999   14.776978
  H     18.420384    4.427720   15.020040
  H     17.171215    3.335185   14.426882
  C      8.820853    4.153658   16.215898
  H      8.528376    3.283311   16.816489
  H      9.474229    4.770596   16.846535
  C     19.163515    2.918240   13.669676
  H     18.871440    1.909191   13.341693
  H     19.057513    3.579996   12.801777
  C     17.308496   -0.833217   19.186630
  H     16.810180   -1.448606   18.423322
  H     18.179580   -1.401082   19.536403
  C     10.909290    7.580434    9.898879
  H     10.218819    7.853656    9.091422
  H     10.864447    8.384767   10.648314
  C     17.078813    2.429837   10.545316
  H     17.133375    3.389138   10.015439
  H     17.836502    2.458108   11.336873
  C     12.338518    7.459941    9.370002
  H     12.368976    6.690849    8.583940
  H     12.658329    8.402863    8.909638
  C     13.453732    8.624741   14.113079
  H     14.231033    9.207726   13.603537
  H     13.096686    7.871303   13.397966
  C     12.226082    5.246781   18.214884
  H     11.493822    5.206658   17.393315
  C      9.576010    3.384066   11.589991
  H      8.865934    2.996088   12.332375
  H      9.013838    4.049196   10.925570
  C     18.521848    6.009968   17.729005
  H     19.601852    5.828290   17.826256
  H     18.206932    5.620660   16.750988
  C     17.778120    5.259868   18.845361
  C     15.539812    0.916478   11.883183
  H     16.248955    0.893985   12.728081
  C     16.261189    5.500145   18.721838
  H     15.743199    4.988115   19.551413
