# Supplementary material for: A 100,000-Fold Increase in C–H Bond Acidity Gives Palladium a Key Advantage in C(sp3)–H Activation Compared to Nickel
Source: J Am Chem Soc. 2025 Sep 9;147(38):34395–410. doi: 10.1021/jacs.5c07649 (PMC12464984; doi:10.1021/jacs.5c07649)
Supplement: Supplementary file 2 [file ja5c07649_si_002.zip › comp_SI/xyz/0_CH2CL2_3_equilibrium_data/ch2pdbr_oet2_p1_1.xyz]

117
-5026.304871073547   0.963830281657   !CONF1
Br    0.0226059999   0.8561149966  -3.3403589869
Pd    0.1928549992  -0.2733689989  -1.1731939954
P    -2.1074519917  -0.3515709986  -0.6909689973
P     2.5361339900  -0.2298479991  -0.9794299962
C     0.3428219987  -0.7744879970   1.0683039958
C     1.6923549933  -1.2168809952   1.6513729935
C     1.7083639933  -2.7544719892   1.6873519934
H     2.6524559896  -3.0957099878   2.1313349916
H     1.6630429935  -3.1507079876   0.6640019974
C     0.5139779980  -3.2889359871   2.4945699902
H     0.5531539978  -4.3856909828   2.5004259902
C    -0.8018929968  -2.8429349888   1.8346749928
H    -0.8522089967  -3.2413879873   0.8121529968
H    -1.6606719935  -3.2447449872   2.3877869906
C    -0.8940249965  -1.3085479949   1.8047369929
C    -0.7913789969  -0.7745089970   3.2526599872
H    -0.8581889966   0.3213369987   3.2360949873
H    -1.6473599935  -1.1477039955   3.8311539849
C     0.5257259979  -1.2258419952   3.9016999847
H     0.5724359977  -0.8290709967   4.9243039806
C     0.5824399977  -2.7580059892   3.9313469845
H    -0.2555469990  -3.1544339876   4.5195549822
H     1.5117709941  -3.0925879878   4.4108179827
C     1.7214279932  -0.6820349973   3.1029709878
H     2.6643149895  -0.9855129961   3.5767059859
H     1.6964879933   0.4168829984   3.0830059879
C     2.8619259888  -0.6244619975   0.8318559967
H     3.7424699853  -1.2763609950   0.8928709965
H     3.1486539876   0.3362279987   1.2765479950
C    -2.1871139914  -0.7910939969   1.1360079955
H    -2.4792679903   0.1452659994   1.6265059936
H    -3.0114639882  -1.4990939941   1.2876759949
C    -3.1944509874  -1.5421519939  -1.6013309937
H    -4.1672389836  -1.5192249940  -1.0830469957
C    -2.6349729896  -2.9701479883  -1.5220289940
H    -1.6202829936  -2.9828789883  -1.9489779923
H    -2.5546619900  -3.2887069871  -0.4770899981
C    -3.5278209861  -3.9520349845  -2.2874539910
H    -3.0917059878  -4.9569099805  -2.2354639912
H    -4.5095689823  -4.0013569843  -1.7947089929
C    -3.7152129854  -3.5189809862  -3.7412599853
H    -2.7435649892  -3.5444009861  -4.2561729833
H    -4.3752069828  -4.2210229834  -4.2649789832
C    -4.2838999832  -2.1017229917  -3.8103349850
H    -5.2891569792  -2.0903659918  -3.3646509868
H    -4.3913869827  -1.7791559930  -4.8528929809
C    -3.3891479867  -1.1082079956  -3.0624989880
H    -2.4068849905  -1.0603789958  -3.5526839860
H    -3.8250829850  -0.1040289996  -3.1152779878
C    -2.8932699886   1.3211059948  -0.8272179967
H    -2.8556089888   1.5510139939  -1.9033679925
C    -4.3569029829   1.3518419947  -0.3621309986
H    -4.9576999805   0.6310449975  -0.9286179963
H    -4.4134029827   1.0624869958   0.6972049973
C    -4.9424899806   2.7593149892  -0.5284509979
H    -4.9762699804   3.0079719882  -1.5989589937
H    -5.9766869765   2.7678739891  -0.1635419994
C    -4.1034219839   3.8046439850   0.2070539992
H    -4.1271099838   3.5944199859   1.2866059949
H    -4.5309589822   4.8043549811   0.0639309997
C    -2.6523219896   3.7720989852  -0.2728599989
H    -2.6098829897   4.0536749841  -1.3349749948
H    -2.0480659919   4.5026969823   0.2787859989
C    -2.0481299919   2.3763679907  -0.0961079996
H    -2.0026099921   2.1492069916   0.9780079962
H    -1.0185989960   2.3557469907  -0.4759089981
C     3.5508509860  -1.3883039945  -2.0084389921
H     4.5871019820  -1.2884399949  -1.6464479935
C     3.4943959863  -0.9908779961  -3.4922579863
H     2.4480629904  -1.0130449960  -3.8270209850
H     3.8541849849   0.0348629999  -3.6338639857
C     4.3250199830  -1.9524049923  -4.3474939829
H     4.2501239833  -1.6566239935  -5.4008029788
H     5.3840749788  -1.8664819927  -4.0638199840
C     3.8657669848  -3.3978399866  -4.1598179836
H     2.8303679889  -3.4988529862  -4.5171059822
H     4.4814819824  -4.0755499840  -4.7633919813
C     3.9319059845  -3.7942349851  -2.6852889894
H     4.9788479804  -3.7707119852  -2.3498689908
H     3.5735539860  -4.8210269811  -2.5434179900
C     3.1068249878  -2.8443979888  -1.8108959929
H     2.0406759920  -2.9358499885  -2.0704119919
H     3.2143999874  -3.1336199877  -0.7600159970
C     3.2131809874   1.4720779942  -1.2570639951
H     2.9994909882   1.6723649934  -2.3184449909
C     2.4411289904   2.5093549901  -0.4271469983
H     2.5868889898   2.3139279909   0.6444579975
H     1.3654589946   2.4245839905  -0.6280469975
C     2.9319769885   3.9257179846  -0.7386399971
H     2.7033409894   4.1637419836  -1.7873809930
H     2.3844119906   4.6460399817  -0.1182939995
C     4.4381529826   4.0491369841  -0.5038439980
H     4.7807659812   5.0602009801  -0.7550909970
H     4.6516429817   3.8946209847   0.5641419978
C     5.2049929795   3.0127989882  -1.3264009948
H     6.2815779753   3.0855719879  -1.1301429956
H     5.0588599801   3.2177029874  -2.3967449906
C     4.7272189814   1.5868959938  -1.0244239960
H     4.9588569805   1.3404149947   0.0217689999
H     5.2728969793   0.8753439966  -1.6543809935
H     0.3001649988   0.3258879987   1.0177969960
H     0.3099599988  -1.4249259944   0.0829689997
O    -1.7016049933   2.6948939894   3.5585869860
C    -0.3752099985   3.0852479879   3.9195009846
C    -2.4755789903   2.3073269909   4.6961099815
C     0.3874549985   3.4275459865   2.6584909896
H    -0.4147929984   3.9496899845   4.6029479819
H     0.1192939995   2.2585789911   4.4596899825
H     1.4126209944   3.7208959854   2.9064579886
H     0.4296069983   2.5620699899   1.9894329922
H    -0.0908429996   4.2548529833   2.1238469917
C    -3.8453359849   1.8699719926   4.2251149834
H    -1.9654629923   1.4842139942   5.2260749795
H    -2.5540699900   3.1550179876   5.3969199788
H    -4.4577259825   1.5719449938   5.0819149800
H    -4.3562829829   2.6847979894   3.7020749854
H    -3.7658459852   1.0148769960   3.5449709861
