# Supplementary material for: A 100,000-Fold Increase in C–H Bond Acidity Gives Palladium a Key Advantage in C(sp3)–H Activation Compared to Nickel
Source: J Am Chem Soc. 2025 Sep 9;147(38):34395–410. doi: 10.1021/jacs.5c07649 (PMC12464984; doi:10.1021/jacs.5c07649)
Supplement: Supplementary file 2 [file ja5c07649_si_002.zip › comp_SI/xyz/0_CH2CL2_3_equilibrium_data/chpdbr_n0_1.xyz]

101
-4793.205915914567   r2scan-3c, C: 0, M: 1, <S^2>: 0.0
  C      8.452838    4.555069    2.753145
  C      9.397088    3.448909    3.242988
  C     10.856799    3.927730    3.197547
  C     11.034598    5.201991    4.028802
  C     10.086872    6.307780    3.561401
  C      8.634728    5.828417    3.587360
  P      9.164950    1.788571    2.396508
  C      8.137053    0.829486    3.613925
  C      7.973431   -0.629802    3.165525
  C      7.211511   -1.444145    4.214927
  C      5.854085   -0.811925    4.527271
  C      6.019386    0.640311    4.977420
  C      6.778471    1.468222    3.933226
  Pd    11.015162    0.635362    1.631467
  C     10.010043    0.683491   -0.197346
  C      9.028974    1.864617   -0.360087
  C      8.165100    1.613408   -1.618997
  C      9.052977    1.499122   -2.863567
  C     10.034867    0.335652   -2.679552
  C     10.925306    0.570095   -1.435675
  C     11.687737    1.889303   -1.639175
  C     10.708288    3.055329   -1.819013
  C      9.818481    3.165637   -0.574740
  C      9.835807    2.804798   -3.055957
  C      8.123700    1.963933    0.871010
  C     11.893131   -0.603909   -1.266493
  P     12.610450   -0.546640    0.444245
  C     14.386207    0.062887    0.402667
  C     15.018291    0.084478   -0.995307
  C     16.497781    0.476932   -0.913471
  C     16.673886    1.830100   -0.222999
  C     16.032438    1.819294    1.165604
  C     14.553787    1.425709    1.092940
  Br    12.093113    0.233209    4.000794
  C     12.785720   -2.319040    0.980026
  C     13.628824   -3.182007    0.030306
  C     13.766779   -4.610885    0.569840
  C     12.399031   -5.246321    0.823971
  C     11.566595   -4.383693    1.774315
  C     11.413772   -2.957895    1.236402
  H      7.446521    2.437134   -1.740997
  H      7.586537    0.689033   -1.479867
  H      8.424286    1.309941   -3.744912
  H      9.485339   -0.608429   -2.556043
  H     10.671326    0.234070   -3.570772
  H     12.329997    2.081330   -0.768631
  H     12.339634    1.803263   -2.520801
  H     11.273345    3.988931   -1.946499
  H     10.467073    2.735675   -3.952603
  H      9.140967    3.642978   -3.204277
  H      9.118913    4.007601   -0.681324
  H     10.444670    3.360924    0.306535
  H      7.429164    1.112569    0.874921
  H      7.519474    2.878107    0.861125
  H     12.652899   -0.620928   -2.055811
  H     11.332938   -1.547083   -1.331724
  H     13.309512   -2.248464    1.947871
  H     13.146022   -3.213375   -0.957443
  H     14.623865   -2.743252   -0.109474
  H     14.348107   -5.217497   -0.135803
  H     14.332622   -4.583199    1.512395
  H     11.864000   -5.349002   -0.131805
  H     12.520005   -6.257091    1.233069
  H     12.059584   -4.344697    2.756701
  H     10.576055   -4.829023    1.929847
  H     10.838792   -2.990436    0.299081
  H     10.844118   -2.338090    1.940608
  H     14.925741   -0.680677    1.011747
  H     14.915763   -0.889370   -1.488407
  H     14.488083    0.817274   -1.619591
  H     17.043871   -0.293615   -0.349712
  H     16.928342    0.501346   -1.922456
  H     16.195944    2.610297   -0.833959
  H     17.738420    2.085790   -0.151288
  H     16.564619    1.100270    1.805923
  H     16.129309    2.802887    1.642022
  H     14.112553    1.391237    2.095423
  H     14.004480    2.192205    0.528259
  H      8.750404    0.831965    4.530343
  H      7.421205   -0.665758    2.214953
  H      8.961595   -1.069531    2.978475
  H      7.083107   -2.474934    3.861715
  H      7.811821   -1.492979    5.135219
  H      5.225022   -0.842492    3.625147
  H      5.332687   -1.391332    5.299399
  H      6.577072    0.663951    5.925018
  H      5.040508    1.096841    5.170393
  H      6.178403    1.529950    3.013440
  H      6.911453    2.492367    4.301496
  H      9.156621    3.235570    4.297281
  H     11.143718    4.133639    2.156519
  H     11.520414    3.134601    3.559682
  H     10.831678    4.972174    5.085313
  H     12.076981    5.539289    3.970291
  H     10.203313    7.201500    4.187165
  H     10.351437    6.599235    2.534027
  H      7.964742    6.612445    3.212571
  H      8.337338    5.622238    4.626083
  H      8.677016    4.779102    1.700775
  H      7.407306    4.227431    2.795029
  H      9.420211   -0.249220   -0.115137
