# Supplementary material for: A 100,000-Fold Increase in C–H Bond Acidity Gives Palladium a Key Advantage in C(sp3)–H Activation Compared to Nickel
Source: J Am Chem Soc. 2025 Sep 9;147(38):34395–410. doi: 10.1021/jacs.5c07649 (PMC12464984; doi:10.1021/jacs.5c07649)
Supplement: Supplementary file 2 [file ja5c07649_si_002.zip › comp_SI/xyz/0_CH2CL2_3_equilibrium_data/br_hoet2_2_p1_1.xyz]

33
! -3042.385062486138   r2scan-3c, C: 1, M: 1, <S^2>: 0.0
O     1.8948700000   0.8509700000   0.6854910000
C     2.7110250000  -0.3353000000   1.0933560000
C     2.6973710000   1.9969240000   0.1508640000
C     1.7938240000  -1.3495630000   1.7200170000
H     3.2147350000  -0.7027560000   0.1936840000
H     3.4391450000   0.0680150000   1.7990380000
H     1.2623170000  -0.9237710000   2.5755450000
H     1.0726990000  -1.7406120000   0.9971770000
H     2.4068100000  -2.1843780000   2.0739410000
C     1.7730470000   3.1656040000  -0.0546530000
H     3.4507860000   2.1823450000   0.9183370000
H     3.1714410000   1.6496570000  -0.7725910000
H     1.3001670000   3.4636380000   0.8849960000
H     2.3696800000   4.0054000000  -0.4243260000
H     1.0031580000   2.9421400000  -0.7985170000
H     1.2399660000   0.5478910000  -0.0599960000
Br    0.0895450000  -0.1069700000  -1.5968970000
O    -1.8669850000  -0.9373550000   0.6092720000
C    -2.6217940000  -2.1207530000   0.0867100000
C    -2.7139330000   0.2682370000   0.8743710000
C    -1.6876130000  -3.2988130000   0.0533770000
H    -3.4434980000  -2.2527420000   0.7925900000
H    -3.0075070000  -1.8428700000  -0.8992680000
H    -2.2505920000  -4.1645300000  -0.3092970000
H    -0.8497260000  -3.1286740000  -0.6287310000
H    -1.3066240000  -3.5272300000   1.0524080000
C    -1.8539600000   1.3191310000   1.5213890000
H    -3.1344980000   0.5813890000  -0.0865170000
H    -3.5032650000  -0.0952940000   1.5343340000
H    -2.4918800000   2.1763610000   1.7584240000
H    -1.4123360000   0.9487470000   2.4506150000
H    -1.0621410000   1.6614670000   0.8492640000
H    -1.1586960000  -0.6766310000  -0.1025370000
