# Supplementary material for: A 100,000-Fold Increase in C–H Bond Acidity Gives Palladium a Key Advantage in C(sp3)–H Activation Compared to Nickel
Source: J Am Chem Soc. 2025 Sep 9;147(38):34395–410. doi: 10.1021/jacs.5c07649 (PMC12464984; doi:10.1021/jacs.5c07649)
Supplement: Supplementary file 2 [file ja5c07649_si_002.zip › comp_SI/xyz/0_CH2CL2_3_equilibrium_data/br_h3narcl_2_p1_1.xyz]

31
-4988.622233763704   r2scan-3c, C: 1, M: 1, <S^2>: 0.0
  C      1.375366   -1.959977   -0.051397
  C      1.431236   -0.887702   -0.930853
  C      2.331087    0.158380   -0.726698
  C      3.145246    0.137101    0.406259
  C      3.089061   -0.921833    1.302232
  C      2.207199   -1.967977    1.061192
  N      2.400171    1.261190   -1.669440
  H      3.732346   -0.922699    2.175087
  H      0.683528   -2.773020   -0.239222
  H      1.654139    2.003095   -1.474319
  H      3.309564    1.731139   -1.627478
  H      2.165212   -2.801658    1.754633
  Cl     0.363878   -0.850402   -2.311086
  Cl     4.252104    1.454105    0.702748
  H      2.261589    0.942642   -2.632909
  Br     0.188238    3.533723   -1.162612
  C     -1.803751   -1.551473    0.999601
  C     -1.577316   -0.207231    1.262774
  C     -2.203190    0.783072    0.506593
  C     -3.033718    0.403991   -0.548707
  C     -3.262610   -0.935862   -0.828463
  C     -2.647180   -1.905450   -0.045898
  N     -1.979623    2.189755    0.788704
  H     -3.914764   -1.210965   -1.649852
  H     -1.319509   -2.306872    1.608213
  H     -2.838903    2.735912    0.676561
  H     -1.643213    2.332181    1.745596
  H     -2.825538   -2.955020   -0.256367
  Cl    -0.495463    0.241671    2.557317
  Cl    -3.795257    1.633959   -1.524428
  H     -1.249929    2.616223    0.132218
