# Supplementary material for: A 100,000-Fold Increase in C–H Bond Acidity Gives Palladium a Key Advantage in C(sp3)–H Activation Compared to Nickel
Source: J Am Chem Soc. 2025 Sep 9;147(38):34395–410. doi: 10.1021/jacs.5c07649 (PMC12464984; doi:10.1021/jacs.5c07649)
Supplement: Supplementary file 2 [file ja5c07649_si_002.zip › comp_SI/xyz/0_CH2CL2_3_equilibrium_data/chpdbr_hoet2_p1_1.xyz]

117
-5027.240196475263   r2scan-3c, C: 1, M: 1, <S^2>: 0.0
  C     -3.124282    3.017229    2.788506
  C     -1.906254    2.550961    1.978534
  C     -1.651613    3.479995    0.783581
  C     -1.472109    4.927486    1.249294
  C     -2.685625    5.400527    2.051141
  C     -2.950151    4.473278    3.237878
  P     -1.983798    0.776008    1.436537
  C     -2.345445   -0.185652    2.993601
  C     -1.252915    0.025658    4.051555
  C     -1.559335   -0.763623    5.328136
  C     -1.736786   -2.252702    5.031294
  C     -2.825382   -2.466224    3.979553
  C     -2.519558   -1.683344    2.699013
  Pd    -0.239408   -0.077869    0.181478
  C     -1.820986   -0.922632   -0.897487
  C     -3.060693    0.001110   -0.997971
  C     -4.220222   -0.819089   -1.611799
  C     -3.839347   -1.334606   -3.003600
  C     -2.592087   -2.219808   -2.894300
  C     -1.408510   -1.417512   -2.302200
  C     -1.141249   -0.215149   -3.221598
  C     -2.383861    0.669990   -3.336522
  C     -2.752089    1.177424   -1.939644
  C     -3.545703   -0.141986   -3.922553
  C     -3.484688    0.527579    0.381740
  C     -0.169037   -2.314866   -2.211384
  P      1.084277   -1.535137   -1.083781
  C      2.587957   -1.076402   -2.093533
  C      3.268382   -2.279238   -2.767175
  C      4.563676   -1.843221   -3.463863
  C      4.307362   -0.732909   -4.483388
  C      3.597566    0.453831   -3.830509
  C      2.305476    0.009585   -3.138148
  Br     1.646590    1.060603    1.659243
  C      1.691329   -2.944989   -0.017555
  C      0.601537   -3.353497    0.983932
  C      1.048385   -4.538381    1.843114
  C      2.344536   -4.212406    2.586174
  C      3.437134   -3.778820    1.608173
  C      2.982509   -2.599747    0.740208
  H     -5.116125   -0.184489   -1.677127
  H     -4.460047   -1.659120   -0.944262
  H     -4.670101   -1.924479   -3.414888
  H     -2.797768   -3.089513   -2.254064
  H     -2.311172   -2.601253   -3.886802
  H     -0.315080    0.378457   -2.811113
  H     -0.834455   -0.576199   -4.213859
  H     -2.163627    1.525846   -3.989429
  H     -3.285936   -0.496150   -4.929562
  H     -4.439294    0.490445   -4.014787
  H     -3.629606    1.838264   -1.990554
  H     -1.917180    1.761291   -1.526616
  H     -4.135551   -0.195229    0.888489
  H     -4.058577    1.457664    0.285878
  H      0.248914   -2.519596   -3.205159
  H     -0.440582   -3.282116   -1.767035
  H      1.886260   -3.794152   -0.692268
  H      0.401369   -2.489981    1.635486
  H     -0.340055   -3.588229    0.471546
  H      0.252990   -4.796443    2.554067
  H      1.203299   -5.417480    1.200684
  H      2.152888   -3.395986    3.298506
  H      2.678754   -5.077401    3.172166
  H      3.696063   -4.625114    0.954844
  H      4.350030   -3.503658    2.150740
  H      2.796754   -1.722762    1.376477
  H      3.787645   -2.326934    0.048871
  H      3.281832   -0.650376   -1.351170
  H      3.491239   -3.067928   -2.041972
  H      2.584292   -2.709651   -3.512246
  H      5.273531   -1.484901   -2.703495
  H      5.028253   -2.709902   -3.950168
  H      3.676844   -1.126839   -5.293940
  H      5.250740   -0.409970   -4.940590
  H      4.265299    0.917210   -3.089624
  H      3.367394    1.222615   -4.578814
  H      1.617157   -0.387963   -3.896087
  H      1.809918    0.868098   -2.673146
  H     -3.301361    0.202041    3.381429
  H     -0.290662   -0.308476    3.636800
  H     -1.144761    1.089985    4.291941
  H     -0.754178   -0.609160    6.056922
  H     -2.481981   -0.371898    5.781024
  H     -0.786751   -2.663963    4.656943
  H     -1.981371   -2.798948    5.950620
  H     -3.792507   -2.134681    4.384833
  H     -2.926288   -3.532266    3.740676
  H     -1.592172   -2.065238    2.253329
  H     -3.317153   -1.851109    1.965883
  H     -1.015251    2.593498    2.624892
  H     -2.504728    3.431531    0.091539
  H     -0.766183    3.139083    0.230198
  H     -0.570902    4.995896    1.876307
  H     -1.308789    5.578495    0.381303
  H     -2.534149    6.429403    2.400115
  H     -3.569108    5.411425    1.395772
  H     -3.842425    4.797514    3.787446
  H     -2.103869    4.529673    3.937984
  H     -4.029074    2.932479    2.169408
  H     -3.272562    2.379160    3.666899
  H     -2.074347   -1.800401   -0.278578
  O      3.092563    2.270883   -0.698999
  C      2.170826    3.287461   -1.285800
  C      4.463548    2.727820   -0.338980
  C      1.991730    4.501971   -0.412650
  H      2.603635    3.513115   -2.263262
  H      1.239487    2.728275   -1.412816
  H      1.214736    5.122966   -0.870669
  H      1.653266    4.223216    0.589950
  H      2.901907    5.102542   -0.339821
  C      5.290096    1.509889   -0.021332
  H      4.817229    3.264571   -1.222279
  H      4.374901    3.410525    0.510411
  H      5.350237    0.836917   -0.880795
  H      6.300992    1.842803    0.233486
  H      4.883855    0.967105    0.837450
  H      2.629673    1.828356    0.127767
