# Supplementary material for: A 100,000-Fold Increase in C–H Bond Acidity Gives Palladium a Key Advantage in C(sp3)–H Activation Compared to Nickel
Source: J Am Chem Soc. 2025 Sep 9;147(38):34395–410. doi: 10.1021/jacs.5c07649 (PMC12464984; doi:10.1021/jacs.5c07649)
Supplement: Supplementary file 2 [file ja5c07649_si_002.zip › comp_SI/xyz/0_CH2CL2_3_equilibrium_data/brookhart_p1_1.xyz]

31
-467.398495598614   0.236755677113   !CONF1
O    -3.4034367689   2.0324731209   2.5078963284
C    -3.2311022872   2.8090254084   3.6951523483
C    -4.7334957246   2.0867739397   1.9903031418
C    -1.8347490066   2.5945090230   4.2531426195
H    -3.4016951770   3.8695124613   3.4650873770
H    -3.9820097746   2.4966747718   4.4304029703
H    -1.6771977480   1.5456529061   4.4885774469
H    -1.0721919546   2.9245076690   3.5535447577
H    -1.7304747057   3.1696223409   5.1687971318
C    -4.8454631169   1.2012136431   0.7609456658
H    -5.4249094043   1.7390633326   2.7670469762
H    -4.9920706393   3.1267297292   1.7481018915
H    -4.5309362543   0.1870600959   0.9936270031
H    -5.8836909945   1.1707200151   0.4426602122
H    -4.2540367573   1.5892860856  -0.0638058891
H    -2.1817046645   2.0273151120   1.5420004342
O    -1.3113693990   1.9808399676   0.9533297586
C    -1.3869196696   2.9098080123  -0.1637047904
C    -1.0615093153   0.6012396359   0.5596643674
C    -1.6924532727   4.2986727988   0.3590395433
H    -0.4096774607   2.8885327363  -0.6518754705
H    -2.1475476172   2.5769505103  -0.8763884621
H    -2.6778087165   4.3419845533   0.8139610585
H    -0.9474618711   4.6086800977   1.0869533871
H    -1.6719981587   5.0029666016  -0.4675815416
C    -0.9943914011  -0.2615677900   1.8026788156
H    -1.8494461613   0.2605616795  -0.1181656517
H    -0.1057935236   0.5951337464   0.0304717191
H    -1.9335579515  -0.2297405424   2.3479673939
H    -0.7994636598  -1.2900585958   1.5136320715
H    -0.1908265628   0.0676860062   2.4555931781
