# Supplementary material for: A 100,000-Fold Increase in C–H Bond Acidity Gives Palladium a Key Advantage in C(sp3)–H Activation Compared to Nickel
Source: J Am Chem Soc. 2025 Sep 9;147(38):34395–410. doi: 10.1021/jacs.5c07649 (PMC12464984; doi:10.1021/jacs.5c07649)
Supplement: Supplementary file 2 [file ja5c07649_si_002.zip › comp_SI/xyz/0_CH2CL2_3_equilibrium_data/h3narcl_p1_1.xyz]

15
-1207.064856701514   0.071260405625   !CONF1
C    -3.3246212346   2.3036357597   0.0603060749
C    -4.5236489121   1.6082165051   0.0300591293
C    -4.5235601222   0.2175346763  -0.0403867053
C    -3.3156334363  -0.4746682407  -0.0692170342
C    -2.1154233693   0.2185867172  -0.0394254557
C    -2.1302300861   1.6026707764   0.0216906401
N    -5.7792451935  -0.5097955852  -0.0708076718
H    -1.1781424547  -0.3142395539  -0.0616009624
H    -3.3211560438   3.3806154079   0.1149935276
H    -5.6299496519  -1.4514968468   0.3259341621
H    -6.4919394179   0.0207600155   0.4542106931
H    -1.1969139237   2.1428078160   0.0439221479
Cl   -6.0475029002   2.4455515510   0.0899641655
Cl   -3.3443431779  -2.2136001710  -0.1300947105
H    -6.1197698260  -0.6224506533  -1.0364880731
