# Supplementary material for: A 100,000-Fold Increase in C–H Bond Acidity Gives Palladium a Key Advantage in C(sp3)–H Activation Compared to Nickel
Source: J Am Chem Soc. 2025 Sep 9;147(38):34395–410. doi: 10.1021/jacs.5c07649 (PMC12464984; doi:10.1021/jacs.5c07649)
Supplement: Supplementary file 2 [file ja5c07649_si_002.zip › comp_SI/xyz/0_CH2CL2_3_equilibrium_data/ch2pdbr_h2narcl_p1_1.xyz]

116
-5999.463883116772   0.924287396954   !CONF1
Br   -0.3955569984  -0.1785249993   2.9370339885
Pd    0.3694389985   0.1511249994   0.6268269975
P     1.3629539946  -1.9611769923   0.2911119989
P    -0.2566469990   2.4183199905   0.3703409985
C     1.5515719939   0.6309269975  -1.3150679948
C     1.0921979957   1.8252979928  -2.1555159915
C     0.0257759999   1.3054969949  -3.1360249877
H    -0.3090399988   2.1275329916  -3.7817549851
H    -0.8513149967   0.9498569963  -2.5772709899
C     0.5931459977   0.1557809994  -3.9893019843
H    -0.1896899993  -0.1931679992  -4.6747229816
C     1.0316159959  -1.0185309960  -3.0951219878
H     0.1658029993  -1.4159829944  -2.5449569900
H     1.4259499944  -1.8355189928  -3.7129659854
C     2.1153019917  -0.5536409978  -2.1074359917
C     3.3223939869  -0.0112530000  -2.9068029886
H     4.0988319839   0.3284669987  -2.2077539913
H     3.7474669853  -0.8259109968  -3.5073879862
C     2.8803569887   1.1476569955  -3.8150579850
H     3.7513119853   1.5112269941  -4.3753809828
C     1.8006919929   0.6598749974  -4.7892359812
H     2.1979119914  -0.1471069994  -5.4186429787
H     1.4966379941   1.4792759942  -5.4535789786
C     2.3247219909   2.2980369910  -2.9607009884
H     2.0283309920   3.1390649877  -3.6011689858
H     3.0953979878   2.6634569895  -2.2681949911
C     0.5833249977   2.9494099884  -1.2304319952
H    -0.0922179996   3.6221749858  -1.7731169930
H     1.4429129943   3.5511339860  -0.9097959964
C     2.5552629900  -1.6440979935  -1.1191819956
H     3.4820419863  -1.3163209948  -0.6303089975
H     2.7810659891  -2.5826979898  -1.6385999936
C     0.1312329995  -3.2613129872  -0.2179539991
H    -0.6498789974  -2.6820019895  -0.7354189971
C    -0.5216419979  -3.9112869846   1.0134619960
H     0.2273439991  -4.5016739823   1.5586729939
H    -0.8944559965  -3.1403139877   1.6988109933
C    -1.6636269935  -4.8352009810   0.5791899977
H    -2.1103649917  -5.3048369791   1.4637519942
H    -2.4497299904  -4.2331639834   0.1009649996
C    -1.1672789954  -5.8968699768  -0.4028729984
H    -0.4358109983  -6.5444199743   0.1026999996
H    -1.9976769921  -6.5385589743  -0.7213949972
C    -0.5077409980  -5.2457509794  -1.6189299936
H    -1.2582509951  -4.6582079817  -2.1681359915
H    -0.1299599995  -6.0099349764  -2.3089789909
C     0.6433319975  -4.3186189830  -1.2093889952
H     1.4459099943  -4.9106689807  -0.7522239970
H     1.0584519958  -3.8403739849  -2.1027039917
C     2.3827519906  -2.5586649899   1.7132969933
H     1.6391559936  -2.7793829891   2.4953059902
C     3.1978739874  -3.8302619849   1.4281369944
H     2.5450879900  -4.6443469817   1.0977359957
H     3.9126419846  -3.6331779857   0.6166169976
C     3.9599739844  -4.2656429832   2.6860099894
H     3.2329479873  -4.5491839821   3.4604369864
H     4.5540789821  -5.1592769797   2.4598329903
C     4.8541439809  -3.1457249876   3.2185719873
H     5.6335329779  -2.9200449885   2.4760339903
H     5.3663749789  -3.4725539864   4.1315469838
C     4.0374739841  -1.8819099926   3.4919389863
H     3.3104139870  -2.0816129918   4.2922249831
H     4.6872069816  -1.0708149958   3.8421459849
C     3.2871609871  -1.4280319944   2.2362709912
H     4.0220629842  -1.1531449955   1.4669059942
H     2.6871809894  -0.5354359979   2.4516339904
C    -2.0183339921   2.9833479883   0.2547149990
H    -1.9529299923   4.0667949840   0.0604929998
C    -2.7738809891   2.7577509892   1.5725019938
H    -2.8039559890   1.6799759934   1.7873229930
H    -2.2539179911   3.2389829873   2.4088729905
C    -4.2038939835   3.2978529870   1.4692519942
H    -4.7321149814   3.1126179878   2.4123599905
H    -4.1670649836   4.3881369828   1.3298719948
C    -4.9544539805   2.6588149895   0.3013149988
H    -5.0666709801   1.5823749938   0.4912659981
H    -5.9659969765   3.0758109879   0.2235319991
C    -4.1974899835   2.8594409888  -1.0110789960
H    -4.1706069836   3.9308079845  -1.2574569951
H    -4.7163109815   2.3534419907  -1.8349039928
C    -2.7604699891   2.3346319908  -0.9202389964
H    -2.7738879891   1.2445279951  -0.7814369969
H    -2.2405169912   2.5365149900  -1.8627539927
C     0.5250059979   3.4312389865   1.7139619933
H    -0.0094970000   3.1176349877   2.6244779897
C     2.0031669921   3.0489749880   1.8959619925
H     2.5670439899   3.2806499871   0.9804009961
H     2.0917059918   1.9670789923   2.0634549919
C     2.6201779897   3.8166669850   3.0686739879
H     2.1207929917   3.5105959862   3.9992049843
H     3.6783769855   3.5460269861   3.1669639876
C     2.4647819903   5.3261649791   2.8827069887
H     2.8930289886   5.8610989770   3.7389149853
H     3.0282109881   5.6416719778   1.9922159922
C     0.9930999961   5.7018039776   2.7077509894
H     0.8873479965   6.7812419733   2.5449999900
H     0.4435609983   5.4609589785   3.6291509857
C     0.3544149986   4.9470679806   1.5354399940
H     0.8340889967   5.2639579793   0.5984219976
H    -0.7068369972   5.2110989795   1.4646109942
H     2.2568939911   0.9429949963  -0.5303919979
H     0.4821769981   0.1949009992  -1.0446419959
C    -5.6451019778  -1.1900229953  -1.8910949926
C    -4.3881409828  -1.2416839951  -1.3103649948
C    -4.1828809836  -1.1722679954   0.0814089997
C    -5.3539639790  -1.0523379959   0.8559639966
C    -6.6221479740  -1.0063399960   0.3005909988
C    -6.7702269734  -1.0727059958  -1.0812759957
N    -2.9369779885  -1.2676329950   0.6469939975
H    -7.4867409706  -0.9084769964   0.9486809963
H    -5.7394579774  -1.2433979951  -2.9705819883
H    -2.1562949915  -1.0127129960   0.0561019998
H    -2.8358849889  -0.9139719964   1.5891279938
H    -7.7589349695  -1.0341959959  -1.5253879940
Cl   -2.9752839883  -1.3998799945  -2.3522089908
Cl   -5.1808789796  -0.9258039964   2.6021159898
