# Supplementary material for: A 100,000-Fold Increase in C–H Bond Acidity Gives Palladium a Key Advantage in C(sp3)–H Activation Compared to Nickel
Source: J Am Chem Soc. 2025 Sep 9;147(38):34395–410. doi: 10.1021/jacs.5c07649 (PMC12464984; doi:10.1021/jacs.5c07649)
Supplement: Supplementary file 2 [file ja5c07649_si_002.zip › comp_SI/xyz/0_CH2CL2_3_equilibrium_data/chpdbr_h3narcl_p1_1.xyz]

116
-5999.463706545297   0.924610788722   !CONF1
C    -3.0588959880   2.0316229920   1.0225769960
C    -2.3652409907   2.7833909891  -0.1217659995
C    -3.0926239878   2.5348309900  -1.4515569943
C    -4.5723089820   2.9161509885  -1.3481829947
C    -5.2559659793   2.1498559915  -0.2171759991
C    -4.5430489821   2.3996669906   1.1107049956
P    -0.5551569978   2.3454539908  -0.2196709991
C     0.0730969997   3.3130149870  -1.6827119934
C     1.5850229938   3.1100919878  -1.8630269927
C     2.0844699918   3.8159009850  -3.1266649877
C     1.7374949932   5.3051619791  -3.1002089878
C     0.2337169991   5.5115579783  -2.9133699885
C    -0.2774889989   4.8073689811  -1.6502429935
Pd    0.2854199989   0.1773139993  -0.2457699990
C     1.5731799938   0.9587159962   1.2102989952
C     0.9198649964   2.0227409920   2.1174849917
C     2.0288649920   2.6689069895   2.9840019883
C     2.7294619893   1.6123789937   3.8440569849
C     3.3567239868   0.5548969978   2.9283929885
C     2.2690689911  -0.1225089995   2.0625839919
C     1.2472889951  -0.7751669970   3.0104559882
C     0.6147629976   0.2825139989   3.9225379846
C    -0.0863289997   1.3359449947   3.0554289880
C     1.7047769933   0.9479219963   4.7724569812
C     0.2439289990   3.1094179878   1.2707559950
C     2.9188429885  -1.1512279955   1.1355489955
P     1.6518289935  -1.7034569933  -0.0938679996
C     0.8904849965  -3.3117759870   0.5103029980
C     0.3104569988  -4.1280199838  -0.6551359974
C    -0.4739509981  -5.3341639790  -0.1275649995
C     0.4083759984  -6.2153299756   0.7568699970
C     0.9952299961  -5.4052239788   1.9130999925
C     1.7765119930  -4.1841459836   1.4116819945
Br   -1.1529639955  -0.7241039972  -2.2744539911
C     2.5805809899  -2.0838039918  -1.6622379935
C     3.7721429852  -3.0356989881  -1.4791349942
C     4.4831589824  -3.2909899871  -2.8135569889
C     4.9271149806  -1.9829699922  -3.4683809864
C     3.7337619853  -1.0475249959  -3.6649879856
C     3.0170399881  -0.7737059970  -2.3399019908
H     1.5830969938   3.4454279865   3.6226829858
H     2.7562899892   3.1630689876   2.3240809909
H     3.5169659862   2.0915409918   4.4420969825
H     4.1075019839   1.0176259960   2.2721259911
H     3.8695939848  -0.2097759992   3.5296239861
H     0.4562049982  -1.2624439950   2.4237689905
H     1.7461129931  -1.5489789939   3.6114879858
H    -0.1244939995  -0.1992739992   4.5772059820
H     2.1996339914   0.1978199992   5.4044739788
H     1.2574309951   1.6983539933   5.4385799786
H    -0.5701449978   2.0910069918   3.6923579855
H    -0.8677409966   0.8523479966   2.4527279904
H     1.0003739961   3.8207789850   0.9148249964
H    -0.4848009981   3.6838079855   1.8569679927
H     3.3769069867  -1.9779569922   1.6894519934
H     3.7160399854  -0.6602359974   0.5601049978
H     1.8411389928  -2.5624249899  -2.3225609909
H     4.4866949824  -2.5924569898  -0.7707739970
H     3.4442449865  -3.9893729843  -1.0522819959
H     5.3440089790  -3.9509799845  -2.6491409896
H     3.7976469851  -3.8213169850  -3.4907069863
H     5.6719139777  -1.4909839941  -2.8254429889
H     5.4164299787  -2.1848879914  -4.4291599826
H     3.0234709881  -1.5088119941  -4.3666879828
H     4.0554399841  -0.0985229996  -4.1118099838
H     3.6910659855  -0.2151679992  -1.6735809934
H     2.1363709916  -0.1416549994  -2.5071639901
H     0.0391939998  -2.9773479883   1.1214649956
H    -0.3312569987  -3.4929979863  -1.2795639950
H     1.1258889956  -4.4919629823  -1.2946779949
H    -1.3322539948  -4.9789839804   0.4640619982
H    -0.8767709966  -5.9115369768  -0.9690699962
H     1.2276369952  -6.6266749740   0.1491389994
H    -0.1651159994  -7.0675299722   1.1416889955
H     0.1791659993  -5.0628699801   2.5668849899
H     1.6528889935  -6.0325819763   2.5272749901
H     2.6638029895  -4.5199129822   0.8598239966
H     2.1314979916  -3.6075729858   2.2719789911
H    -0.4258939983   2.8527739888  -2.5504929900
H     2.1195859917   3.5162699862  -0.9919059961
H     1.8126369929   2.0378799920  -1.9047609925
H     3.1682789875   3.6756859856  -3.2237539873
H     1.6204229936   3.3474279868  -4.0069979842
H     2.2741059911   5.7851449773  -2.2685069911
H     2.0759369918   5.7925899772  -4.0228539842
H    -0.2992129988   5.1081309799  -3.7868449851
H    -0.0036760000   6.5812949741  -2.8600229888
H     0.1827899993   5.2712229793  -0.7657849970
H    -1.3600199947   4.9522569805  -1.5614139939
H    -2.4000889906   3.8614499848   0.1064979996
H    -3.0064809882   1.4710429942  -1.7116969933
H    -2.6239019897   3.1003939878  -2.2645769911
H    -4.6576209817   3.9968649843  -1.1616729954
H    -5.0701389801   2.7158169893  -2.3050389909
H    -6.3145529752   2.4294019905  -0.1439419994
H    -5.2235159795   1.0744999958  -0.4453419982
H    -5.0158879803   1.8239979928   1.9163379925
H    -4.6363079818   3.4621139864   1.3790869946
H    -2.9597219884   0.9494399963   0.8471439967
H    -2.5677909899   2.2490309912   1.9776879922
H     2.3371119908   1.4470559943   0.5795959977
C    -5.2297959794  -1.1982059953   1.7519199931
C    -4.2309809834  -1.7626749931   0.9716779962
C    -4.4777909824  -2.1365169916  -0.3494859986
C    -5.7441859774  -1.9120499925  -0.8892199965
C    -6.7545259735  -1.3507839947  -0.1192239995
C    -6.4887849745  -1.0003779961   1.1983669953
N    -3.4221249865  -2.7425989892  -1.1437869955
H    -7.7338509696  -1.1860149953  -0.5544249978
H    -5.0178309803  -0.9171539964   2.7774819891
H    -2.9300429885  -3.4716369864  -0.6182719976
H    -3.8006219851  -3.1778249875  -1.9907659922
H    -7.2745139714  -0.5579039978   1.8020939929
Cl   -2.6443749896  -2.0183849921   1.6520419935
Cl   -6.0686539761  -2.3348349908  -2.5518879900
H    -2.6887609894  -2.0363959920  -1.4591879943
