# Supplementary material for: A 100,000-Fold Increase in C–H Bond Acidity Gives Palladium a Key Advantage in C(sp3)–H Activation Compared to Nickel
Source: J Am Chem Soc. 2025 Sep 9;147(38):34395–410. doi: 10.1021/jacs.5c07649 (PMC12464984; doi:10.1021/jacs.5c07649)
Supplement: Supplementary file 2 [file ja5c07649_si_002.zip › comp_SI/xyz/0_CH2CL2_3_equilibrium_data/h2narcl_n0_1.xyz]

14
-1206.708450792707   r2scan-3c, C: 0, M: 1, <S^2>: 0.0
  C     -3.324881    2.295724    0.075146
  C     -4.511359    1.585634    0.167120
  C     -4.566767    0.177706    0.143559
  C     -3.320536   -0.467866    0.017189
  C     -2.120786    0.219078   -0.076598
  C     -2.120849    1.609882   -0.047256
  N     -5.742518   -0.516849    0.300798
  H     -1.193552   -0.335832   -0.173412
  H     -3.348021    3.380153    0.098247
  H     -6.586340   -0.012788    0.069122
  H     -5.740229   -1.467161   -0.040844
  H     -1.186916    2.156621   -0.119904
  Cl    -6.022598    2.475594    0.322134
  Cl    -3.295381   -2.227819   -0.020769
