# Supplementary material for: A 100,000-Fold Increase in C–H Bond Acidity Gives Palladium a Key Advantage in C(sp3)–H Activation Compared to Nickel
Source: J Am Chem Soc. 2025 Sep 9;147(38):34395–410. doi: 10.1021/jacs.5c07649 (PMC12464984; doi:10.1021/jacs.5c07649)
Supplement: Supplementary file 2 [file ja5c07649_si_002.zip › comp_SI/xyz/0_CH2CL2_3_equilibrium_data/ch2pdbr_p1_1.xyz]

102
-4793.627521238486   r2scan-3c, C: 1, M: 1, <S^2>: 0.0
  Br    12.009971    6.059091    2.649922
  Pd    10.516145    4.217820    3.286233
  P     11.109407    4.073311    5.557349
  P      9.489644    3.872201    1.200226
  C      9.486444    2.214180    3.765285
  C      8.404033    1.708188    2.805888
  C      7.048262    2.231548    3.307896
  H      6.247758    1.843474    2.664806
  H      7.018251    3.328527    3.237256
  C      6.813276    1.795715    4.766030
  H      5.844831    2.187655    5.101371
  C      7.919130    2.351478    5.682451
  H      7.735142    2.051214    6.722024
  H      7.909956    3.451339    5.655246
  C      9.294630    1.827223    5.236544
  C      9.280200    0.282012    5.280250
  H     10.258945   -0.099536    4.958804
  H      9.118945   -0.045059    6.315782
  C      8.169583   -0.266812    4.369852
  H      8.179508   -1.363234    4.419973
  C      6.810047    0.263560    4.842124
  H      6.618153   -0.061844    5.872897
  H      6.007678   -0.141804    4.211877
  C      8.417652    0.166141    2.915046
  H      7.641735   -0.247667    2.257851
  H      9.387845   -0.213001    2.565960
  C      8.740583    2.157574    1.371948
  H      7.868151    2.057596    0.715997
  H      9.518229    1.492109    0.973754
  C     10.464018    2.384414    6.068471
  H     11.328594    1.720977    5.933867
  H     10.221103    2.381859    7.136968
  C     10.415493    5.420616    6.642354
  H     11.294376    6.046410    6.868385
  C      9.820721    4.918684    7.966638
  H     10.544321    4.304724    8.515505
  H      8.950727    4.282096    7.753940
  C      9.369791    6.101016    8.830880
  H      8.935925    5.723408    9.764781
  H     10.247451    6.703899    9.105356
  C      8.360701    6.975963    8.085828
  H      7.450658    6.389558    7.890883
  H      8.064855    7.829202    8.708092
  C      8.939272    7.463984    6.757237
  H      9.798535    8.121185    6.954940
  H      8.198965    8.060470    6.210274
  C      9.401248    6.294428    5.883825
  H      8.532585    5.682763    5.597640
  H      9.848431    6.665897    4.954248
  C     12.930656    4.043858    5.873624
  H     13.243947    5.068903    5.614594
  C     13.302552    3.772349    7.339002
  H     12.815612    4.497794    8.000875
  H     12.946607    2.773204    7.628770
  C     14.823482    3.843488    7.523405
  H     15.158094    4.871688    7.324457
  H     15.075359    3.619733    8.567068
  C     15.547709    2.884294    6.577789
  H     15.277426    1.849282    6.833733
  H     16.632985    2.972709    6.708690
  C     15.166727    3.159790    5.122244
  H     15.510820    4.164758    4.838494
  H     15.665037    2.448478    4.452644
  C     13.650220    3.076323    4.921818
  H     13.322458    2.045517    5.118641
  H     13.386771    3.308898    3.882005
  C      8.199754    5.144270    0.756635
  H      8.692677    5.746373   -0.023883
  C      7.895302    6.074285    1.943958
  H      7.445770    5.489124    2.759475
  H      8.827056    6.501084    2.333760
  C      6.932636    7.188741    1.524588
  H      6.708113    7.823848    2.390164
  H      7.429799    7.826498    0.779308
  C      5.645265    6.619515    0.927061
  H      5.104275    6.056328    1.701741
  H      4.984714    7.432338    0.601877
  C      5.953934    5.687737   -0.245488
  H      6.417761    6.262808   -1.059688
  H      5.029558    5.253528   -0.645403
  C      6.903062    4.559930    0.176555
  H      6.408926    3.945737    0.941788
  H      7.111975    3.905155   -0.677451
  C     10.645346    3.790256   -0.240076
  H     10.995784    4.831550   -0.334352
  C     11.865748    2.908748    0.065738
  H     11.547055    1.867764    0.218768
  H     12.344169    3.243898    0.994818
  C     12.861984    2.955555   -1.097146
  H     13.251350    3.979209   -1.193935
  H     13.716967    2.305749   -0.875047
  C     12.197570    2.538234   -2.410336
  H     12.917437    2.598531   -3.235560
  H     11.880943    1.487319   -2.337831
  C     10.979200    3.412521   -2.708947
  H     10.488376    3.085693   -3.633692
  H     11.305759    4.450299   -2.867714
  C      9.967885    3.379378   -1.556495
  H      9.562640    2.362157   -1.458374
  H      9.128616    4.047020   -1.782272
  H     10.486953    1.915245    3.412100
  H      9.175566    3.355695    3.828211
