# Supplementary material for: A 100,000-Fold Increase in C–H Bond Acidity Gives Palladium a Key Advantage in C(sp3)–H Activation Compared to Nickel
Source: J Am Chem Soc. 2025 Sep 9;147(38):34395–410. doi: 10.1021/jacs.5c07649 (PMC12464984; doi:10.1021/jacs.5c07649)
Supplement: Supplementary file 2 [file ja5c07649_si_002.zip › comp_SI/xyz/0_CH2CL2_3_equilibrium_data/ch2pdbr_h2narf_p1_1.xyz]

116

  Br    -0.253464    2.635491   -0.954642
  Pd     0.368335    0.373672   -0.220881
  P      1.599411    0.977676    1.700054
  P     -0.420436   -0.776012   -2.118446
  C      1.485165   -1.622899    0.108169
  C      0.988978   -2.870637   -0.635980
  C     -0.008218   -3.595699    0.284670
  H     -0.358814   -4.511272   -0.208996
  H     -0.886880   -2.957534    0.453751
  C      0.651728   -3.934412    1.632054
  H     -0.081990   -4.447064    2.266910
  C      1.102259   -2.644030    2.338170
  H      0.229867   -2.003830    2.525175
  H      1.550200   -2.880065    3.312175
  C      2.128246   -1.889224    1.476069
  C      3.335832   -2.818691    1.208468
  H      4.068918   -2.289071    0.584568
  H      3.820999   -3.055046    2.164552
  C      2.876647   -4.108678    0.510402
  H      3.751881   -4.747814    0.336084
  C      1.864057   -4.843018    1.397894
  H      2.327360   -5.106425    2.357711
  H      1.548231   -5.776967    0.914852
  C      2.229097   -3.771652   -0.841343
  H      1.919822   -4.691409   -1.354982
  H      2.948901   -3.252883   -1.489505
  C      0.376865   -2.476435   -1.997032
  H     -0.353320   -3.228164   -2.321513
  H      1.173304   -2.463797   -2.751116
  C      2.598922   -0.562406    2.110420
  H      3.608909   -0.341278    1.744317
  H      2.669516   -0.657945    3.201116
  C      0.728352    1.537136    3.237313
  H      1.520775    1.750403    3.972588
  C     -0.176245    0.439521    3.814827
  H     -0.892749    0.116888    3.048728
  H      0.424006   -0.432964    4.094458
  C     -0.942299    0.942822    5.043147
  H     -1.604582    0.147195    5.405472
  H     -0.227499    1.158890    5.850440
  C     -1.738996    2.208718    4.728502
  H     -2.503161    1.982168    3.969442
  H     -2.268357    2.556856    5.623694
  C     -0.811480    3.301777    4.199250
  H     -0.087613    3.574099    4.980965
  H     -1.379271    4.207748    3.955550
  C     -0.057886    2.828020    2.953592
  H     -0.777777    2.636233    2.146299
  H      0.615758    3.619056    2.603114
  C      2.837401    2.296945    1.289871
  H      2.212911    3.169473    1.041840
  C      3.768453    2.668988    2.453377
  H      3.188046    2.986517    3.326847
  H      4.356253    1.789165    2.752877
  C      4.718830    3.798866    2.037044
  H      4.128203    4.705764    1.842833
  H      5.395666    4.029425    2.868694
  C      5.513265    3.434169    0.783067
  H      6.163152    2.574580    1.003602
  H      6.168234    4.265166    0.494553
  C      4.574727    3.072725   -0.368537
  H      3.977110    3.953256   -0.645303
  H      5.148360    2.781890   -1.256969
  C      3.633724    1.931376    0.027332
  H      4.231901    1.026640    0.206710
  H      2.942784    1.705734   -0.794418
  C     -2.229657   -1.039684   -2.415667
  H     -2.281169   -1.676571   -3.314312
  C     -2.950956    0.285455   -2.702889
  H     -2.870480    0.936264   -1.819913
  H     -2.478529    0.816167   -3.537557
  C     -4.427911    0.031344   -3.019590
  H     -4.929100    0.987855   -3.211603
  H     -4.499286   -0.560590   -3.943778
  C     -5.118782   -0.715151   -1.878828
  H     -5.131017   -0.075923   -0.985390
  H     -6.164916   -0.921072   -2.136986
  C     -4.391079   -2.020282   -1.557454
  H     -4.479347   -2.705631   -2.412941
  H     -4.858190   -2.517690   -0.698319
  C     -2.904955   -1.789063   -1.260569
  H     -2.796463   -1.202616   -0.338047
  H     -2.416000   -2.754907   -1.094156
  C      0.254615   -0.018212   -3.672141
  H     -0.231943    0.968465   -3.718186
  C      1.768374    0.219201   -3.553728
  H      2.291948   -0.740743   -3.438620
  H      1.981041    0.814358   -2.657076
  C      2.304551    0.928652   -4.800525
  H      1.855225    1.930132   -4.864688
  H      3.388155    1.067889   -4.704266
  C      1.973200    0.140099   -6.067871
  H      2.345026    0.669396   -6.953492
  H      2.487809   -0.831560   -6.034993
  C      0.466347   -0.090209   -6.184121
  H      0.234134   -0.680418   -7.078817
  H     -0.040876    0.878703   -6.297137
  C     -0.092284   -0.803163   -4.946410
  H      0.337138   -1.813563   -4.886349
  H     -1.177421   -0.915668   -5.048893
  H      2.171523   -1.043778   -0.528960
  H      0.443742   -1.171959    0.454736
  C     -4.650923   -0.307984    1.852075
  C     -3.900821    0.762120    1.405724
  C     -4.447344    1.962583    0.942222
  C     -5.846694    2.046072    0.940462
  C     -6.641975    0.990405    1.377955
  C     -6.029235   -0.166468    1.825148
  N     -3.627526    3.020878    0.571561
  F     -2.544383    0.645667    1.395978
  F     -6.795409   -1.207760    2.245801
  H     -7.724317    1.065630    1.365436
  H     -6.316867    2.959008    0.584854
  H     -4.173767   -1.220829    2.192860
  H     -2.707479    2.753631    0.238424
  H     -4.066047    3.683793   -0.052910
