# Supplementary material for: A 100,000-Fold Increase in C–H Bond Acidity Gives Palladium a Key Advantage in C(sp3)–H Activation Compared to Nickel
Source: J Am Chem Soc. 2025 Sep 9;147(38):34395–410. doi: 10.1021/jacs.5c07649 (PMC12464984; doi:10.1021/jacs.5c07649)
Supplement: Supplementary file 2 [file ja5c07649_si_002.zip › comp_SI/xyz/0_CH2CL2_3_equilibrium_data/oet2_n0_1.xyz]

15
-233.496072064348   0.103358622516   !CONF1
O    -1.6060179957   1.2032175405   0.1672741743
C    -2.0975187638  -0.0510750092  -0.2549737602
C    -2.4252558240   2.2873962345  -0.2158506892
C    -1.1419026772  -1.1375502529   0.2138385405
H    -3.1035001378  -0.2173572091   0.1646324370
H    -2.1851904039  -0.0651840165  -1.3540162111
H    -0.1541649521  -0.9685503682  -0.2068888298
H    -1.0632512701  -1.1189194634   1.2976540549
H    -1.5056866271  -2.1110289807  -0.1035477235
C    -1.7992170641   3.5791686224   0.2864791507
H    -2.5226801893   2.3099859046  -1.3138726113
H    -3.4344587176   2.1589789656   0.2088027791
H    -1.7116792583   3.5521059444   1.3694663917
H    -0.8054782154   3.6973203985  -0.1374260451
H    -2.4165077998   4.4254516022  -0.0026116800
