# Supplementary material for: A 100,000-Fold Increase in C–H Bond Acidity Gives Palladium a Key Advantage in C(sp3)–H Activation Compared to Nickel
Source: J Am Chem Soc. 2025 Sep 9;147(38):34395–410. doi: 10.1021/jacs.5c07649 (PMC12464984; doi:10.1021/jacs.5c07649)
Supplement: Supplementary file 2 [file ja5c07649_si_002.zip › comp_SI/xyz/0_CH2CL2_3_equilibrium_data/chpdbr_h3narf_p1_1.xyz]

116
-5278.787573700273   0.929101978323   !CONF1
C    -2.2815719910   5.0721439801  -0.1634619994
C    -1.1702379954   4.0210009842  -0.0348579999
C     0.0212599999   4.3715199828  -0.9369899963
C     0.5581989978   5.7675789773  -0.6068909976
C    -0.5424279979   6.8227009732  -0.7304319971
C    -1.7379779932   6.4707199746   0.1558129994
P    -1.7313289932   2.2737089911  -0.3161689988
C    -3.1866969875   2.0397589920   0.8260509968
C    -2.8376369888   2.3687689907   2.2841179910
C    -4.0465069841   2.1543169915   3.2011799874
C    -4.5859789820   0.7284079971   3.0882109879
C    -4.9366409806   0.3979129984   1.6375099936
C    -3.7297239853   0.6060989976   0.7183009972
Pd   -0.1814729993   0.5612169978  -0.2166979991
C    -1.2099959952  -0.0783679997  -1.9199569925
C    -1.6946249933   1.0798829958  -2.8234779889
C    -2.6275289897   0.4861499981  -3.9063169846
C    -1.8840909926  -0.5568509978  -4.7469769813
C    -1.3860149946  -1.6841339934  -3.8332479849
C    -0.4325669983  -1.1192529956  -2.7542819892
C     0.7487139971  -0.4480329982  -3.4725739864
C     0.2561159990   0.6839769973  -4.3783839828
C    -0.4839019981   1.7190099932  -3.5244879861
C    -0.6899529973   0.1103189996  -5.4415089786
C    -2.4629919903   2.1350839916  -2.0132479921
C     0.0547179998  -2.2482769912  -1.8454399927
P     0.8947449965  -1.4993009941  -0.3693599985
C     2.7637229891  -1.6665619934  -0.5147369980
C     3.2359329873  -2.6388809896  -1.6044689937
C     4.7591759813  -2.8039479890  -1.5595479939
C     5.4645809785  -1.4555539943  -1.7099169933
C     4.9910879804  -0.4758619981  -0.6356259975
C     3.4683049864  -0.3087259988  -0.6641179974
Br    0.9955049961   1.4499889943   1.9794239922
C     0.4920149981  -2.6321399897   1.0566739958
C     0.8153619968  -4.1067289839   0.7726539970
C     0.4454129982  -5.0036769803   1.9595029923
C    -1.0136959960  -4.8180609811   2.3754359907
C    -1.3042049949  -3.3504549868   2.6904369894
C    -0.9669299962  -2.4513319904   1.4983009941
H    -2.9978349882   1.2972789949  -4.5502769821
H    -3.5007859862   0.0303489999  -3.4177729866
H    -2.5664969899  -0.9733109962  -5.5007869784
H    -2.2361809912  -2.1825689914  -3.3461139868
H    -0.8542159966  -2.4425149904  -4.4260069826
H     1.4471989943  -0.0417249998  -2.7289199893
H     1.2905519949  -1.2001249953  -4.0639769840
H     1.1166939956   1.1613549954  -4.8666899809
H    -0.1560289994  -0.6235569975  -6.0608019762
H    -1.0402239959   0.9114279964  -6.1068419760
H    -0.8271539967   2.5543999900  -4.1519129837
H     0.1971589992   2.1277719916  -2.7646419891
H    -3.5142099862   1.8418679928  -1.8980679925
H    -2.4577109903   3.1054389878  -2.5246859901
H     0.6839279973  -2.9639609883  -2.3859159906
H    -0.8122709968  -2.7995739890  -1.4552479943
H     1.1381389955  -2.2789679910   1.8785009926
H     0.2502679990  -4.4367439826  -0.1104979996
H     1.8801109926  -4.2267839834   0.5387639979
H     0.6419059975  -6.0515189762   1.7002739933
H     1.0963209957  -4.7602979813   2.8099749890
H    -1.6700849934  -5.1495529798   1.5572359939
H    -1.2423309951  -5.4480329786   3.2439149872
H    -0.7019609972  -3.0382479881   3.5565329860
H    -2.3572309907  -3.2159269874   2.9674619883
H    -1.6412699935  -2.6968919894   0.6643019974
H    -1.1425649955  -1.3968579945   1.7477439931
H     3.0577139880  -2.0827419918   0.4635739982
H     2.7494289892  -3.6150359858  -1.4979819941
H     2.9505039884  -2.2422009912  -2.5883409898
H     5.0455229802  -3.2604719872  -0.6002939976
H     5.0770769800  -3.4945949863  -2.3503709908
H     5.2391399794  -1.0396509959  -2.7029199894
H     6.5524949742  -1.5850859938  -1.6556959935
H     5.2962419792  -0.8583689966   0.3502369986
H     5.4731289785   0.5012419980  -0.7636609970
H     3.1791919875   0.1522339994  -1.6182719936
H     3.1378869877   0.3748379985   0.1267939995
H    -3.9684809844   2.7351769892   0.4792269981
H    -2.0111799921   1.7201519932   2.6083309897
H    -2.4849709902   3.4026639866   2.3768099907
H    -3.7646869852   2.3782849907   4.2374949833
H    -4.8390659810   2.8649849887   2.9242589885
H    -3.8192939850   0.0227889999   3.4424169865
H    -5.4636489785   0.5993139976   3.7335159853
H    -5.7622639774   1.0439649959   1.3049379949
H    -5.2874479792  -0.6381759975   1.5525929939
H    -2.9300769885  -0.0940539996   1.0011849961
H    -4.0063359843   0.3688099986  -0.3161639988
H    -0.8055849968   4.0179299842   1.0047579961
H    -0.2973719988   4.3510349829  -1.9891009922
H     0.8117669968   3.6179859858  -0.8224939968
H     0.9502369963   5.7676949773   0.4206969983
H     1.3972929945   6.0080939764  -1.2713299950
H    -0.1525689994   7.8134479693  -0.4662489982
H    -0.8731189966   6.8768059730  -1.7781449930
H    -2.5372819900   7.2124139717   0.0353539999
H    -1.4292289944   6.5000949745   1.2109859952
H    -2.6747139895   5.0642329801  -1.1901779953
H    -3.1184289877   4.8413149810   0.5055879980
H    -2.0864639918  -0.5793199977  -1.4733449942
C     3.4214789866  -3.6200439858   4.0681949840
C     3.8324789849  -2.4165539905   3.5264489861
C     3.1876399875  -1.2240839952   3.8228609850
C     2.0982269918  -1.2234689952   4.6830429816
C     1.6605959935  -2.4133579905   5.2486899794
C     2.3334889908  -3.5815789859   4.9256779806
N     3.6408849857   0.0233799999   3.2182439874
F     4.8883599808  -2.3963959906   2.6907099894
F     1.9078329925  -4.7414809814   5.4593399785
H     0.8118089968  -2.4387059904   5.9226189767
H     1.5907109937  -0.2900779989   4.9077659807
H     3.9303149846  -4.5471999821   3.8281459850
H     2.8410369888   0.4981419980   2.7103159893
H     3.9898039843   0.6804179973   3.9219309846
H     4.3960549827  -0.1316499995   2.5458109900
