# Supplementary material for: A 100,000-Fold Increase in C–H Bond Acidity Gives Palladium a Key Advantage in C(sp3)–H Activation Compared to Nickel
Source: J Am Chem Soc. 2025 Sep 9;147(38):34395–410. doi: 10.1021/jacs.5c07649 (PMC12464984; doi:10.1021/jacs.5c07649)
Supplement: Supplementary file 2 [file ja5c07649_si_002.zip › comp_SI/xyz/0_CH2CL2_3_equilibrium_data/br_hoet2_2_p1_1.goat_lowest_incorrect_due_to_gfn2_pes.xyz]

33
-3042.140055730713   0.239693692399   !CONF178
O    -0.8491223118  -0.6832949040  -0.4693228529
C     0.4755480511  -0.2373395189  -0.7877311104
C    -1.4838338655  -1.3480660112  -1.5715381045
C     1.0871052068   0.4717862205   0.4077449638
H     1.0829904086  -1.1068191721  -1.0644994250
H     0.4312528577   0.4321276993  -1.6557905059
H     2.1069119518   0.7535989321   0.1613652031
H     0.5405468846   1.3767856713   0.6565045375
H     1.1197533560  -0.1846783966   1.2729787551
C    -2.8766188961  -1.8063301122  -1.1752055333
H    -1.5318682631  -0.6599272553  -2.4241461751
H    -0.8693253147  -2.2075787718  -1.8631540569
H    -2.8387152696  -2.4732379469  -0.3187716389
H    -3.5243484127  -0.9641622239  -0.9504938627
H    -3.3104959427  -2.3532339538  -2.0075226315
H    -0.6893324416  -1.9610878561   0.9104710822
Br   -0.6608827580  -2.8711213662   2.0224562843
O    -2.6721972092   0.8272969169   0.7576649463
C    -2.9185550591   0.3668641413   2.1205074887
C    -2.5213455325   2.2674859927   0.5909340829
C    -1.8170288015   0.7060141779   3.1030393356
H    -3.8679306697   0.8116535709   2.4260330952
H    -3.0416702123  -0.7138333586   2.0385879684
H    -0.8562232576   0.3302297266   2.7649184224
H    -1.7467776969   1.7738747517   3.2893024865
H    -2.0442829487   0.2210485152   4.0480490564
C    -2.4789560455   2.5786542849  -0.8920322664
H    -3.3963542802   2.7257333663   1.0563381018
H    -1.6184973139   2.6196347497   1.0941345513
H    -3.3602685387   2.1864419999  -1.3928703657
H    -2.4615485368   3.6557607201  -1.0305339860
H    -1.5891520524   2.1660763574  -1.3586590826
H    -1.8799599259   0.3229761111   0.3375236195
