# Supplementary material for: A 100,000-Fold Increase in C–H Bond Acidity Gives Palladium a Key Advantage in C(sp3)–H Activation Compared to Nickel
Source: J Am Chem Soc. 2025 Sep 9;147(38):34395–410. doi: 10.1021/jacs.5c07649 (PMC12464984; doi:10.1021/jacs.5c07649)
Supplement: Supplementary file 2 [file ja5c07649_si_002.zip › comp_SI/xyz/0_CH2CL2_3_equilibrium_data/pdbrpd_p1_1.xyz]

201
-7012.100800634065   r2scan-3c, C: 1, M: 1, <S^2>: 0.0
  Pd    12.483729    2.257174   13.148971
  Pd    15.314368    4.768152   16.857933
  Br    13.836355    3.324807   15.176827
  P     13.856301    0.394731   12.986112
  P     17.367062    4.329992   15.876418
  P     10.787567    3.834129   13.093978
  P     13.525771    5.297239   18.236312
  C     11.204565    1.163646   11.920612
  H     10.625354    0.629575   12.696821
  C     11.170344    5.583112   12.535678
  H     11.072198    6.171534   13.461519
  C     10.188401    6.153464   11.503971
  H      9.152441    6.048399   11.846706
  H     10.277491    5.584356   10.567879
  C     18.564179    4.963236   17.142321
  H     18.839608    4.100822   17.765118
  H     19.487626    5.355433   16.702159
  C     17.742723    2.519079   15.671006
  H     17.088839    2.208945   14.837869
  C     17.329168    1.718102   16.913149
  H     17.900526    2.065219   17.786621
  H     16.268496    1.899488   17.130436
  C      9.935242    4.097704   14.726843
  H     10.676564    4.658832   15.321237
  C     14.072326   -0.527982   14.587681
  H     14.768154    0.106923   15.161546
  C     11.603335    4.110947   19.975286
  H     12.159555    4.508552   20.836584
  H     10.885370    4.882065   19.670169
  C      8.650692    4.933721   14.624226
  H      8.861285    5.905475   14.162033
  H      7.930776    4.415089   13.974422
  C     12.959027   -1.296998   16.718610
  H     13.647511   -0.696108   17.331992
  H     12.006379   -1.344339   17.260811
  C     18.690519    6.260627   19.293807
  H     18.812150    5.313694   19.838573
  H     19.694073    6.611477   19.013096
  C     11.921863    0.127275   11.032966
  C     10.921876    8.975147   16.722066
  H     11.758255    9.684253   16.810271
  H     10.059045    9.541338   16.350183
  C      9.189564    1.083015   10.442903
  H      8.619728    0.581795   11.238187
  H      8.478859    1.680946    9.854194
  C     16.009580   -0.443309   11.279257
  H     15.797136   -1.467211   11.608728
  H     15.402078   -0.262897   10.381554
  C     13.540262    2.664455   19.209102
  H     14.184583    2.974317   20.045205
  H     14.200888    2.444157   18.360518
  C     12.755040   -0.597470   15.371829
  H     12.002602   -1.151357   14.790983
  H     12.365096    0.417447   15.520024
  C     11.010468    2.719837    9.951042
  H     10.314571    3.328653    9.356121
  H     11.761967    3.396832   10.381194
  C     15.747770    6.534459   19.313505
  C     12.757053    1.415052   19.621274
  H     12.175406    1.056224   18.758655
  H     13.454623    0.612502   19.891756
  C     13.542259   -2.697535   16.529372
  H     13.693301   -3.183121   17.501344
  H     12.824726   -3.315771   15.969741
  C     15.947319    2.003657   11.913281
  H     15.694216    2.714781   12.710395
  H     15.328032    2.267000   11.044171
  C     14.373131    6.002719   19.727606
  H     13.781494    6.764849   20.246266
  H     14.508852    5.163725   20.424276
  C     10.616560    8.381453   18.097130
  H      9.729615    7.734733   18.024429
  H     10.377422    9.174699   18.816145
  C     19.038741   -0.057949   16.340015
  H     19.692266    0.233711   17.175441
  H     19.189156   -1.132259   16.176183
  C     12.169945    6.445791   17.625100
  H     11.296862    5.780875   17.513471
  C     19.200879    2.232595   15.283350
  H     19.469383    2.768283   14.364876
  H     19.867436    2.598536   16.077806
  C     14.696035   -1.920448   14.413148
  H     14.046170   -2.528067   13.767026
  H     15.669632   -1.846692   13.913389
  C     17.491909   -0.308294   10.916111
  H     18.102136   -0.556061   11.797519
  H     17.747055   -1.034334   10.134301
  C     11.797917    7.556499   18.617903
  H     11.555239    7.134556   19.600112
  H     12.663010    8.219421   18.757474
  C      8.017723    5.144760   16.004808
  H      8.699481    5.747457   16.623704
  H      7.089316    5.719722   15.899623
  C     17.753989    5.031856   14.181018
  H     17.769766    4.140034   13.534628
  C     10.847573    2.848434   20.409689
  H     10.189455    3.088979   21.253920
  H     10.201556    2.514252   19.585629
  C     17.854907    8.619829   19.420925
  H     17.368665    9.371991   20.056998
  H     18.846309    9.007067   19.148815
  C     19.396159    6.135115   12.621743
  H     20.371755    6.633222   12.560361
  H     19.455981    5.234009   11.993179
  C     10.238462    2.023987   11.083283
  C     14.862444   -2.632301   15.761537
  H     15.262093   -3.640393   15.594979
  H     15.603150   -2.090882   16.366651
  C     12.619837    5.743822   12.050992
  H     13.311411    5.346528   12.803929
  H     12.770967    5.153291   11.136061
  C     17.582592    0.221615   16.710678
  H     17.297413   -0.328508   17.616129
  H     16.935354   -0.141752   15.899116
  C     11.808110    1.718532   20.780953
  H     12.397325    2.015840   21.661047
  H     11.245609    0.819221   21.060546
  C      7.752557    3.812249   16.705507
  H      7.323335    3.984617   17.700294
  H      7.010731    3.238948   16.130048
  C     11.701792    1.682386    9.057389
  H     12.260782    2.198734    8.265268
  C     10.848468   -0.785196   10.392663
  H     11.344416   -1.541506    9.767290
  H     10.305974   -1.318056   11.186538
  C     17.819345    1.112695   10.458577
  H     17.267948    1.330902    9.531974
  H     18.887354    1.202236   10.224614
  C     17.017339    8.382667   18.156915
  H     16.908813    9.324033   17.601346
  C     12.871225   -0.721371   11.881623
  H     13.491230   -1.380094   11.263581
  H     12.280513   -1.363475   12.549959
  C      9.875825    0.044517    9.547867
  H      9.116474   -0.617230    9.108910
  C     12.672810    0.848305    9.902366
  H     13.442388    1.502873   10.334933
  H     13.181271    0.106650    9.269658
  C     17.997757    7.297676   20.185742
  H     18.596800    7.456007   21.093106
  C     19.121448    5.718278   14.070444
  H     19.920774    5.058542   14.427497
  H     19.132794    6.612493   14.709496
  C     10.647576    0.759641    8.431072
  H      9.955605    1.343832    7.809196
  H     11.135569    0.022350    7.779088
  C     16.609598    6.778006   20.576413
  H     16.101037    7.504480   21.226529
  H     16.701712    5.838770   21.140192
  C      9.677055    2.765973   15.444147
  H      8.999506    2.142170   14.842700
  H     10.619179    2.211040   15.544535
  C     12.478273    7.037306   16.239497
  H     13.369598    7.677113   16.303691
  H     12.713554    6.234009   15.529659
  C     15.629296    7.864661   18.552983
  H     15.019962    7.715158   17.651017
  H     15.115589    8.603295   19.184964
  C     18.292692    7.051836   12.093727
  H     18.296317    7.987346   12.672661
  H     18.488184    7.321620   11.048550
  C     12.929170    7.215959   11.761958
  H     12.878136    7.782594   12.703856
  H     13.954948    7.311352   11.387498
  C     16.638220    5.952467   13.663059
  H     16.566012    6.840858   14.306764
  H     15.671612    5.437572   13.725336
  C      9.043278    3.001360   16.818011
  H      8.857177    2.039410   17.311780
  H      9.754646    3.553580   17.449482
  C     16.920570    6.389597   12.222758
  H     16.874857    5.508548   11.565125
  H     16.136176    7.077572   11.886545
  C     19.432716    0.729496   15.090374
  H     18.829425    0.380160   14.238611
  H     20.483886    0.548561   14.833685
  C     10.499936    7.628077   11.226106
  H      9.799699    8.017851   10.476853
  H     10.340522    8.209294   12.146546
  C     17.425541    2.129458   11.530233
  H     17.632779    3.149838   11.184326
  H     18.044240    1.964067   12.425107
  C     11.943123    7.809448   10.754927
  H     12.071523    7.304115    9.786196
  H     12.159613    8.872430   10.591470
  C     11.299212    7.873658   15.731337
  H     11.546088    8.304161   14.752778
  H     10.431176    7.214611   15.580498
  C     12.586382    3.807545   18.834741
  H     12.014574    3.485147   17.948430
  C      9.532234    3.041820   11.983474
  H      8.831037    2.513488   12.644136
  H      8.950657    3.766044   11.402500
  C     17.714378    7.345721   17.267365
  H     18.708662    7.709980   16.971375
  H     17.128508    7.191564   16.350587
  C     17.860562    6.009106   18.011608
  C     15.620885    0.570631   12.363939
  H     16.230149    0.361131   13.259093
  C     16.469571    5.495598   18.432650
  H     16.594294    4.562974   19.013016
