# Supplementary material for: A 100,000-Fold Increase in C–H Bond Acidity Gives Palladium a Key Advantage in C(sp3)–H Activation Compared to Nickel
Source: J Am Chem Soc. 2025 Sep 9;147(38):34395–410. doi: 10.1021/jacs.5c07649 (PMC12464984; doi:10.1021/jacs.5c07649)
Supplement: Supplementary file 2 [file ja5c07649_si_002.zip › comp_SI/xyz/0_CH2CL2_3_equilibrium_data/h2narf_n0_1.xyz]

14
-486.030592077631   r2scan-3c, C: 0, M: 1, <S^2>: 0.0
  C     -3.334258    2.305812    0.113514
  C     -4.499309    1.569442    0.207898
  C     -4.542586    0.171982    0.153881
  C     -3.315673   -0.484390   -0.009220
  C     -2.118195    0.219497   -0.106737
  C     -2.151072    1.600604   -0.042705
  N     -5.741995   -0.512081    0.328654
  F     -5.677762    2.230802    0.360392
  F     -0.988325    2.300016   -0.136933
  H     -1.174275   -0.300211   -0.233521
  H     -3.304235   -1.569998   -0.057677
  H     -3.353881    3.389447    0.159088
  H     -5.746728   -1.439394   -0.073166
  H     -6.563943    0.008909    0.054957
