# Supplementary material for: A 100,000-Fold Increase in C–H Bond Acidity Gives Palladium a Key Advantage in C(sp3)–H Activation Compared to Nickel
Source: J Am Chem Soc. 2025 Sep 9;147(38):34395–410. doi: 10.1021/jacs.5c07649 (PMC12464984; doi:10.1021/jacs.5c07649)
Supplement: Supplementary file 2 [file ja5c07649_si_002.zip › comp_SI/xyz/0_CH2CL2_3_equilibrium_data/br_h3narf_2_p1_1.xyz]

31
-3547.1214917161533   0.168394144837   !CONF1
C     0.6350599975   1.7413999932   1.6147919937
C    -0.7395179971   1.6029019937   1.6497949935
C    -1.3466089947   0.3612079986   1.7887259930
C    -0.5658789978  -0.7807609969   1.8847689926
C     0.8196599968  -0.6796209973   1.8561019927
C     1.3837779946   0.5783129977   1.7192299932
N    -2.8018429890   0.2829659989   1.7755359930
F    -1.5200389940   2.6944409894   1.5577279939
F     2.7252599893   0.6862879973   1.6812839934
H     1.4502299943  -1.5581429939   1.9335699924
H    -1.0394819959  -1.7532049931   1.9849079922
H     1.1004669957   2.7157879893   1.5134189941
H    -3.1284819877  -0.6324319975   2.0904079918
H    -3.2328669873   0.9880209961   2.3797419906
H    -3.1629539876   0.4387059983   0.7867549969
Br   -3.4823169863   0.8068039968  -1.3332449948
C     2.5908639898  -0.8990549965  -1.2496309951
C     1.8004209929   0.1945459992  -1.5460099939
C     0.4438019983   0.0679589997  -1.8135449929
C    -0.1512809994  -1.1848759953  -1.7815859930
C     0.6125799976  -2.3068299909  -1.4848389942
C     1.9634549923  -2.1351259916  -1.2267679952
N    -0.3427199987   1.2547319951  -2.1414489916
F     2.3512619908   1.4225739944  -1.5702749938
F     2.7082919894  -3.2157419874  -0.9293159963
H     0.1700979993  -3.2960669870  -1.4511639943
H    -1.2134189952  -1.2816749950  -1.9865859922
H     3.6483029857  -0.7871019969  -1.0366999959
H    -1.3574219947   1.1230829956  -1.8724639926
H    -0.0026810000   2.0854949918  -1.6489579935
H    -0.3160219988   1.4654099942  -3.1442299876
