# Supplementary material for: A 100,000-Fold Increase in C–H Bond Acidity Gives Palladium a Key Advantage in C(sp3)–H Activation Compared to Nickel
Source: J Am Chem Soc. 2025 Sep 9;147(38):34395–410. doi: 10.1021/jacs.5c07649 (PMC12464984; doi:10.1021/jacs.5c07649)
Supplement: Supplementary file 2 [file ja5c07649_si_002.zip › comp_SI/xyz/0_CH2CL2_3_equilibrium_data/h3narf_p1_1.xyz]

15
-486.457739258235   r2scan-3c, C: 1, M: 1, <S^2>: 0.0
  C     -3.321344    2.300244    0.251575
  C     -4.496025    1.575919    0.211224
  C     -4.500957    0.210079   -0.040804
  C     -3.308671   -0.461132   -0.260219
  C     -2.107806    0.237277   -0.227076
  C     -2.145169    1.599368    0.027252
  N     -5.785724   -0.496842   -0.078078
  F     -5.670856    2.194967    0.419382
  F     -0.988952    2.283095    0.059632
  H     -1.161147   -0.263551   -0.394782
  H     -3.312377   -1.529224   -0.457995
  H     -3.324815    3.366510    0.449522
  H     -6.325284   -0.356300    0.782459
  H     -6.374006   -0.182164   -0.857802
  H     -5.650452   -1.505757   -0.187337
