# Supplementary material for: A 100,000-Fold Increase in C–H Bond Acidity Gives Palladium a Key Advantage in C(sp3)–H Activation Compared to Nickel
Source: J Am Chem Soc. 2025 Sep 9;147(38):34395–410. doi: 10.1021/jacs.5c07649 (PMC12464984; doi:10.1021/jacs.5c07649)
Supplement: Supplementary file 2 [file ja5c07649_si_002.zip › comp_SI/xyz/0_CH2CL2_3_equilibrium_data/hoet2_p1_1.xyz]

16
-233.894421846542   0.114526879297   !CONF2
O    -1.8682273230   1.2439483890   0.3486105193
C    -2.5998048456   0.0737372557  -0.1370065704
C    -0.7143205414   1.6434646618  -0.4573534688
C    -3.8359645913  -0.1035040577   0.7185320853
H    -2.8562164046   0.2069490994  -1.1918992808
H    -1.9199242497  -0.7735910163  -0.0310659261
H    -4.3514931272  -1.0115912538   0.4203446214
H    -3.5683997981  -0.1966166525   1.7680796339
H    -4.5260914638   0.7287921920   0.5964696135
C    -0.1933927332   2.9618772426   0.0738681826
H     0.0258776463   0.8496450122  -0.3413929118
H    -1.0047388307   1.7211964815  -1.5089798798
H    -0.9197160749   3.7603800292  -0.0626660504
H     0.7070760217   3.2345514672  -0.4687423924
H     0.0587256433   2.8810837025   1.1280964384
H    -2.4900556656   2.0040077006   0.4092057167
