# Supplementary material for: A 100,000-Fold Increase in C–H Bond Acidity Gives Palladium a Key Advantage in C(sp3)–H Activation Compared to Nickel
Source: J Am Chem Soc. 2025 Sep 9;147(38):34395–410. doi: 10.1021/jacs.5c07649 (PMC12464984; doi:10.1021/jacs.5c07649)
Supplement: Supplementary file 2 [file ja5c07649_si_002.zip › comp_SI/xyz/1_DCE_equilibrium_structures/chpdbr_n0_1.xyz]

101
-4793.206341692004   r2scan-3c, C: 0, M: 1, <S^2>: 0.0
  C      8.452294    4.555012    2.753009
  C      9.396705    3.449115    3.243222
  C     10.856240    3.928443    3.197954
  C     11.033532    5.202758    4.029285
  C     10.085563    6.308247    3.561641
  C      8.633573    5.828391    3.587322
  P      9.164675    1.788606    2.396914
  C      8.136385    0.829855    3.614337
  C      7.972501   -0.629450    3.165983
  C      7.210068   -1.443597    4.215190
  C      5.852686   -0.810984    4.526996
  C      6.018283    0.641209    4.977179
  C      6.777836    1.468931    3.933175
  Pd    11.015329    0.635216    1.632312
  C     10.010283    0.683392   -0.196730
  C      9.029266    1.864508   -0.359494
  C      8.165412    1.613153   -1.618430
  C      9.053278    1.498927   -2.862976
  C     10.035147    0.335505   -2.678824
  C     10.925633    0.570076   -1.434946
  C     11.687996    1.889297   -1.638584
  C     10.708496    3.055269   -1.818481
  C      9.818646    3.165582   -0.574230
  C      9.836045    2.804631   -3.055427
  C      8.123791    1.963748    0.871386
  C     11.893338   -0.603972   -1.265957
  P     12.611005   -0.546841    0.444437
  C     14.386788    0.062706    0.402437
  C     15.018252    0.084204   -0.995844
  C     16.497896    0.476203   -0.914596
  C     16.674678    1.829335   -0.224231
  C     16.033805    1.818724    1.164652
  C     14.554984    1.425564    1.092468
  Br    12.094679    0.234054    4.002767
  C     12.786541   -2.319398    0.979854
  C     13.629247   -3.182106    0.029519
  C     13.767372   -4.611128    0.568644
  C     12.399706   -5.246657    0.823003
  C     11.567635   -4.384341    1.773962
  C     11.414670   -2.958371    1.236489
  H      7.446864    2.436911   -1.740272
  H      7.586931    0.688746   -1.479240
  H      8.424604    1.309661   -3.744312
  H      9.485655   -0.608571   -2.555187
  H     10.671796    0.233872   -3.569887
  H     12.330344    2.081462   -0.768118
  H     12.339895    1.803135   -2.520172
  H     11.273506    3.988894   -1.945990
  H     10.467358    2.735452   -3.952033
  H      9.141141    3.642759   -3.203739
  H      9.118994    4.007447   -0.680806
  H     10.444830    3.361015    0.307032
  H      7.429390    1.112273    0.875249
  H      7.519491    2.877852    0.861481
  H     12.652999   -0.621070   -2.055344
  H     11.333068   -1.547103   -1.331034
  H     13.310950   -2.249250    1.947405
  H     13.146019   -3.213199   -0.958004
  H     14.624225   -2.743315   -0.110451
  H     14.348445   -5.217488   -0.137419
  H     14.333515   -4.583717    1.511034
  H     11.864317   -5.348936   -0.132602
  H     12.520803   -6.257558    1.231755
  H     12.061067   -4.345732    2.756158
  H     10.577116   -4.829666    1.929654
  H     10.839501   -2.990694    0.299303
  H     10.844943   -2.338847    1.940943
  H     14.926493   -0.680951    1.011249
  H     14.915249   -0.889583   -1.488912
  H     14.487995    0.817187   -1.619841
  H     17.043990   -0.294518   -0.351086
  H     16.927959    0.500556   -1.923791
  H     16.196689    2.609658   -0.834981
  H     17.739318    2.084697   -0.152888
  H     16.566025    1.099470    1.804687
  H     16.131166    2.802323    1.640981
  H     14.114138    1.391394    2.095152
  H     14.005818    2.192193    0.527850
  H      8.749285    0.832445    4.531068
  H      7.420460   -0.665236    2.215318
  H      8.960518   -1.069626    2.979007
  H      7.081527   -2.474355    3.861932
  H      7.809967   -1.492491    5.135769
  H      5.224017   -0.841379    3.624607
  H      5.330873   -1.390233    5.298968
  H      6.575704    0.664700    5.924944
  H      5.039472    1.098030    5.169793
  H      6.178089    1.530748    3.013211
  H      6.911025    2.493014    4.301506
  H      9.156027    3.235914    4.297496
  H     11.143250    4.134514    2.156994
  H     11.520130    3.135588    3.560238
  H     10.830361    4.972890    5.085743
  H     12.075832    5.540383    3.970950
  H     10.201642    7.201975    4.187463
  H     10.350255    6.599714    2.534308
  H      7.963427    6.612186    3.212345
  H      8.336036    5.622071    4.625972
  H      8.676797    4.779114    1.700730
  H      7.406868    4.227069    2.794550
  H      9.420572   -0.249344   -0.114343
