# Supplementary material for: A 100,000-Fold Increase in C–H Bond Acidity Gives Palladium a Key Advantage in C(sp3)–H Activation Compared to Nickel
Source: J Am Chem Soc. 2025 Sep 9;147(38):34395–410. doi: 10.1021/jacs.5c07649 (PMC12464984; doi:10.1021/jacs.5c07649)
Supplement: Supplementary file 2 [file ja5c07649_si_002.zip › comp_SI/xyz/1_DCE_equilibrium_structures/br_h3narcl_2_p1_1.xyz]

31
-4988.623895314599   r2scan-3c, C: 1, M: 1, <S^2>: 0.0
  C      1.373821   -1.960265   -0.050235
  C      1.429538   -0.889026   -0.930971
  C      2.328486    0.157955   -0.727538
  C      3.141814    0.138605    0.406015
  C      3.085838   -0.919215    1.303284
  C      2.204911   -1.966303    1.062914
  N      2.398030    1.259418   -1.671904
  H      3.728373   -0.918471    2.176693
  H      0.682524   -2.773952   -0.237286
  H      1.653679    2.002012   -1.477631
  H      3.308130    1.728207   -1.631660
  H      2.162832   -2.799059    1.757464
  Cl     0.362773   -0.854203   -2.311765
  Cl     4.247427    1.456920    0.701862
  H      2.258768    0.939612   -2.634886
  Br     0.188414    3.540242   -1.164522
  C     -1.802824   -1.552717    0.998953
  C     -1.576279   -0.208809    1.263812
  C     -2.200620    0.782522    0.507704
  C     -3.029972    0.404659   -0.548941
  C     -3.259006   -0.934784   -0.830426
  C     -2.644880   -1.905376   -0.048074
  N     -1.977242    2.188933    0.791587
  H     -3.910061   -1.208873   -1.653026
  H     -1.319378   -2.308936    1.607190
  H     -2.837164    2.734784    0.682718
  H     -1.639022    2.330117    1.748062
  H     -2.823012   -2.954692   -0.260002
  Cl    -0.495943    0.238025    2.560293
  Cl    -3.790066    1.635839   -1.524540
  H     -1.249885    2.616828    0.134856
