# Supplementary material for: A 100,000-Fold Increase in C–H Bond Acidity Gives Palladium a Key Advantage in C(sp3)–H Activation Compared to Nickel
Source: J Am Chem Soc. 2025 Sep 9;147(38):34395–410. doi: 10.1021/jacs.5c07649 (PMC12464984; doi:10.1021/jacs.5c07649)
Supplement: Supplementary file 2 [file ja5c07649_si_002.zip › comp_SI/xyz/1_DCE_equilibrium_structures/h3narcl_p1_1.xyz]

15
-1207.129778529216   r2scan-3c, C: 1, M: 1, <S^2>: 0.0
  C     -3.320197    2.310470    0.062147
  C     -4.517309    1.608788    0.029502
  C     -4.520929    0.215644   -0.030332
  C     -3.308806   -0.472230   -0.070389
  C     -2.105352    0.219403   -0.038607
  C     -2.122331    1.607180    0.028704
  N     -5.787729   -0.513404   -0.065509
  H     -1.169444   -0.327286   -0.067186
  H     -3.332318    3.393472    0.112240
  H     -5.693713   -1.449787    0.342571
  H     -6.517109   -0.021421    0.462086
  H     -1.183812    2.151312    0.054678
  Cl    -6.028002    2.479901    0.060570
  Cl    -3.299421   -2.214175   -0.162870
  H     -6.135607   -0.633739   -1.024546
