# Supplementary material for: A 100,000-Fold Increase in C–H Bond Acidity Gives Palladium a Key Advantage in C(sp3)–H Activation Compared to Nickel
Source: J Am Chem Soc. 2025 Sep 9;147(38):34395–410. doi: 10.1021/jacs.5c07649 (PMC12464984; doi:10.1021/jacs.5c07649)
Supplement: Supplementary file 2 [file ja5c07649_si_002.zip › comp_SI/xyz/1_DCE_equilibrium_structures/ch2pdbr_h2narcl_p1_1.xyz]

116
-6000.35279944571   r2scan-3c, C: 1, M: 1, <S^2>: 0.0
  Br    -0.396067   -0.179549    2.938052
  Pd     0.369311    0.150889    0.627350
  P      1.363007   -1.961264    0.291279
  P     -0.256385    2.418203    0.370398
  C      1.551537    0.630706   -1.314684
  C      1.092014    1.824929   -2.155266
  C      0.025514    1.305021   -3.135609
  H     -0.309343    2.127055   -3.781318
  H     -0.851442    0.949325   -2.576698
  C      0.592861    0.155245   -3.988813
  H     -0.190042   -0.193852   -4.674097
  C      1.031470   -1.018972   -3.094559
  H      0.165696   -1.416320   -2.544287
  H      1.425885   -1.835997   -3.712295
  C      2.115176   -0.553891   -2.107014
  C      3.322216   -0.011538   -2.906516
  H      4.098572    0.328395   -2.207505
  H      3.747193   -0.826360   -3.506944
  C      2.880045    1.147189   -3.814913
  H      3.750959    1.510726   -4.375344
  C      1.800307    0.659275   -4.788937
  H      2.197473   -0.147853   -5.418210
  H      1.496166    1.478666   -5.453273
  C      2.324478    2.297620   -2.960621
  H      2.027860    3.138563   -3.601098
  H      3.095157    2.663035   -2.268147
  C      0.583504    2.949161   -1.230272
  H     -0.091870    3.622199   -1.772816
  H      1.443359    3.550470   -0.909589
  C      2.555442   -1.644078   -1.118707
  H      3.482043   -1.315931   -0.629780
  H      2.781495   -2.582697   -1.637969
  C      0.131739   -3.261644   -0.218210
  H     -0.649303   -2.682374   -0.735826
  C     -0.521293   -3.912193    1.012811
  H      0.227677   -4.502629    1.557985
  H     -0.894338   -3.141460    1.698317
  C     -1.663000   -4.836223    0.578021
  H     -2.109792   -5.306337    1.462330
  H     -2.449161   -4.234280    0.099730
  C     -1.166234   -5.897455   -0.404321
  H     -0.434655   -6.544936    0.101177
  H     -1.996482   -6.539192   -0.723214
  C     -0.506522   -5.245727   -1.619979
  H     -1.256983   -4.658026   -2.169094
  H     -0.128448   -6.009603   -2.310219
  C      0.644311   -4.318628   -1.209751
  H      1.446690   -4.910780   -0.752375
  H      1.059719   -3.840140   -2.102767
  C      2.382765   -2.558741    1.713519
  H      1.639245   -2.780228    2.495382
  C      3.198569   -3.829815    1.427924
  H      2.546228   -4.644116    1.097202
  H      3.913234   -3.631982    0.616531
  C      3.960801   -4.265289    2.685682
  H      3.233829   -4.549471    3.459942
  H      4.555412   -5.158520    2.459175
  C      4.854359   -3.145104    3.218757
  H      5.633552   -2.918633    2.476260
  H      5.366750   -3.472014    4.131639
  C      4.036955   -1.881820    3.492520
  H      3.309881   -2.082352    4.292609
  H      4.686229   -1.070517    3.843128
  C      3.286660   -1.427889    2.236883
  H      4.021483   -1.152535    1.467645
  H      2.686400   -0.535481    2.452246
  C     -2.018088    2.983237    0.254763
  H     -1.952613    4.066695    0.060718
  C     -2.773712    2.757536    1.572472
  H     -2.804114    1.679679    1.786887
  H     -2.253641    3.238461    2.408953
  C     -4.203537    3.298175    1.469302
  H     -4.731934    3.113089    2.412363
  H     -4.166164    4.388439    1.329938
  C     -4.954284    2.659527    0.301239
  H     -5.066853    1.583121    0.491217
  H     -5.965670    3.076958    0.223417
  C     -4.197157    2.859956   -1.011105
  H     -4.169939    3.931334   -1.257384
  H     -4.716125    2.354136   -1.834969
  C     -2.760272    2.334746   -0.920267
  H     -2.773976    1.244646   -0.781490
  H     -2.240259    2.536636   -1.862719
  C      0.525030    3.431448    1.713985
  H     -0.009903    3.118634    2.624513
  C      2.003038    3.048907    1.896583
  H      2.567182    3.279994    0.981074
  H      2.091354    1.967053    2.064436
  C      2.619871    3.816946    3.069149
  H      2.120085    3.511506    3.999694
  H      3.677979    3.546060    3.167842
  C      2.464951    5.326413    2.882424
  H      2.893106    5.861658    3.738513
  H      3.028645    5.641241    1.991866
  C      0.993402    5.702342    2.706842
  H      0.887995    6.781744    2.543526
  H      0.443528    5.462012    3.628192
  C      0.354911    4.947246    1.534654
  H      0.835030    5.263512    0.597678
  H     -0.706242    5.211532    1.463345
  H      2.256976    0.942906   -0.530186
  H      0.482043    0.194872   -1.044197
  C     -5.646779   -1.189619   -1.890692
  C     -4.389633   -1.241631   -1.310405
  C     -4.183953   -1.171920    0.081404
  C     -5.354850   -1.051613    0.856158
  C     -6.623231   -1.005265    0.301219
  C     -6.771699   -1.071740   -1.080589
  N     -2.938002   -1.267547    0.646705
  H     -7.487658   -0.907000    0.949479
  H     -5.741493   -1.243175   -2.970152
  H     -2.157208   -1.012680    0.055864
  H     -2.836781   -0.913676    1.588743
  H     -7.760526   -1.032837   -1.524429
  Cl    -2.977235   -1.400849   -2.352452
  Cl    -5.181464   -0.925080    2.602435
