# Supplementary material for: A 100,000-Fold Increase in C–H Bond Acidity Gives Palladium a Key Advantage in C(sp3)–H Activation Compared to Nickel
Source: J Am Chem Soc. 2025 Sep 9;147(38):34395–410. doi: 10.1021/jacs.5c07649 (PMC12464984; doi:10.1021/jacs.5c07649)
Supplement: Supplementary file 2 [file ja5c07649_si_002.zip › comp_SI/xyz/1_DCE_equilibrium_structures/chpdbr_h3narcl_p1_1.xyz]

116
-6000.358557075857   r2scan-3c, C: 1, M: 1, <S^2>: 0.0
  C     -3.059484    2.031502    1.021715
  C     -2.365608    2.783520   -0.122322
  C     -3.092782    2.535336   -1.452286
  C     -4.572444    2.916829   -1.349059
  C     -5.256362    2.150361   -0.218313
  C     -4.543592    2.399788    1.109727
  P     -0.555493    2.345711   -0.219968
  C      0.073057    3.313963   -1.682478
  C      1.584988    3.110930   -1.862662
  C      2.084804    3.817467   -3.125749
  C      1.738012    5.306765   -3.098403
  C      0.234195    5.513185   -2.911830
  C     -0.277373    4.808330   -1.649224
  Pd     0.285562    0.177711   -0.246855
  C      1.572755    0.958838    1.209834
  C      0.919155    2.022434    2.117312
  C      2.028007    2.668652    2.984005
  C      2.728903    1.612080    3.843761
  C      3.356416    0.555015    2.927780
  C      2.268906   -0.122445    2.061819
  C      1.247355   -0.775630    3.009571
  C      0.614536    0.281666    3.921901
  C     -0.086853    1.335169    3.055102
  C      1.704387    0.947120    4.772006
  C      0.243065    3.109256    1.270903
  C      2.918964   -1.150672    1.134467
  P      1.651885   -1.703322   -0.094659
  C      0.890725   -3.311520    0.510084
  C      0.311026   -4.128618   -0.654928
  C     -0.472396   -5.335099   -0.126647
  C      0.410731   -6.215341    0.757881
  C      0.996781   -5.404344    1.913889
  C      1.777212   -4.182932    1.411986
  Br    -1.151863   -0.723240   -2.276791
  C      2.580739   -2.084130   -1.662895
  C      3.771477   -3.037035   -1.479656
  C      4.482381   -3.292885   -2.814029
  C      4.927587   -1.985232   -3.468759
  C      3.735103   -1.048656   -3.665358
  C      3.018601   -0.774346   -2.340244
  H      1.581968    3.444853    3.622896
  H      2.755272    3.163170    2.324174
  H      3.516311    2.091296    4.441917
  H      4.107015    1.018140    2.271587
  H      3.869457   -0.209743    3.528763
  H      0.456410   -1.263104    2.422898
  H      1.746482   -1.549383    3.610416
  H     -0.124605   -0.200498    4.576429
  H      2.199445    0.196922    5.403769
  H      1.256847    1.697296    5.438303
  H     -0.570828    2.089985    3.692199
  H     -0.868209    0.851551    2.452355
  H      0.999392    3.820940    0.915374
  H     -0.486007    3.683167    1.857148
  H      3.377544   -1.977278    1.688107
  H      3.715738   -0.659151    0.558891
  H      1.841118   -2.562172   -2.323441
  H      4.486294   -2.594391   -0.771199
  H      3.442665   -3.990439   -1.052950
  H      5.342645   -3.953647   -2.649579
  H      3.796409   -3.822535   -3.491249
  H      5.672752   -1.493956   -2.825700
  H      5.416760   -2.187533   -4.429550
  H      3.024432   -1.509285   -4.367121
  H      4.057721   -0.099904   -4.112065
  H      3.693226   -0.216747   -1.673760
  H      2.138675   -0.141205   -2.507354
  H      0.039259   -2.977119    1.120981
  H     -0.331575   -3.494404   -1.279265
  H      1.126557   -4.492188   -1.294572
  H     -1.330774   -4.980241    0.464980
  H     -0.875079   -5.912937   -0.967883
  H      1.230433   -6.626088    0.150312
  H     -0.162076   -7.067913    1.142946
  H      0.180309   -5.062267    2.567301
  H      1.654887   -6.030869    2.528470
  H      2.664788   -4.518381    0.860398
  H      2.131697   -3.605747    2.272070
  H     -0.425915    2.854373   -2.550622
  H      2.119410    3.516453   -0.991166
  H      1.812463    2.038700   -1.905030
  H      3.168628    3.677174   -3.222675
  H      1.620844    3.349655   -4.006493
  H      2.274419    5.786073   -2.266178
  H      2.076778    5.794763   -4.020648
  H     -0.298529    5.110238   -3.785660
  H     -0.003116    6.582924   -2.857938
  H      0.182753    5.271602   -0.764389
  H     -1.359918    4.953215   -1.560595
  H     -2.400447    3.861514    0.106220
  H     -3.006848    1.471545   -1.712515
  H     -2.623820    3.101010   -2.265108
  H     -4.657560    3.997523   -1.162303
  H     -5.070150    2.716727   -2.306043
  H     -6.314923    2.430044   -0.145143
  H     -5.224044    1.075055   -0.446681
  H     -5.016617    1.823936    1.915107
  H     -4.636642    3.462214    1.378293
  H     -2.960565    0.949344    0.846033
  H     -2.568472    2.248631    1.976936
  H      2.336660    1.447623    0.579434
  C     -5.229592   -1.196566    1.752233
  C     -4.231329   -1.761877    0.971901
  C     -4.478921   -2.137078   -0.348739
  C     -5.745577   -1.912745   -0.887891
  C     -6.755423   -1.350663   -0.117836
  C     -6.488911   -0.999131    1.199299
  N     -3.423857   -2.744295   -1.143045
  H     -7.734962   -1.186093   -0.552641
  H     -5.016952   -0.914473    2.777374
  H     -2.931802   -3.473206   -0.617293
  H     -3.802643   -3.180477   -1.989414
  H     -7.274214   -0.555988    1.803100
  Cl    -2.644288   -2.016543    1.651751
  Cl    -6.071256   -2.336549   -2.550124
  H     -2.691082   -2.039036   -1.459138
