# Supplementary material for: A 100,000-Fold Increase in C–H Bond Acidity Gives Palladium a Key Advantage in C(sp3)–H Activation Compared to Nickel
Source: J Am Chem Soc. 2025 Sep 9;147(38):34395–410. doi: 10.1021/jacs.5c07649 (PMC12464984; doi:10.1021/jacs.5c07649)
Supplement: Supplementary file 2 [file ja5c07649_si_002.zip › comp_SI/xyz/1_DCE_equilibrium_structures/pdbrpd_p1_1.xyz]

201
-7012.101652578291   r2scan-3c, C: 1, M: 1, <S^2>: 0.0
  Pd    12.483647    2.257003   13.148758
  Pd    15.314384    4.768194   16.858303
  Br    13.836199    3.325359   15.176524
  P     13.856571    0.394543   12.985670
  P     17.367082    4.329830   15.876583
  P     10.787403    3.833971   13.093934
  P     13.525655    5.297695   18.236697
  C     11.204655    1.163444   11.920372
  H     10.625494    0.629313   12.696573
  C     11.170145    5.582944   12.535642
  H     11.071935    6.171386   13.461457
  C     10.188167    6.153157   11.503882
  H      9.152234    6.047947   11.846622
  H     10.277364    5.584063   10.567792
  C     18.564130    4.963109   17.142532
  H     18.839449    4.100691   17.765365
  H     19.487603    5.355222   16.702351
  C     17.742816    2.518947   15.671144
  H     17.089089    2.208714   14.837930
  C     17.329437    1.717876   16.913289
  H     17.900874    2.065023   17.786694
  H     16.268759    1.899089   17.130743
  C      9.935011    4.097462   14.726783
  H     10.676189    4.658658   15.321280
  C     14.072542   -0.528182   14.587238
  H     14.768444    0.106640   15.161103
  C     11.603356    4.111722   19.975978
  H     12.159702    4.509311   20.837194
  H     10.885432    4.882840   19.670805
  C      8.650467    4.933497   14.624063
  H      8.861124    5.905239   14.161894
  H      7.930571    4.414808   13.974285
  C     12.959259   -1.297115   16.718192
  H     13.647802   -0.696176   17.331469
  H     12.006621   -1.344441   17.260425
  C     18.690580    6.260621   19.293889
  H     18.812074    5.313697   19.838698
  H     19.694147    6.611362   19.013072
  C     11.921994    0.127179   11.032652
  C     10.921404    8.975278   16.722306
  H     11.757698    9.684499   16.810497
  H     10.058445    9.541298   16.350418
  C      9.189584    1.082776   10.442811
  H      8.619883    0.581520   11.238168
  H      8.478848    1.680735    9.854163
  C     16.009838   -0.443411   11.278886
  H     15.797374   -1.467302   11.608362
  H     15.402404   -0.262985   10.381138
  C     13.540129    2.665037   19.209950
  H     14.184353    2.975042   20.046063
  H     14.200881    2.444568   18.361497
  C     12.755219   -0.597756   15.371329
  H     12.002922   -1.151819   14.790480
  H     12.365064    0.417104   15.519417
  C     11.010347    2.719713    9.950862
  H     10.314331    3.328505    9.356056
  H     11.761817    3.396786   10.380957
  C     15.747853    6.534770   19.313601
  C     12.756890    1.415676   19.622219
  H     12.175217    1.056769   18.759645
  H     13.454465    0.613164   19.892830
  C     13.542537   -2.697656   16.529016
  H     13.693632   -3.183170   17.501030
  H     12.824993   -3.315887   15.969387
  C     15.947583    2.003538   11.912891
  H     15.694605    2.714656   12.710050
  H     15.328321    2.266851   11.043742
  C     14.373161    6.003263   19.727825
  H     13.781633    6.765593   20.246311
  H     14.508754    5.164360   20.424623
  C     10.616216    8.381531   18.097384
  H      9.729469    7.734550   18.024635
  H     10.376936    9.174736   18.816416
  C     19.039085   -0.057994   16.339924
  H     19.692601    0.233700   17.175354
  H     19.189536   -1.132291   16.175961
  C     12.169806    6.446114   17.625379
  H     11.296778    5.781142   17.513744
  C     19.201017    2.232665   15.283499
  H     19.469420    2.768449   14.365058
  H     19.867512    2.598590   16.078011
  C     14.696243   -1.920644   14.412687
  H     14.046332   -2.528237   13.766596
  H     15.669843   -1.846836   13.912964
  C     17.492215   -0.308389   10.915902
  H     18.102291   -0.556033   11.797447
  H     17.747440   -1.034473   10.134140
  C     11.797754    7.556832   18.618164
  H     11.555173    7.134913   19.600400
  H     12.662778    8.219870   18.757633
  C      8.017548    5.144608   16.004669
  H      8.699419    5.747192   16.623539
  H      7.089175    5.719641   15.899462
  C     17.753963    5.031663   14.181163
  H     17.769816    4.139806   13.534832
  C     10.847487    2.849287   20.410445
  H     10.189365    3.089959   21.254649
  H     10.201509    2.515135   19.586339
  C     17.855204    8.619930   19.420860
  H     17.368985    9.372153   20.056893
  H     18.846656    9.007020   19.148678
  C     19.396156    6.134866   12.621908
  H     20.371752    6.633000   12.560555
  H     19.455954    5.233689   11.993444
  C     10.238470    2.023807   11.083155
  C     14.862697   -2.632417   15.761114
  H     15.262343   -3.640525   15.594577
  H     15.603400   -2.090913   16.366158
  C     12.619617    5.743792   12.050920
  H     13.311240    5.346656   12.803902
  H     12.770789    5.153282   11.135979
  C     17.582909    0.221418   16.710623
  H     17.297744   -0.328830   17.616008
  H     16.935732   -0.141826   15.898968
  C     11.807923    1.719337   20.781845
  H     12.397171    2.016747   21.661887
  H     11.245352    0.820069   21.061491
  C      7.752265    3.812109   16.705366
  H      7.323105    3.984512   17.700188
  H      7.010438    3.238847   16.129852
  C     11.701695    1.682332    9.057148
  H     12.260594    2.198744    8.264993
  C     10.848599   -0.785334   10.392418
  H     11.344608   -1.541573    9.767001
  H     10.306211   -1.318183   11.186369
  C     17.819678    1.112591   10.458327
  H     17.268277    1.330756    9.531706
  H     18.887717    1.202133   10.224441
  C     17.017594    8.382758   18.156866
  H     16.909175    9.324107   17.601229
  C     12.871451   -0.721495   11.881191
  H     13.491470   -1.380125   11.263072
  H     12.280781   -1.363633   12.549530
  C      9.875849    0.044338    9.547705
  H      9.116497   -0.617456    9.108786
  C     12.672822    0.848266    9.902019
  H     13.442424    1.502854   10.334523
  H     13.181290    0.106620    9.269310
  C     17.997937    7.297805   20.185763
  H     18.597018    7.456136   21.093119
  C     19.121398    5.718150   14.070639
  H     19.920699    5.058451   14.427789
  H     19.132663    6.612415   14.709622
  C     10.647488    0.759535    8.430871
  H      9.955427    1.343742    7.809094
  H     11.135527    0.022264    7.778883
  C     16.609727    6.778309   20.576485
  H     16.101208    7.504898   21.226509
  H     16.701730    5.839068   21.140271
  C      9.676659    2.765717   15.443997
  H      8.999052    2.142055   14.842480
  H     10.618688    2.210618   15.544476
  C     12.478082    7.037676   16.239789
  H     13.369323    7.677618   16.303964
  H     12.713255    6.234399   15.529896
  C     15.629502    7.864934   18.552997
  H     15.020116    7.715463   17.651056
  H     15.115832    8.603600   19.184965
  C     18.292696    7.051539   12.093775
  H     18.296222    7.987048   12.672723
  H     18.488210    7.321268   11.048575
  C     12.928813    7.215966   11.761914
  H     12.877593    7.782598   12.703797
  H     13.954608    7.311458   11.387489
  C     16.638222    5.952229   13.663095
  H     16.565981    6.840696   14.306702
  H     15.671621    5.437302   13.725298
  C      9.042946    3.001150   16.817882
  H      8.856797    2.039202   17.311657
  H      9.754358    3.553361   17.449285
  C     16.920592    6.389219   12.222749
  H     16.875068    5.508070   11.565242
  H     16.136157    7.077109   11.886427
  C     19.432933    0.729608   15.090329
  H     18.829580    0.380350   14.238586
  H     20.484129    0.548813   14.833596
  C     10.499548    7.627809   11.226027
  H      9.799267    8.017490   10.476753
  H     10.340133    8.208982   12.146492
  C     17.425829    2.129383   11.529953
  H     17.633044    3.149777   11.184079
  H     18.044403    1.963986   12.424895
  C     11.942725    7.809301   10.754818
  H     12.071143    7.303836    9.786150
  H     12.159156    8.872299   10.591310
  C     11.298887    7.873830   15.731582
  H     11.545728    8.304311   14.753006
  H     10.431016    7.214578   15.580783
  C     12.586287    3.808087   18.835386
  H     12.014258    3.485650   17.949237
  C      9.532189    3.041538   11.983384
  H      8.831065    2.513138   12.644063
  H      8.950559    3.765729   11.402426
  C     17.714539    7.345682   17.267395
  H     18.708888    7.709735   16.971378
  H     17.128684    7.191549   16.350600
  C     17.860579    6.009089   18.011713
  C     15.621168    0.570514   12.363578
  H     16.230444    0.361041   13.258716
  C     16.469556    5.495750   18.432870
  H     16.594223    4.563188   19.013342
