# Supplementary material for: A 100,000-Fold Increase in C–H Bond Acidity Gives Palladium a Key Advantage in C(sp3)–H Activation Compared to Nickel
Source: J Am Chem Soc. 2025 Sep 9;147(38):34395–410. doi: 10.1021/jacs.5c07649 (PMC12464984; doi:10.1021/jacs.5c07649)
Supplement: Supplementary file 2 [file ja5c07649_si_002.zip › comp_SI/xyz/2_THF_for_potentials_pkas_and_BDFEs/chpdbr_p1_2.xyz]

101
-4793.011557954924   r2scan-3c, C: 1, M: 2, <S^2>: 0.754
  C     10.789064    2.921814    5.603061
  C     11.305302    2.899830    4.152117
  C     11.203445    4.292987    3.518003
  C     11.988681    5.314967    4.346953
  C     11.497667    5.346815    5.794006
  C     11.575213    3.956264    6.420999
  P     10.454487    1.587685    3.143576
  C     10.605986    0.013379    4.100115
  C     12.060495   -0.292310    4.484931
  C     12.123590   -1.546899    5.361576
  C     11.480992   -2.745377    4.665099
  C     10.041513   -2.435670    4.252901
  C      9.963537   -1.179249    3.378020
  Pd    11.194274    1.539649    0.924822
  C      9.095396    1.207007    0.651440
  C      8.305932    2.196089    1.520285
  C      6.793622    1.945200    1.301983
  C      6.427647    2.133523   -0.173602
  C      7.227199    1.131375   -1.011143
  C      8.747251    1.365812   -0.832843
  C      9.068682    2.806268   -1.268197
  C      8.268398    3.805432   -0.420044
  C      8.630513    3.627556    1.060428
  C      6.766656    3.562199   -0.614758
  C      8.656967    1.975820    2.997439
  C      9.518686    0.316709   -1.642096
  P     11.210871    0.104367   -0.928242
  C     12.408811    0.490261   -2.303349
  C     12.288999    1.956837   -2.743555
  C     13.191703    2.241177   -3.948314
  C     14.645736    1.884212   -3.645667
  C     14.757792    0.421853   -3.219529
  C     13.864244    0.115242   -2.010270
  Br    13.589826    2.191242    1.231967
  C     11.340144   -1.680136   -0.463193
  C     12.485226   -2.004100    0.507656
  C     12.401298   -3.473416    0.931817
  C     12.431713   -4.403123   -0.282558
  C     11.302608   -4.067603   -1.257954
  C     11.367345   -2.600702   -1.697913
  H      6.223643    2.642655    1.931775
  H      6.545220    0.925871    1.628914
  H      5.354217    1.945445   -0.308257
  H      6.981035    0.103721   -0.709809
  H      6.975421    1.232745   -2.076242
  H     10.144125    3.006374   -1.146563
  H      8.830441    2.930781   -2.333626
  H      8.523373    4.826216   -0.732939
  H      6.495760    3.703849   -1.669458
  H      6.189321    4.286341   -0.024762
  H      8.076777    4.346015    1.680611
  H      9.701808    3.834991    1.199300
  H      8.101607    1.118316    3.397457
  H      8.404006    2.849688    3.609758
  H      9.577225    0.574442   -2.705987
  H      9.016382   -0.656056   -1.561189
  H     10.390471   -1.853926    0.071741
  H     13.454884   -1.823911    0.029983
  H     12.436141   -1.342230    1.380181
  H     13.226983   -3.706216    1.614826
  H     11.466471   -3.634366    1.489305
  H     13.397879   -4.294091   -0.796406
  H     12.355458   -5.448744    0.038652
  H     10.332784   -4.257877   -0.776376
  H     11.354186   -4.712879   -2.143196
  H     12.296938   -2.434996   -2.257825
  H     10.534335   -2.370312   -2.373344
  H     12.031585   -0.150911   -3.121219
  H     11.252367    2.201070   -2.998656
  H     12.583482    2.605396   -1.905666
  H     12.842323    1.652630   -4.808970
  H     13.100263    3.298446   -4.224353
  H     15.017413    2.529086   -2.836091
  H     15.275563    2.073848   -4.523137
  H     14.463698   -0.225853   -4.058172
  H     15.795022    0.169744   -2.968918
  H     14.215334    0.686692   -1.140289
  H     13.949744   -0.946882   -1.764023
  H     10.026097    0.205111    5.019527
  H     12.650405   -0.446413    3.570121
  H     12.511022    0.551477    5.018487
  H     13.168726   -1.762954    5.612873
  H     11.600174   -1.346766    6.307780
  H     12.067599   -2.995247    3.770450
  H     11.505893   -3.624650    5.319948
  H      9.428729   -2.282688    5.152785
  H      9.606611   -3.283147    3.709342
  H     10.493441   -1.354434    2.432708
  H      8.916738   -0.969639    3.128233
  H     12.363521    2.599475    4.146672
  H     10.149964    4.601782    3.472759
  H     11.588695    4.270697    2.491880
  H     13.055312    5.049086    4.325686
  H     11.894968    6.304947    3.885025
  H     12.087932    6.060364    6.381347
  H     10.455373    5.696711    5.815328
  H     11.185126    3.970251    7.445997
  H     12.625805    3.638247    6.479665
  H      9.722477    3.186303    5.609509
  H     10.885486    1.938554    6.074838
  H      8.903707    0.173093    0.973818
