# Supplementary material for: A 100,000-Fold Increase in C–H Bond Acidity Gives Palladium a Key Advantage in C(sp3)–H Activation Compared to Nickel
Source: J Am Chem Soc. 2025 Sep 9;147(38):34395–410. doi: 10.1021/jacs.5c07649 (PMC12464984; doi:10.1021/jacs.5c07649)
Supplement: Supplementary file 2 [file ja5c07649_si_002.zip › comp_SI/xyz/2_THF_for_potentials_pkas_and_BDFEs/chpdbr_n0_1.xyz]

101
-4793.205314202049   r2scan-3c, C: 0, M: 1, <S^2>: 0.0
  C      8.453900    4.554821    2.752714
  C      9.397923    3.448286    3.242064
  C     10.857869    3.926345    3.196195
  C     11.036429    5.200571    4.027310
  C     10.089016    6.306801    3.560335
  C      8.636641    5.828126    3.586835
  P      9.164846    1.788024    2.395749
  C      8.137369    0.829394    3.613725
  C      7.974167   -0.630168    3.166075
  C      7.212901   -1.444242    4.216143
  C      5.855420   -0.812335    4.528876
  C      6.020422    0.640160    4.978334
  C      6.778812    1.467849    3.933458
  Pd    11.014218    0.634955    1.630608
  C     10.009484    0.683449   -0.198231
  C      9.028259    1.864523   -0.360987
  C      8.164494    1.613515   -1.619950
  C      9.052545    1.499307   -2.864463
  C     10.034630    0.335923   -2.680601
  C     10.924842    0.570243   -1.436585
  C     11.687177    1.889560   -1.639753
  C     10.707651    3.055522   -1.819604
  C      9.817762    3.165594   -0.575362
  C      9.835295    2.805067   -3.056630
  C      8.123170    1.963751    0.870362
  C     11.892967   -0.603599   -1.267240
  P     12.609696   -0.546614    0.443968
  C     14.385293    0.063300    0.403354
  C     15.018266    0.085424   -0.994193
  C     16.497585    0.478370   -0.911434
  C     16.672840    1.831326   -0.220317
  C     16.030557    1.819808    1.167894
  C     14.552065    1.425860    1.094350
  Br    12.090952    0.232714    3.997498
  C     12.784980   -2.318921    0.979760
  C     13.628840   -3.181942    0.030814
  C     13.766625   -4.610741    0.570626
  C     12.398763   -5.246235    0.823989
  C     11.565656   -4.383539    1.773690
  C     11.412970   -2.957805    1.235607
  H      7.445852    2.437171   -1.742208
  H      7.585888    0.689115   -1.481019
  H      8.423947    1.310208   -3.745901
  H      9.485187   -0.608264   -2.557350
  H     10.670970    0.234598   -3.571960
  H     12.329119    2.081470   -0.768968
  H     12.339317    1.803865   -2.521267
  H     11.272648    3.989188   -1.946922
  H     10.466585    2.736156   -3.953284
  H      9.140407    3.643214   -3.204966
  H      9.118318    4.007697   -0.681874
  H     10.443979    3.360505    0.305951
  H      7.428724    1.112278    0.874327
  H      7.518787    2.877855    0.860606
  H     12.652870   -0.620463   -2.056473
  H     11.332913   -1.546868   -1.332709
  H     13.307860   -2.247766    1.948040
  H     13.146780   -3.213558   -0.957327
  H     14.623925   -2.743040   -0.108403
  H     14.348506   -5.217451   -0.134478
  H     14.331817   -4.582822    1.513548
  H     11.864363   -5.349212   -0.132122
  H     12.519592   -6.256938    1.233289
  H     12.057965   -4.344298    2.756382
  H     10.575100   -4.828993    1.928743
  H     10.838212   -2.990402    0.298121
  H     10.843360   -2.337895    1.939685
  H     14.924584   -0.680286    1.012626
  H     14.916339   -0.888353   -1.487631
  H     14.488207    0.818203   -1.618650
  H     17.043664   -0.292197   -0.347692
  H     16.928752    0.503288   -1.920155
  H     16.195069    2.611619   -0.831297
  H     17.737257    2.087314   -0.147965
  H     16.562581    1.100782    1.808331
  H     16.126925    2.803214    1.644774
  H     14.110267    1.390722    2.096530
  H     14.002786    2.192454    0.529770
  H      8.751520    0.832247    4.529596
  H      7.421739   -0.666915    2.215610
  H      8.962545   -1.069386    2.979191
  H      7.084674   -2.475252    3.863527
  H      7.813723   -1.492499    5.136104
  H      5.225814   -0.843543    3.627138
  H      5.334585   -1.391545    5.301527
  H      6.578529    0.664362    5.925659
  H      5.041481    1.096428    5.171638
  H      6.178234    1.529124    3.013940
  H      6.911720    2.492198    4.301235
  H      9.157896    3.234933    4.296453
  H     11.144692    4.131977    2.155087
  H     11.521095    3.132870    3.558198
  H     10.833958    4.970827    5.083913
  H     12.078927    5.537400    3.968455
  H     10.206067    7.200478    4.186044
  H     10.353286    6.598228    2.532871
  H      7.966837    6.612491    3.212400
  H      8.339577    5.622111    4.625687
  H      8.677727    4.778831    1.700249
  H      7.408230    4.227586    2.794976
  H      9.419421   -0.249241   -0.116806
