# Supplementary material for: A 100,000-Fold Increase in C–H Bond Acidity Gives Palladium a Key Advantage in C(sp3)–H Activation Compared to Nickel
Source: J Am Chem Soc. 2025 Sep 9;147(38):34395–410. doi: 10.1021/jacs.5c07649 (PMC12464984; doi:10.1021/jacs.5c07649)
Supplement: Supplementary file 2 [file ja5c07649_si_002.zip › comp_SI/xyz/2_THF_for_potentials_pkas_and_BDFEs/ch2nibr_p1_1.xyz]

102
-6173.995325351078   r2scan-3c, C: 1, M: 1, <S^2>: 0.0
  Br    10.361802    3.475171    0.720374
  Ni     9.959318    3.615372    2.986320
  P     11.903357    4.603775    3.456803
  P      7.954417    2.628354    2.951970
  C      9.812300    3.359492    5.111795
  C      8.469287    3.009293    5.772484
  C      7.870455    4.317566    6.320706
  H      6.917259    4.096933    6.818485
  H      7.657100    5.004341    5.490286
  C      8.842268    4.989045    7.304160
  H      8.387903    5.916200    7.676039
  C     10.159669    5.329323    6.587999
  H      9.967346    6.029026    5.761407
  H     10.852396    5.825545    7.280124
  C     10.817424    4.048482    6.048048
  C     11.070447    3.079640    7.223454
  H     11.537763    2.161830    6.840362
  H     11.777261    3.545419    7.922907
  C      9.753006    2.748289    7.939226
  H      9.958863    2.060647    8.769593
  C      9.123217    4.040169    8.475921
  H      9.802288    4.518887    9.193598
  H      8.189240    3.812391    9.006248
  C      8.785890    2.070477    6.956707
  H      7.847838    1.808854    7.464151
  H      9.225539    1.139732    6.571470
  C      7.537316    2.315419    4.753157
  H      6.491152    2.593580    4.929278
  H      7.603022    1.228761    4.885103
  C     12.126491    4.325953    5.289551
  H     12.767271    3.436860    5.352604
  H     12.682510    5.151295    5.747637
  C     11.942287    6.420558    3.035778
  H     12.557475    6.460642    2.122009
  C     12.599417    7.301811    4.108798
  H     11.999047    7.258690    5.028073
  H     13.601373    6.936166    4.360819
  C     12.673285    8.756562    3.632742
  H     13.133382    9.371955    4.415437
  H     13.328292    8.815816    2.751547
  C     11.286787    9.293162    3.274924
  H     10.663899    9.319350    4.181295
  H     11.362014   10.324580    2.909734
  C     10.612957    8.407950    2.225781
  H     11.184571    8.455818    1.287614
  H      9.603019    8.773828    2.004143
  C     10.540064    6.949418    2.686313
  H      9.891703    6.875480    3.572246
  H     10.088164    6.326393    1.905638
  C     13.388612    3.846647    2.652414
  H     13.254623    4.088655    1.586277
  C     14.721227    4.444886    3.128808
  H     14.733888    5.530039    2.975936
  H     14.843000    4.263043    4.206156
  C     15.892784    3.805579    2.372419
  H     15.820050    4.075580    1.309135
  H     16.836539    4.221975    2.745058
  C     15.886339    2.282629    2.508801
  H     16.044019    2.011635    3.563074
  H     16.717078    1.848618    1.939349
  C     14.555116    1.698966    2.033569
  H     14.430314    1.897861    0.959499
  H     14.543873    0.609894    2.162232
  C     13.379164    2.317012    2.796335
  H     13.461240    2.039375    3.856899
  H     12.429063    1.913099    2.425718
  C      6.505316    3.527620    2.218844
  H      5.617175    2.951272    2.526912
  C      6.563653    3.574786    0.685185
  H      7.479038    4.096637    0.377544
  H      6.613424    2.563850    0.264680
  C      5.343674    4.310091    0.120671
  H      5.415338    4.344203   -0.973142
  H      4.433237    3.743345    0.364624
  C      5.233180    5.722278    0.695208
  H      6.107564    6.310281    0.379835
  H      4.345413    6.228213    0.296852
  C      5.178156    5.679874    2.221952
  H      4.259480    5.165056    2.538463
  H      5.135895    6.694438    2.636274
  C      6.388344    4.942590    2.804122
  H      7.307666    5.504158    2.576961
  H      6.295944    4.896185    3.894514
  C      8.020328    0.964618    2.142366
  H      8.239731    1.192078    1.087835
  C      9.195466    0.137949    2.688441
  H      9.041606   -0.069366    3.757553
  H     10.129522    0.708893    2.598836
  C      9.312720   -1.189986    1.934080
  H      9.560433   -0.982833    0.883196
  H     10.140157   -1.777193    2.350286
  C      8.005331   -1.981264    2.001302
  H      8.097627   -2.915011    1.433641
  H      7.803940   -2.259822    3.046155
  C      6.836350   -1.152366    1.467038
  H      5.897599   -1.713402    1.549646
  H      6.994623   -0.945603    0.398840
  C      6.703103    0.178507    2.217509
  H      6.453636   -0.024690    3.268713
  H      5.877701    0.762468    1.794352
  H     10.273345    2.450549    4.671375
  H      9.496499    4.229538    4.388262
