# Supplementary material for: A 100,000-Fold Increase in C–H Bond Acidity Gives Palladium a Key Advantage in C(sp3)–H Activation Compared to Nickel
Source: J Am Chem Soc. 2025 Sep 9;147(38):34395–410. doi: 10.1021/jacs.5c07649 (PMC12464984; doi:10.1021/jacs.5c07649)
Supplement: Supplementary file 2 [file ja5c07649_si_002.zip › comp_SI/xyz/2_THF_for_potentials_pkas_and_BDFEs/fc_n0_1.xyz]

21
-1650.741700727806   r2scan-3c, C: 0, M: 1, <S^2>: 0.0
  Fe     0.000716    0.001577   -0.000079
  C     -0.000521    1.216386    1.646254
  C      1.156947    0.376267    1.646108
  C      0.715388   -0.983981    1.644310
  C     -0.714690   -0.984509    1.643531
  C     -1.157331    0.375377    1.644915
  C      0.000419    1.216394   -1.646243
  C      1.157241    0.375373   -1.646105
  C      0.714627   -0.984540   -1.644302
  C     -0.715459   -0.983960   -1.643513
  C     -1.157050    0.376277   -1.644894
  H     -0.000927    2.298386    1.619872
  H      2.185892    0.711003    1.620568
  H      1.351684   -1.859019    1.615012
  H     -1.350287   -1.860024    1.613261
  H     -2.186502    0.709318    1.618200
  H      0.000850    2.298394   -1.619866
  H      2.186444    0.709318   -1.620575
  H      1.350249   -1.860069   -1.615014
  H     -1.351732   -1.858984   -1.613252
  H     -2.185965    0.711010   -1.618188
