# Supplementary material for: A 100,000-Fold Increase in C–H Bond Acidity Gives Palladium a Key Advantage in C(sp3)–H Activation Compared to Nickel
Source: J Am Chem Soc. 2025 Sep 9;147(38):34395–410. doi: 10.1021/jacs.5c07649 (PMC12464984; doi:10.1021/jacs.5c07649)
Supplement: Supplementary file 2 [file ja5c07649_si_002.zip › comp_SI/xyz/2_THF_for_potentials_pkas_and_BDFEs/fc_p1_2.xyz]

21
-1650.565836599631   r2scan-3c, C: 1, M: 2, <S^2>: 0.785
  Fe    -0.363195    0.000412   -0.312505
  C     -0.319799    1.236747    1.326905
  C      0.799996    0.344978    1.369895
  C      0.295397   -0.985049    1.457539
  C     -1.121555   -0.922202    1.468400
  C     -1.508627    0.443483    1.384958
  C     -0.340581    1.194366   -1.981571
  C      0.806295    0.337016   -1.996193
  C      0.344566   -1.009340   -2.053738
  C     -1.073422   -0.992093   -2.073127
  C     -1.504239    0.362894   -2.026333
  H     -0.275365    2.315204    1.251741
  H      1.843583    0.627043    1.320822
  H      0.888665   -1.890623    1.452476
  H     -1.792549   -1.771908    1.465375
  H     -2.524810    0.812819    1.336863
  H     -0.329609    2.275220   -1.933884
  H      1.840240    0.652511   -1.945956
  H      0.966293   -1.895027   -2.020623
  H     -1.716844   -1.862622   -2.053011
  H     -2.531744    0.701362   -1.995668
