# Supplementary material for: A 100,000-Fold Increase in C–H Bond Acidity Gives Palladium a Key Advantage in C(sp3)–H Activation Compared to Nickel
Source: J Am Chem Soc. 2025 Sep 9;147(38):34395–410. doi: 10.1021/jacs.5c07649 (PMC12464984; doi:10.1021/jacs.5c07649)
Supplement: Supplementary file 2 [file ja5c07649_si_002.zip › comp_SI/xyz/2_THF_for_potentials_pkas_and_BDFEs/brookhart_p1_1.xyz]

31
-467.628881255376   r2scan-3c, C: 1, M: 1, <S^2>: 0.0
  O     -3.329548    2.002230    2.507507
  C     -3.106465    2.902213    3.648359
  C     -4.685960    2.082078    1.951317
  C     -1.746425    2.626129    4.238674
  H     -3.207438    3.934483    3.291838
  H     -3.908711    2.686045    4.360386
  H     -1.664248    1.584574    4.562264
  H     -0.943944    2.848132    3.529583
  H     -1.614409    3.270695    5.112822
  C     -4.782661    1.163831    0.758845
  H     -5.358835    1.775032    2.757705
  H     -4.888029    3.127702    1.688979
  H     -4.509187    0.139163    1.028308
  H     -5.818445    1.160468    0.407215
  H     -4.152382    1.503146   -0.069054
  H     -2.442524    2.007453    1.699977
  O     -1.460976    1.948095    0.978574
  C     -1.395944    2.936630   -0.102557
  C     -1.104289    0.589383    0.550949
  C     -1.836368    4.278020    0.428046
  H     -0.353253    2.953148   -0.434963
  H     -2.031751    2.587728   -0.925522
  H     -2.896248    4.279157    0.701315
  H     -1.236781    4.575413    1.293838
  H     -1.696389    5.025528   -0.358193
  C     -1.069431   -0.318050    1.755322
  H     -1.838058    0.263955   -0.196744
  H     -0.120592    0.670766    0.077964
  H     -2.054201   -0.411789    2.221677
  H     -0.754020   -1.312950    1.427103
  H     -0.351881    0.043420    2.497525
