# Supplementary material for: A 100,000-Fold Increase in C–H Bond Acidity Gives Palladium a Key Advantage in C(sp3)–H Activation Compared to Nickel
Source: J Am Chem Soc. 2025 Sep 9;147(38):34395–410. doi: 10.1021/jacs.5c07649 (PMC12464984; doi:10.1021/jacs.5c07649)
Supplement: Supplementary file 2 [file ja5c07649_si_002.zip › comp_SI/xyz/2_THF_for_potentials_pkas_and_BDFEs/h3narcl_p1_1.xyz]

15
-1207.125937837304   r2scan-3c, C: 1, M: 1, <S^2>: 0.0
  C     -3.320265    2.310639    0.062373
  C     -4.517437    1.609134    0.029788
  C     -4.520347    0.216062   -0.030394
  C     -3.308628   -0.472438   -0.070566
  C     -2.105272    0.219256   -0.038851
  C     -2.122485    1.607099    0.028566
  N     -5.787611   -0.513420   -0.065584
  H     -1.169409   -0.327517   -0.067546
  H     -3.332405    3.393632    0.112749
  H     -5.692866   -1.449167    0.343997
  H     -6.517132   -0.019430    0.460095
  H     -1.183958    2.151220    0.054456
  Cl    -6.028847    2.478665    0.061608
  Cl    -3.301055   -2.214230   -0.162820
  H     -6.134362   -0.635377   -1.024809
