# Supplementary material for: A 100,000-Fold Increase in C–H Bond Acidity Gives Palladium a Key Advantage in C(sp3)–H Activation Compared to Nickel
Source: J Am Chem Soc. 2025 Sep 9;147(38):34395–410. doi: 10.1021/jacs.5c07649 (PMC12464984; doi:10.1021/jacs.5c07649)
Supplement: Supplementary file 2 [file ja5c07649_si_002.zip › comp_SI/xyz/2_THF_for_potentials_pkas_and_BDFEs/tempo_n0_2.xyz]

29
-483.605343546995   r2scan-3c, C: 0, M: 2, <S^2>: 0.755
  O     -0.648344   -1.793726    0.748677
  N     -0.277625   -0.587118    0.531089
  C     -1.337504    0.350515    0.033007
  C      1.192582   -0.373444    0.322010
  C     -0.844342    1.800851    0.128479
  C      1.522407    1.123290    0.401239
  C      0.568597    1.995715   -0.403805
  C     -1.707074   -0.022853   -1.412312
  C     -2.568186    0.180073    0.928994
  C      1.933503   -1.111747    1.440729
  C      1.604650   -0.965021   -1.035997
  H     -0.868697    2.109879    1.182799
  H     -1.563880    2.431270   -0.407927
  H      2.559027    1.252028    0.066891
  H      1.482256    1.435672    1.454023
  H      0.622874    1.753652   -1.472460
  H      0.858965    3.048478   -0.307885
  H     -0.906545    0.208706   -2.119367
  H     -1.934433   -1.091358   -1.476578
  H     -2.597418    0.540807   -1.710586
  H     -3.015542   -0.809374    0.812713
  H     -2.302886    0.326533    1.981146
  H     -3.310162    0.935068    0.649362
  H      1.805998   -2.193272    1.358808
  H      3.000554   -0.877706    1.366744
  H      1.573620   -0.786525    2.422348
  H      1.248533   -1.996249   -1.120771
  H      2.697520   -0.967577   -1.107737
  H      1.211946   -0.387347   -1.876346
