# Supplementary material for: A 100,000-Fold Increase in C–H Bond Acidity Gives Palladium a Key Advantage in C(sp3)–H Activation Compared to Nickel
Source: J Am Chem Soc. 2025 Sep 9;147(38):34395–410. doi: 10.1021/jacs.5c07649 (PMC12464984; doi:10.1021/jacs.5c07649)
Supplement: Supplementary file 2 [file ja5c07649_si_002.zip › comp_SI/xyz/2_THF_for_potentials_pkas_and_BDFEs/h2narcl_n0_1.xyz]

14
-1206.708256921547   r2scan-3c, C: 0, M: 1, <S^2>: 0.0
  C     -3.324899    2.295698    0.075174
  C     -4.511356    1.585624    0.167067
  C     -4.566707    0.177731    0.143561
  C     -3.320531   -0.467865    0.017143
  C     -2.120806    0.219072   -0.076570
  C     -2.120869    1.609859   -0.047098
  N     -5.742459   -0.516808    0.300901
  H     -1.193598   -0.335837   -0.173430
  H     -3.348064    3.380109    0.098230
  H     -6.586263   -0.012690    0.069442
  H     -5.740152   -1.467159   -0.040528
  H     -1.186942    2.156597   -0.119694
  Cl    -6.022637    2.475521    0.321614
  Cl    -3.295449   -2.227776   -0.021281
