# Supplementary material for: A 100,000-Fold Increase in C–H Bond Acidity Gives Palladium a Key Advantage in C(sp3)–H Activation Compared to Nickel
Source: J Am Chem Soc. 2025 Sep 9;147(38):34395–410. doi: 10.1021/jacs.5c07649 (PMC12464984; doi:10.1021/jacs.5c07649)
Supplement: Supplementary file 2 [file ja5c07649_si_002.zip › comp_SI/xyz/2_THF_for_potentials_pkas_and_BDFEs/ch2pdbr_p1_1.xyz]

102
-4793.625942321466   r2scan-3c, C: 1, M: 1, <S^2>: 0.0
  Br    12.006573    6.060295    2.651191
  Pd    10.515153    4.218058    3.286606
  P     11.109104    4.073750    5.557390
  P      9.489400    3.872494    1.200554
  C      9.485735    2.214014    3.765740
  C      8.403559    1.708013    2.806153
  C      7.048017    2.232131    3.307986
  H      6.247191    1.844335    2.665124
  H      7.018610    3.329126    3.236819
  C      6.812787    1.796738    4.766246
  H      5.844487    2.189085    5.101492
  C      7.918845    2.352074    5.682727
  H      7.734392    2.052128    6.722312
  H      7.910369    3.451972    5.655473
  C      9.294141    1.827095    5.236985
  C      9.279078    0.281962    5.280904
  H     10.257651   -0.100226    4.959618
  H      9.117730   -0.045153    6.316408
  C      8.168225   -0.266520    4.370502
  H      8.177572   -1.362911    4.420834
  C      6.808935    0.264610    4.842585
  H      6.616725   -0.060623    5.873330
  H      6.006365   -0.140549    4.212498
  C      8.416569    0.166063    2.915589
  H      7.640658   -0.247826    2.258446
  H      9.386574   -0.213724    2.566626
  C      8.740513    2.157490    1.372227
  H      7.868168    2.057359    0.716165
  H      9.518251    1.492033    0.974139
  C     10.463805    2.384482    6.068565
  H     11.328408    1.721083    5.933821
  H     10.221201    2.381734    7.137143
  C     10.415428    5.420570    6.643133
  H     11.294404    6.046321    6.868967
  C      9.821291    4.918267    7.967570
  H     10.545088    4.304078    8.515954
  H      8.951134    4.281795    7.755050
  C      9.370753    6.100291    8.832446
  H      8.937184    5.722335    9.766321
  H     10.248522    6.702938    9.107010
  C      8.361565    6.975696    8.088102
  H      7.451224    6.389656    7.893429
  H      8.066166    7.828702    8.710818
  C      8.939660    7.464121    6.759480
  H      9.799061    8.121160    6.956976
  H      8.199314    8.060997    6.213049
  C      9.401068    6.294893    5.885358
  H      8.532050    5.683549    5.599377
  H      9.847946    6.666542    4.955720
  C     12.930503    4.044002    5.872514
  H     13.243493    5.069209    5.613740
  C     13.303396    3.771451    7.337464
  H     12.816894    4.496360    8.000271
  H     12.947583    2.772096    7.626806
  C     14.824429    3.842249    7.521042
  H     15.159064    4.870568    7.322864
  H     15.076920    3.617609    8.564339
  C     15.547964    2.883810    6.574166
  H     15.278025    1.848547    6.829483
  H     16.633281    2.972121    6.704458
  C     15.166116    3.160495    5.119106
  H     15.510032    4.165615    4.835825
  H     15.664005    2.449766    4.448619
  C     13.649493    3.077324    4.919424
  H     13.321829    2.046285    5.115518
  H     13.385618    3.311082    3.879985
  C      8.199120    5.143847    0.756143
  H      8.692191    5.745903   -0.024338
  C      7.893985    6.074406    1.942850
  H      7.444183    5.489590    2.758521
  H      8.825516    6.501600    2.332722
  C      6.931196    7.188346    1.522437
  H      6.706131    7.823794    2.387590
  H      7.428615    7.825991    0.777278
  C      5.644291    6.618602    0.924476
  H      5.102801    6.055771    1.699075
  H      4.983807    7.431125    0.598543
  C      5.953691    5.686347   -0.247488
  H      6.417679    6.261136   -1.061773
  H      5.029663    5.251737   -0.647701
  C      6.902919    4.558974    0.175528
  H      6.408403    3.945010    0.940745
  H      7.112427    3.903801   -0.678051
  C     10.646017    3.790558   -0.238987
  H     10.996338    4.831931   -0.332917
  C     11.866538    2.909608    0.067815
  H     11.548189    1.868498    0.221056
  H     12.344400    3.245529    0.996911
  C     12.863405    2.956262   -1.094540
  H     13.252735    3.979901   -1.191217
  H     13.718350    2.306689   -0.871720
  C     12.199906    2.538506   -2.408008
  H     12.920297    2.598800   -3.232719
  H     11.883551    1.487496   -2.335685
  C     10.981591    3.412472   -2.707667
  H     10.491461    3.085417   -3.632669
  H     11.308042    4.450258   -2.866500
  C      9.969542    3.379398   -1.555844
  H      9.564409    2.362072   -1.457964
  H      9.130217    4.046768   -1.782286
  H     10.486307    1.915224    3.412572
  H      9.175088    3.355285    3.828690
