# Supplementary material for: A 100,000-Fold Increase in C–H Bond Acidity Gives Palladium a Key Advantage in C(sp3)–H Activation Compared to Nickel
Source: J Am Chem Soc. 2025 Sep 9;147(38):34395–410. doi: 10.1021/jacs.5c07649 (PMC12464984; doi:10.1021/jacs.5c07649)
Supplement: Supplementary file 2 [file ja5c07649_si_002.zip › comp_SI/xyz/2_THF_for_potentials_pkas_and_BDFEs/oet2_n0_1.xyz]

15
-233.597266191844   r2scan-3c, C: 0, M: 1, <S^2>: 0.0
  O     -1.583525    1.206034    0.186043
  C     -2.094456   -0.054951   -0.247899
  C     -2.418795    2.292394   -0.216064
  C     -1.146154   -1.142989    0.208681
  H     -3.101668   -0.213267    0.173975
  H     -2.191301   -0.058437   -1.346988
  H     -0.150591   -0.995033   -0.221863
  H     -1.057152   -1.146693    1.299776
  H     -1.518148   -2.121765   -0.110315
  C     -1.806145    3.583122    0.283850
  H     -2.509902    2.303865   -1.315555
  H     -3.432003    2.155649    0.198904
  H     -1.725757    3.576382    1.375598
  H     -0.806406    3.727109   -0.138384
  H     -2.430507    4.432539   -0.010801
