# Supplementary material for: A 100,000-Fold Increase in C–H Bond Acidity Gives Palladium a Key Advantage in C(sp3)–H Activation Compared to Nickel
Source: J Am Chem Soc. 2025 Sep 9;147(38):34395–410. doi: 10.1021/jacs.5c07649 (PMC12464984; doi:10.1021/jacs.5c07649)
Supplement: Supplementary file 2 [file ja5c07649_si_002.zip › comp_SI/xyz/2_THF_for_potentials_pkas_and_BDFEs/chnibr_p1_2.xyz]

101
-6173.385331646128   r2scan-3c, C: 1, M: 2, <S^2>: 0.771
  C     10.373258    3.744489    3.978574
  C      9.489090    3.234546    2.827808
  C      8.042267    3.723576    2.998551
  C      8.009131    5.254986    3.080926
  C      8.907654    5.785407    4.197602
  C     10.338345    5.275104    4.029162
  P      9.651968    1.390758    2.536821
  C      9.777878    0.434496    4.124883
  C      8.616347    0.699504    5.097531
  C      8.677172   -0.292916    6.265333
  C     10.031401   -0.237671    6.974811
  C     11.177950   -0.483795    5.991798
  C     11.136761    0.519836    4.834470
  Ni    11.204730    0.757501    0.987222
  C      9.652118    0.007473   -0.057115
  C      8.316184    0.696086    0.251976
  C      7.188537   -0.138038   -0.410292
  C      7.399671   -0.213084   -1.924656
  C      8.746348   -0.883733   -2.202184
  C      9.905142   -0.069314   -1.568132
  C      9.874871    1.354076   -2.154285
  C      8.521781    2.020332   -1.882449
  C      8.300454    2.104385   -0.368520
  C      7.395466    1.199328   -2.522152
  C      8.107157    0.735937    1.762963
  C     11.233155   -0.773179   -1.861659
  P     12.473043   -0.282609   -0.583543
  C     13.881275    0.588903   -1.422795
  C     14.652159   -0.331786   -2.386199
  C     15.848673    0.412595   -2.992082
  C     15.415310    1.695896   -3.699964
  C     14.625504    2.597121   -2.751247
  C     13.422225    1.858291   -2.156925
  Br    12.736910    2.515678    1.433424
  C     13.177390   -1.905385    0.028550
  C     12.126825   -2.736255    0.783379
  C     11.871986   -2.227475    2.200648
  C     13.169084   -2.148597    3.002150
  C     14.184041   -1.255013    2.291301
  C     14.455673   -1.749149    0.869567
  H      6.223315    0.332680   -0.176746
  H      7.181030   -1.146356    0.025627
  H      6.595974   -0.811442   -2.374357
  H      8.757659   -1.903201   -1.792872
  H      8.925639   -0.958344   -3.283980
  H     10.678252    1.956790   -1.709791
  H     10.065462    1.298640   -3.234685
  H      8.528665    3.034139   -2.303328
  H      7.538555    1.146509   -3.609557
  H      6.427291    1.684076   -2.339347
  H      7.336383    2.583104   -0.149898
  H      9.087432    2.726916    0.079547
  H      7.989385   -0.289368    2.141303
  H      7.209151    1.294969    2.044792
  H     11.593076   -0.546206   -2.871911
  H     11.107193   -1.861597   -1.799756
  H     13.426004   -2.433536   -0.904080
  H     11.190349   -2.804065    0.216950
  H     12.515563   -3.762181    0.851095
  H     11.418228   -1.214271    2.164375
  H     11.130677   -2.862056    2.700879
  H     12.974415   -1.779345    4.014840
  H     13.581662   -3.162738    3.105764
  H     15.126029   -1.221146    2.851023
  H     13.799080   -0.224711    2.261227
  H     15.179936   -1.095817    0.371536
  H     14.921460   -2.743725    0.923075
  H     14.549212    0.895361   -0.603252
  H     15.007601   -1.233074   -1.877467
  H     13.981333   -0.657754   -3.193987
  H     16.557436    0.661185   -2.189111
  H     16.373214   -0.253895   -3.687493
  H     14.784365    1.439035   -4.563459
  H     16.291335    2.227494   -4.090811
  H     15.278641    2.933409   -1.933060
  H     14.277632    3.496032   -3.274432
  H     12.735376    1.583551   -2.969326
  H     12.879021    2.516735   -1.471724
  H      9.670535   -0.601003    3.758527
  H      8.688252    1.721646    5.489486
  H      7.651673    0.616526    4.582327
  H      7.865118   -0.075960    6.969877
  H      8.507284   -1.309250    5.881471
  H     10.158019    0.752411    7.436696
  H     10.062822   -0.975113    7.785847
  H     11.098022   -1.504569    5.588973
  H     12.145286   -0.415650    6.504255
  H     11.293664    1.528152    5.232599
  H     11.950207    0.325555    4.124503
  H      9.888861    3.670164    1.899388
  H      7.608192    3.294636    3.912054
  H      7.420474    3.400024    2.158296
  H      8.343839    5.668353    2.118259
  H      6.973916    5.586344    3.228009
  H      8.890708    6.881999    4.208390
  H      8.516823    5.448567    5.168955
  H     10.972434    5.626211    4.852243
  H     10.766937    5.675953    3.099071
  H     10.000617    3.352267    4.932885
  H     11.402958    3.397470    3.852574
  H      9.670385   -1.000575    0.400238
