# Supplementary material for: A 100,000-Fold Increase in C–H Bond Acidity Gives Palladium a Key Advantage in C(sp3)–H Activation Compared to Nickel
Source: J Am Chem Soc. 2025 Sep 9;147(38):34395–410. doi: 10.1021/jacs.5c07649 (PMC12464984; doi:10.1021/jacs.5c07649)
Supplement: Supplementary file 2 [file ja5c07649_si_002.zip › comp_SI/xyz/2_THF_for_potentials_pkas_and_BDFEs/chnibr_n0_1.xyz]

101
-6173.560572759501   r2scan-3c, C: 0, M: 1, <S^2>: 0.0
  C      9.609036    4.516484    3.545454
  C     10.618209    3.360600    3.520614
  C     11.901660    3.790702    2.791645
  C     12.511923    5.028522    3.456531
  C     11.510190    6.183288    3.513563
  C     10.220384    5.752782    4.214240
  P      9.926165    1.731478    2.880901
  C      9.530872    0.812363    4.452876
  C      9.072014   -0.621247    4.152506
  C      8.857393   -1.408699    5.448464
  C      7.857121   -0.700549    6.364388
  C      8.310083    0.729701    6.662770
  C      8.532823    1.528604    5.372446
  Ni    11.096922    0.578440    1.442026
  C      9.513338    0.695341    0.272760
  C      8.545038    1.873349    0.536741
  C      7.212429    1.611015   -0.201399
  C      7.452474    1.478811   -1.710196
  C      8.418771    0.315627   -1.966048
  C      9.765419    0.563820   -1.248662
  C     10.354666    1.877019   -1.786783
  C      9.394604    3.043514   -1.531241
  C      9.150456    3.169996   -0.023601
  C      8.063726    2.779809   -2.247556
  C      8.297249    1.997215    2.040667
  C     10.721156   -0.602255   -1.504859
  P     12.029714   -0.524914   -0.196414
  C     13.646944    0.116492   -0.913017
  C     13.708227    0.112520   -2.446785
  C     15.104233    0.517971   -2.932992
  C     15.508443    1.886457   -2.382123
  C     15.428101    1.904872   -0.854816
  C     14.034415    1.499507   -0.365519
  Br    12.875348    0.054476    3.037636
  C     12.435889   -2.296539    0.210293
  C     12.892601   -3.135939   -0.990914
  C     13.249304   -4.563276   -0.556560
  C     12.085529   -5.234173    0.174249
  C     11.640078   -4.393874    1.372523
  C     11.267822   -2.972275    0.940951
  H      6.512633    2.436058   -0.000593
  H      6.758850    0.690027    0.192072
  H      6.497583    1.280044   -2.217031
  H      7.984119   -0.625217   -1.599037
  H      8.592337    0.199593   -3.046504
  H     11.313763    2.077583   -1.290520
  H     10.552691    1.776733   -2.864236
  H      9.841367    3.974097   -1.908243
  H      8.228793    2.698754   -3.330995
  H      7.372986    3.618155   -2.081071
  H      8.471796    4.011308    0.181024
  H     10.101056    3.379549    0.485459
  H      7.643018    1.178637    2.371285
  H      7.803265    2.938676    2.305981
  H     11.109762   -0.606579   -2.529440
  H     10.188021   -1.550780   -1.352853
  H     13.272817   -2.212827    0.922078
  H     12.085836   -3.174957   -1.737608
  H     13.760388   -2.675067   -1.477632
  H     13.544790   -5.153120   -1.433441
  H     14.121164   -4.523974    0.112594
  H     11.239990   -5.349863   -0.520100
  H     12.371734   -6.242143    0.499654
  H     12.457901   -4.343848    2.106168
  H     10.786348   -4.864498    1.876158
  H     10.392427   -3.021864    0.276784
  H     10.979255   -2.369002    1.810945
  H     14.393561   -0.602861   -0.538867
  H     13.442876   -0.872328   -2.848311
  H     12.970590    0.826437   -2.839358
  H     15.832839   -0.237218   -2.603135
  H     15.125065    0.524704   -4.030153
  H     14.830634    2.652070   -2.788216
  H     16.520872    2.146552   -2.715668
  H     16.170415    1.205080   -0.443217
  H     15.680407    2.900583   -0.468937
  H     13.303547    2.247368   -0.704049
  H     13.996505    1.490075    0.729130
  H     10.503039    0.750323    4.968105
  H      8.127480   -0.600115    3.589122
  H      9.815383   -1.119309    3.517401
  H      8.511904   -2.423438    5.214170
  H      9.820319   -1.509142    5.970147
  H      6.873408   -0.673671    5.872357
  H      7.731539   -1.261819    7.298730
  H      9.251860    0.698613    7.229813
  H      7.572974    1.242754    7.293287
  H      7.572463    1.645690    4.849164
  H      8.891303    2.534482    5.620312
  H     10.898253    3.127943    4.560933
  H     11.668299    4.023274    1.743005
  H     12.620848    2.964641    2.783492
  H     12.825016    4.768444    4.478572
  H     13.416273    5.332079    2.914202
  H     11.951252    7.047399    4.026145
  H     11.272698    6.505869    2.488893
  H      9.490533    6.572253    4.211886
  H     10.437672    5.520120    5.267155
  H      9.325909    4.768711    2.513888
  H      8.689024    4.227265    4.066443
  H      9.014778   -0.237071    0.615676
