# Supplementary material for: A 100,000-Fold Increase in C–H Bond Acidity Gives Palladium a Key Advantage in C(sp3)–H Activation Compared to Nickel
Source: J Am Chem Soc. 2025 Sep 9;147(38):34395–410. doi: 10.1021/jacs.5c07649 (PMC12464984; doi:10.1021/jacs.5c07649)
Supplement: Supplementary file 2 [file ja5c07649_si_002.zip › comp_SI/xyz/2_THF_for_potentials_pkas_and_BDFEs/me3pyh_p1_1.xyz]

21
-366.600158240207   r2scan-3c, C: 1, M: 1, <S^2>: 0.0
  C      1.484685    0.195501   -0.134645
  C      0.819840   -0.994561    0.084910
  C     -0.572736   -1.018907    0.213327
  C     -1.274232    0.187971    0.120360
  C     -0.604981    1.374789   -0.101066
  N      0.745175    1.328390   -0.219914
  C      2.960409    0.325569   -0.278164
  H      1.397157   -1.910232    0.157967
  C     -1.298528   -2.307276    0.418499
  H     -2.354185    0.208047    0.222399
  C     -1.261071    2.706003   -0.219560
  H      1.236759    2.203711   -0.380671
  H      3.213297    0.791565   -1.237012
  H      3.433099   -0.655181   -0.224539
  H      3.366386    0.959171    0.518645
  H     -1.589457   -2.715690   -0.557996
  H     -2.212979   -2.158485    0.997679
  H     -0.664177   -3.047462    0.911354
  H     -2.338197    2.608602   -0.083120
  H     -1.065787    3.141123   -1.206268
  H     -0.866992    3.396653    0.534275
