# Supplementary material for: A 100,000-Fold Increase in C–H Bond Acidity Gives Palladium a Key Advantage in C(sp3)–H Activation Compared to Nickel
Source: J Am Chem Soc. 2025 Sep 9;147(38):34395–410. doi: 10.1021/jacs.5c07649 (PMC12464984; doi:10.1021/jacs.5c07649)
Supplement: Supplementary file 2 [file ja5c07649_si_002.zip › comp_SI/xyz/2_THF_for_potentials_pkas_and_BDFEs/h2narf_n0_1.xyz]

14
-486.03034088148   r2scan-3c, C: 0, M: 1, <S^2>: 0.0
  C     -3.334281    2.305710    0.113546
  C     -4.499305    1.569331    0.207834
  C     -4.542446    0.171931    0.153847
  C     -3.315605   -0.484401   -0.009337
  C     -2.118145    0.219500   -0.106793
  C     -2.151042    1.600602   -0.042644
  N     -5.741990   -0.512065    0.328724
  F     -5.677856    2.230464    0.359887
  F     -0.988472    2.299915   -0.136703
  H     -1.174130   -0.299974   -0.233535
  H     -3.304159   -1.570010   -0.057652
  H     -3.353925    3.389312    0.159033
  H     -5.746966   -1.439126   -0.073523
  H     -6.563915    0.009248    0.055741
