# Supplementary material for: A 100,000-Fold Increase in C–H Bond Acidity Gives Palladium a Key Advantage in C(sp3)–H Activation Compared to Nickel
Source: J Am Chem Soc. 2025 Sep 9;147(38):34395–410. doi: 10.1021/jacs.5c07649 (PMC12464984; doi:10.1021/jacs.5c07649)
Supplement: Supplementary file 2 [file ja5c07649_si_002.zip › comp_SI/xyz/2_THF_for_potentials_pkas_and_BDFEs/me3py_n0_1.xyz]

20
-366.148066806402   r2scan-3c, C: 0, M: 1, <S^2>: 0.0
  C      1.445064    0.222592   -0.116810
  C      0.782472   -0.999039   -0.233172
  C     -0.605869   -1.047796   -0.111517
  C     -1.273342    0.154813    0.119905
  C     -0.546784    1.340343    0.225019
  N      0.791123    1.374014    0.108546
  C      2.939391    0.314188   -0.242153
  H      1.348987   -1.907717   -0.421069
  C     -1.351063   -2.347650   -0.199819
  H     -2.356194    0.171847    0.215674
  C     -1.230008    2.655275    0.472601
  H      3.385663   -0.664509   -0.434066
  H      3.373069    0.724663    0.676399
  H      3.211835    0.992419   -1.058120
  H     -2.358126   -2.201050   -0.600392
  H     -0.818483   -3.068699   -0.826107
  H     -1.455306   -2.790698    0.798366
  H     -0.861197    3.105809    1.400649
  H     -2.313618    2.536162    0.546571
  H     -1.006801    3.358067   -0.337546
