# Supplementary material for: A 100,000-Fold Increase in C–H Bond Acidity Gives Palladium a Key Advantage in C(sp3)–H Activation Compared to Nickel
Source: J Am Chem Soc. 2025 Sep 9;147(38):34395–410. doi: 10.1021/jacs.5c07649 (PMC12464984; doi:10.1021/jacs.5c07649)
Supplement: Supplementary file 2 [file ja5c07649_si_002.zip › comp_SI/xyz/2_THF_for_potentials_pkas_and_BDFEs/h3narf_p1_1.xyz]

15
-486.455225116756   r2scan-3c, C: 1, M: 1, <S^2>: 0.0
  C     -3.321447    2.300255    0.251625
  C     -4.495953    1.575853    0.211293
  C     -4.500525    0.210058   -0.040902
  C     -3.308404   -0.461416   -0.260371
  C     -2.107727    0.237187   -0.227127
  C     -2.145135    1.599414    0.027232
  N     -5.785880   -0.496552   -0.078043
  F     -5.671363    2.193831    0.419448
  F     -0.989414    2.282859    0.059549
  H     -1.160940   -0.263399   -0.394783
  H     -3.311762   -1.529539   -0.458141
  H     -3.324908    3.366521    0.449625
  H     -6.325448   -0.355248    0.782401
  H     -6.373932   -0.181838   -0.857932
  H     -5.650747   -1.505495   -0.186921
