# Supplementary material for: A 100,000-Fold Increase in C–H Bond Acidity Gives Palladium a Key Advantage in C(sp3)–H Activation Compared to Nickel
Source: J Am Chem Soc. 2025 Sep 9;147(38):34395–410. doi: 10.1021/jacs.5c07649 (PMC12464984; doi:10.1021/jacs.5c07649)
Supplement: Supplementary file 2 [file ja5c07649_si_002.zip › comp_SI/xyz/2_THF_for_potentials_pkas_and_BDFEs/hoet2_p1_1.xyz]

16
-234.003529958395   r2scan-3c, C: 1, M: 1, <S^2>: 0.0
  O     -1.948119    1.331951    0.306288
  C     -2.653861    0.073617   -0.148095
  C     -0.686950    1.671461   -0.455980
  C     -3.835995   -0.152699    0.748281
  H     -2.917254    0.228442   -1.197822
  H     -1.884008   -0.692795   -0.049469
  H     -4.327764   -1.073061    0.417775
  H     -3.528393   -0.278777    1.789239
  H     -4.562920    0.661785    0.670866
  C     -0.150222    2.964215    0.083515
  H     -0.039238    0.816282   -0.259258
  H     -0.965685    1.716432   -1.512274
  H     -0.848491    3.791010   -0.081093
  H      0.771324    3.192284   -0.461144
  H      0.087460    2.884802    1.147258
  H     -2.566549    2.089379    0.266012
