# Supplementary material for: A 100,000-Fold Increase in C–H Bond Acidity Gives Palladium a Key Advantage in C(sp3)–H Activation Compared to Nickel
Source: J Am Chem Soc. 2025 Sep 9;147(38):34395–410. doi: 10.1021/jacs.5c07649 (PMC12464984; doi:10.1021/jacs.5c07649)
Supplement: Supplementary file 2 [file ja5c07649_si_002.zip › comp_SI/xyz/2_THF_for_potentials_pkas_and_BDFEs/tempoh_n0_1.xyz]

30
-484.211563861319   r2scan-3c, C: 0, M: 1, <S^2>: 0.0
  O     -0.010125    1.988439    0.390196
  N      0.026589    0.549265    0.593086
  C     -1.279281   -0.001170    0.136469
  C      1.286232    0.041716   -0.017869
  C     -1.202317   -1.527953    0.307723
  C      1.282147   -1.486471    0.157941
  C      0.014160   -2.145216   -0.373315
  C     -2.348648    0.540516    1.096021
  C     -1.690274    0.370318   -1.300924
  C      1.511816    0.426273   -1.492818
  C      2.443319    0.621301    0.808710
  H     -2.134536   -1.959619   -0.077952
  H     -1.160051   -1.754767    1.382452
  H      1.378093   -1.712729    1.229296
  H      2.174824   -1.886396   -0.339282
  H      0.044042   -3.223735   -0.175589
  H     -0.052637   -2.033002   -1.462491
  H     -2.053833    0.365666    2.136448
  H     -2.505585    1.613321    0.949674
  H     -3.299449    0.028651    0.912246
  H     -1.544280    1.439289   -1.479183
  H     -1.137529   -0.187790   -2.058200
  H     -2.754071    0.146110   -1.435953
  H      2.561913    0.249901   -1.750846
  H      0.901593   -0.156356   -2.185091
  H      1.299078    1.487339   -1.649645
  H      3.382652    0.142858    0.510874
  H      2.544257    1.698759    0.647549
  H      2.281853    0.437547    1.876486
  H      0.040894    2.337304    1.289528
