# Supplementary material for: A 100,000-Fold Increase in C–H Bond Acidity Gives Palladium a Key Advantage in C(sp3)–H Activation Compared to Nickel
Source: J Am Chem Soc. 2025 Sep 9;147(38):34395–410. doi: 10.1021/jacs.5c07649 (PMC12464984; doi:10.1021/jacs.5c07649)
Supplement: Supplementary file 2 [file ja5c07649_si_002.zip › comp_SI/xyz/3_HFIP_Pd(APAQ)_PES/n_arf_butyramide_n0_1.xyz]

28
-1252.782224194595   r2scan-3c, C: 0, M: 1, <S^2>: 0.0
  N      2.071382    0.579095    0.460526
  C      2.692735   -0.650296    0.301499
  C      0.798253    0.856364   -0.037496
  C      4.848931   -1.959760    0.567456
  O      2.184370   -1.550251   -0.349073
  C      4.021160   -0.760069    1.015813
  C     -0.197962    1.358117    0.798427
  C      0.468959    0.672982   -1.382505
  C      6.177364   -2.034217    1.317068
  H      4.273600   -2.878110    0.728127
  H      3.806127   -0.827833    2.093160
  H      4.581548    0.173737    0.876805
  C     -1.471052    1.652680    0.333764
  F      0.076558    1.552543    2.095653
  C     -0.808688    0.942239   -1.840098
  F      1.397067    0.289667   -2.262149
  H      6.014238   -2.131189    2.396524
  H      6.765728   -2.895774    0.986161
  H      6.776176   -1.131974    1.148448
  C     -1.808986    1.438521   -1.002066
  F     -2.353368    2.122593    1.219916
  F     -1.067519    0.748859   -3.139363
  C     -3.162951    1.724291   -1.596039
  F     -3.073675    2.640238   -2.591049
  F     -4.044733    2.196247   -0.700750
  F     -3.701219    0.605897   -2.139076
  H      5.029822   -1.888723   -0.512087
  H      2.435796    1.202316    1.170026
