# Supplementary material for: A 100,000-Fold Increase in C–H Bond Acidity Gives Palladium a Key Advantage in C(sp3)–H Activation Compared to Nickel
Source: J Am Chem Soc. 2025 Sep 9;147(38):34395–410. doi: 10.1021/jacs.5c07649 (PMC12464984; doi:10.1021/jacs.5c07649)
Supplement: Supplementary file 2 [file ja5c07649_si_002.zip › comp_SI/xyz/3_HFIP_Pd(APAQ)_PES/hoac_n0_1.xyz]

8
-229.064967476482   r2scan-3c, C: 0, M: 1, <S^2>: 0.0
  C     -0.085316    0.125643    0.000038
  O     -0.633061    1.209942    0.000083
  O     -0.775611   -1.036236   -0.000091
  H     -1.724688   -0.823715    0.000038
  C      1.393730   -0.106574   -0.000062
  H      1.674767   -0.690105    0.882387
  H      1.674429   -0.692662   -0.880898
  H      1.920499    0.846989   -0.001456
