# Supplementary material for: A 100,000-Fold Increase in C–H Bond Acidity Gives Palladium a Key Advantage in C(sp3)–H Activation Compared to Nickel
Source: J Am Chem Soc. 2025 Sep 9;147(38):34395–410. doi: 10.1021/jacs.5c07649 (PMC12464984; doi:10.1021/jacs.5c07649)
Supplement: Supplementary file 2 [file ja5c07649_si_002.zip › comp_SI/xyz/0_CH2CL2_1_ch2_transition_state/ch2pdbr_sym_ts_p1_1.xyz]

102
-4793.624437632596   r2scan-3c, C: 1, M: 1, <S^2>: 0.0
  Pd     2.385834    3.256875    4.053204
  Br     1.028458    4.074894    2.192552
  P      3.344367    1.418105    2.964244
  P      1.759319    4.876386    5.629502
  C      2.304275    6.618632    5.319549
  H      2.244132    7.127622    6.295859
  C      3.767695    6.631233    4.848536
  H      4.411944    6.116965    5.572505
  H      3.838416    6.075710    3.901019
  C      2.203985    0.015037    2.565108
  H      2.851109   -0.859612    2.386042
  C      1.361271    0.280674    1.309193
  H      2.003915    0.459015    0.439467
  H      0.765672    1.190423    1.463057
  C     -0.048645    4.895001    6.002448
  H     -0.509443    5.276563    5.077447
  C      5.015402    0.659916    0.798529
  H      4.315957   -0.156725    0.585945
  H      5.766889    0.270346    1.499654
  C      0.368622   -1.460029    3.483297
  H     -0.277826   -1.637283    4.351310
  H      0.971332   -2.368365    3.339523
  C      3.361373    8.815326    3.651069
  H      3.434403    8.337737    2.662997
  H      3.706471    9.849718    3.533897
  C      4.257960    8.066679    4.638173
  H      4.257050    8.592178    5.603981
  H      5.294990    8.050716    4.281780
  C      4.283614    1.850849    1.435374
  H      3.508132    2.206240    0.738379
  C      2.632335    4.361392    7.215074
  H      1.830774    4.119839    7.922809
  H      3.127108    5.260429    7.602322
  C      0.428369   -0.902921    1.029736
  H     -0.177271   -0.685852    0.141683
  H      1.032969   -1.791507    0.796839
  C      4.588817    0.726848    4.194493
  H      4.414525   -0.355389    4.235649
  H      5.569026    0.864682    3.722909
  C     -0.469581   -1.201903    2.230718
  H     -1.131207   -0.341900    2.410813
  H     -1.113443   -2.064128    2.019221
  C     -2.468579    4.395874    7.609610
  H     -3.557769    4.408405    7.736798
  H     -2.041331    4.000795    8.543097
  C      5.947765    3.442925    0.410633
  H      6.648999    4.258520    0.624319
  H      5.199401    3.836977   -0.291811
  C     -0.429183    5.822820    7.166808
  H      0.060683    5.477743    8.088011
  H     -0.080312    6.844717    6.977809
  C      1.300288   -0.280117    3.773259
  H      1.903391   -0.489441    4.665255
  H      0.698764    0.615834    3.990853
  C      1.903761    8.791757    4.113424
  H      1.261158    9.299707    3.384322
  H      1.812777    9.342763    5.060787
  C      5.717561    1.099637   -0.491788
  H      6.254773    0.246648   -0.923674
  H      4.959112    1.407421   -1.225864
  C      1.405456    7.356630    4.317374
  H      1.421242    6.822200    3.358085
  H      0.365758    7.371545    4.663610
  C     -0.566699    3.465720    6.229334
  H     -0.076074    3.027654    7.111451
  H     -0.310931    2.832431    5.369147
  C      6.677090    2.262467   -0.232996
  H      7.152615    2.576689   -1.169914
  H      7.481035    1.923917    0.437028
  C     -2.082617    3.475669    6.450340
  H     -2.574430    3.822760    5.530293
  H     -2.433364    2.453481    6.636841
  C     -1.947851    5.815029    7.378387
  H     -2.200569    6.461332    8.227599
  H     -2.436012    6.243315    6.491271
  C      5.241823    3.022934    1.703803
  H      4.687094    3.870162    2.129158
  H      5.996024    2.723534    2.446188
  C      3.638530    3.180724    7.161894
  C      3.241425    2.080562    8.167597
  H      2.217924    1.743860    7.947803
  H      3.239964    2.503793    9.180773
  C      4.220140    0.897676    8.092457
  H      3.914892    0.136435    8.821868
  C      5.638341    1.387348    8.414210
  H      6.342772    0.545624    8.388211
  H      5.667180    1.812641    9.425962
  C      6.050090    2.450992    7.387589
  H      7.065143    2.806570    7.606733
  C      6.030492    1.837195    5.977965
  H      6.744482    1.004992    5.920759
  H      6.333521    2.585515    5.231418
  C      4.619898    1.317923    5.630320
  C      4.196786    0.278014    6.686052
  H      3.188104   -0.090782    6.454652
  H      4.880436   -0.579842    6.640218
  C      5.078110    3.639560    7.465762
  H      5.109352    4.085392    8.468584
  H      5.375202    4.418144    6.749683
  C      3.666568    2.517525    5.773909
  H      2.622047    2.115301    5.609272
  H      4.053407    3.303660    5.060394
