# Supplementary material for: A 100,000-Fold Increase in C–H Bond Acidity Gives Palladium a Key Advantage in C(sp3)–H Activation Compared to Nickel
Source: J Am Chem Soc. 2025 Sep 9;147(38):34395–410. doi: 10.1021/jacs.5c07649 (PMC12464984; doi:10.1021/jacs.5c07649)
Supplement: Supplementary file 2 [file ja5c07649_si_002.zip › comp_SI/xyz/0_CH2CL2_4_truncated_systems_EDA/ch2pdbr_trunc_p1_1.xyz]

100
-4717.293507653408   r2scan-3c, C: 1, M: 1, <S^2>: 0.0
  Br    12.014359    6.051616    2.646364
  Pd    10.521742    4.209675    3.283572
  P     11.115992    4.065838    5.554472
  P      9.494581    3.863189    1.198034
  C      9.493271    2.205580    3.763360
  C      8.410736    1.698873    2.804480
  C      7.054896    2.221612    3.306949
  H      6.249768    1.834240    2.669461
  H      7.014872    3.319375    3.239633
  C      6.820722    1.785893    4.765248
  H      5.852430    2.178790    5.100453
  C      7.926657    2.342375    5.681134
  H      7.735958    2.043576    6.719755
  H      7.908944    3.443087    5.656569
  C      9.302249    1.818760    5.234758
  C      9.288636    0.273549    5.278718
  H     10.267762   -0.111617    4.962590
  H      9.125325   -0.045071    6.316488
  C      8.177937   -0.275996    4.368855
  H      8.178466   -1.373788    4.423032
  C      6.818317    0.253748    4.841589
  H      6.626036   -0.070826    5.872866
  H      6.014926   -0.151379    4.211992
  C      8.425197    0.156851    2.913880
  H      7.645436   -0.248737    2.256265
  H      9.392090   -0.227075    2.560910
  C     10.421818    5.412959    6.639540
  H     11.291778    6.050786    6.869863
  C      9.827839    4.910932    7.964144
  H     10.556849    4.298893    8.508623
  H      8.962609    4.266826    7.750674
  C      9.376645    6.093169    8.828377
  H      8.944298    5.714961    9.762654
  H     10.254679    6.696095    9.101397
  C      8.366802    6.967474    8.083591
  H      7.456634    6.381108    7.889525
  H      8.071828    7.821043    8.705753
  C      8.944586    7.455581    6.754689
  H      9.803895    8.112700    6.952133
  H      8.203429    8.052435    6.209194
  C      9.406816    6.286124    5.881279
  H      8.537973    5.674696    5.594470
  H      9.853420    6.660218    4.951769
  C     12.937383    4.037379    5.870019
  H     13.291717    5.051399    5.615844
  C     13.310009    3.766298    7.335291
  H     12.822729    4.491262    7.997803
  H     12.950196    2.766652    7.623165
  C     14.830977    3.838253    7.519070
  H     15.165570    4.866610    7.322413
  H     15.080981    3.612779    8.562866
  C     15.555319    2.879282    6.573317
  H     15.285640    1.844278    6.829403
  H     16.640584    2.968501    6.704045
  C     15.173609    3.154346    5.117881
  H     15.514051    4.160496    4.834016
  H     15.673665    2.444126    4.448275
  C     13.657065    3.070063    4.918079
  H     13.317679    2.040657    5.113830
  H     13.396476    3.305225    3.878006
  C      8.203854    5.134520    0.754757
  H      8.685739    5.748095   -0.024696
  C      7.899399    6.064568    1.942053
  H      7.451210    5.480223    2.759109
  H      8.830930    6.494560    2.330686
  C      6.935987    7.178458    1.522892
  H      6.710453    7.814292    2.387716
  H      7.432643    7.815773    0.776985
  C      5.648671    6.608470    0.925975
  H      5.107788    6.045498    1.700788
  H      4.988368    7.421271    0.600354
  C      5.957350    5.676663   -0.246548
  H      6.421489    6.251431   -1.060744
  H      5.033722    5.241211   -0.646634
  C      6.907231    4.549415    0.175294
  H      6.417660    3.928715    0.939395
  H      7.121589    3.896416   -0.679060
  C     10.649745    3.781611   -0.242720
  H     11.028455    4.810781   -0.368992
  C     11.870726    2.900784    0.062744
  H     11.544984    1.861362    0.225972
  H     12.351861    3.239544    0.989303
  C     12.866470    2.947919   -1.100548
  H     13.253095    3.972713   -1.195907
  H     13.722895    2.299320   -0.879944
  C     12.201743    2.530043   -2.413404
  H     12.921098    2.590810   -3.239086
  H     11.885796    1.479080   -2.340591
  C     10.982801    3.403651   -2.711665
  H     10.490017    3.074563   -3.634621
  H     11.307519    4.441346   -2.872833
  C      9.971967    3.370171   -1.558800
  H      9.564154    2.353059   -1.455662
  H      9.132067    4.037490   -1.784390
  H     10.492533    1.900836    3.410844
  H      9.188899    3.369224    3.822785
  H     10.887016    3.008023    6.411122
  H     10.088043    2.061183    5.895692
  H      8.581857    1.858691    1.775428
  H      8.805029    2.741060    0.783350
