# Supplementary material for: A 100,000-Fold Increase in C–H Bond Acidity Gives Palladium a Key Advantage in C(sp3)–H Activation Compared to Nickel
Source: J Am Chem Soc. 2025 Sep 9;147(38):34395–410. doi: 10.1021/jacs.5c07649 (PMC12464984; doi:10.1021/jacs.5c07649)
Supplement: Supplementary file 2 [file ja5c07649_si_002.zip › comp_SI/xyz/0_CH2CL2_4_truncated_systems_EDA/ch2nibr_trunc_p1_1.xyz]

100
-6097.662518176812   r2scan-3c, C: 1, M: 1, <S^2>: 0.0
  Br    10.369597    3.461740    0.715754
  Ni     9.966979    3.599302    2.982519
  P     11.910980    4.587286    3.454394
  P      7.961890    2.612457    2.947690
  C      9.820548    3.340121    5.107509
  C      8.477813    2.988654    5.768186
  C      7.878929    4.295843    6.318877
  H      6.925617    4.079698    6.818262
  H      7.663754    4.988890    5.493431
  C      8.850938    4.965752    7.303196
  H      8.398370    5.893173    7.677756
  C     10.167975    5.307597    6.587120
  H      9.971380    6.014014    5.766253
  H     10.856355    5.807046    7.281334
  C     10.825752    4.027849    6.044679
  C     11.079409    3.056943    7.218266
  H     11.551645    2.139430    6.840401
  H     11.783729    3.529225    7.915584
  C      9.762343    2.724086    7.934012
  H      9.964379    2.039403    8.769455
  C      9.132486    4.014900    8.473210
  H      9.811501    4.493099    9.191809
  H      8.198086    3.786760    9.003375
  C      8.795059    2.047804    6.950624
  H      7.855184    1.790993    7.456888
  H      9.231395    1.113359    6.570085
  C     11.949842    6.404612    3.035684
  H     12.558880    6.463389    2.118009
  C     12.607087    7.284311    4.109896
  H     12.010924    7.230443    5.032564
  H     13.609906    6.915452    4.354599
  C     12.680447    8.739810    3.636066
  H     13.141655    9.353457    4.419408
  H     13.334813    8.799004    2.754428
  C     11.293655    9.276644    3.279652
  H     10.671086    9.301591    4.186189
  H     11.368847   10.308381    2.915317
  C     10.619700    8.392928    2.229279
  H     11.191773    8.441870    1.291479
  H      9.610210    8.760665    2.008245
  C     10.547373    6.933667    2.687580
  H      9.897913    6.857964    3.572815
  H     10.095046    6.313654    1.903987
  C     13.396097    3.831280    2.648534
  H     13.293174    4.052855    1.573542
  C     14.728767    4.428436    3.126099
  H     14.741402    5.514124    2.975532
  H     14.845828    4.245871    4.205071
  C     15.900217    3.790355    2.368506
  H     15.829667    4.063462    1.306117
  H     16.842894    4.206182    2.744686
  C     15.893531    2.267127    2.502041
  H     16.050824    1.994148    3.555724
  H     16.724338    1.834267    1.931703
  C     14.562165    1.684573    2.025754
  H     14.435294    1.887949    0.952754
  H     14.551934    0.594948    2.150738
  C     13.386409    2.301411    2.789787
  H     13.458207    2.029760    3.854821
  H     12.437638    1.897845    2.415125
  C      6.512661    3.513373    2.216774
  H      5.633556    2.929030    2.527338
  C      6.570845    3.564250    0.683266
  H      7.485250    4.088727    0.376261
  H      6.623559    2.553270    0.263032
  C      5.350672    4.300664    0.120595
  H      5.418694    4.337539   -0.973548
  H      4.440591    3.733409    0.365241
  C      5.240073    5.711516    0.698443
  H      6.114305    6.300531    0.384347
  H      4.352108    6.218402    0.301681
  C      5.185390    5.665490    2.225108
  H      4.266901    5.149657    2.540456
  H      5.142997    6.678956    2.642148
  C      6.395722    4.926941    2.805361
  H      7.314845    5.489460    2.579569
  H      6.304699    4.875599    3.896216
  C      8.026763    0.950161    2.134788
  H      8.249011    1.142914    1.072721
  C      9.201840    0.121996    2.678784
  H      9.047310   -0.077819    3.750850
  H     10.136891    0.691142    2.586959
  C      9.318170   -1.204536    1.921842
  H      9.564809   -0.993309    0.871532
  H     10.145695   -1.793409    2.335696
  C      8.010487   -1.995422    1.988392
  H      8.101984   -2.928091    1.418739
  H      7.809611   -2.275607    3.032762
  C      6.841555   -1.165047    1.456219
  H      5.902126   -1.724727    1.540902
  H      6.997257   -0.957128    0.388100
  C      6.709242    0.164520    2.209159
  H      6.463551   -0.033991    3.263562
  H      5.883350    0.749336    1.787954
  H     10.283383    2.430531    4.668138
  H      9.502649    4.214599    4.371473
  H     12.565590    4.711768    4.666610
  H     11.796383    4.191574    5.664934
  H      7.243539    2.123811    4.020366
  H      7.758554    2.466050    5.202363
