# Supplementary material for: A 100,000-Fold Increase in C–H Bond Acidity Gives Palladium a Key Advantage in C(sp3)–H Activation Compared to Nickel
Source: J Am Chem Soc. 2025 Sep 9;147(38):34395–410. doi: 10.1021/jacs.5c07649 (PMC12464984; doi:10.1021/jacs.5c07649)
Supplement: Supplementary file 2 [file ja5c07649_si_002.zip › comp_SI/xyz/0_CH2CL2_0_geometry_check_pdbrpd_and_ch2_transition_state/opt_from_xrd_pdbrpd/ch2pdbr_xrd_p1_1.wb97x-3c.xyz]

102
-397.108912081834   wb97x-3c, C: 1, M: 1, <S^2>: 0.0
  Pd     3.279153    3.208029    4.765285
  Br     5.597306    3.471657    5.479414
  P      2.516745    1.842712    6.524093
  P      3.465655    4.316501    2.706565
  C      3.744335    6.133808    2.666099
  H      3.565386    6.432027    1.628202
  C      2.741658    6.860388    3.556179
  H      1.723885    6.639544    3.238642
  H      2.845899    6.499141    4.583842
  C      3.381960    0.227259    6.716631
  H      2.670114   -0.418145    7.242224
  C      4.662489    0.313974    7.539705
  H      4.459800    0.716750    8.531176
  H      5.357786    0.999576    7.052264
  C      4.751106    3.548685    1.638634
  H      5.688372    3.783178    2.151595
  C      1.814631    1.738770    9.257651
  H      2.315995    0.772544    9.306866
  H      0.769204    1.542528    9.007840
  C      4.307898   -1.751059    5.480747
  H      4.522826   -2.154239    4.490015
  H      3.597439   -2.435335    5.953438
  C      4.390421    8.726001    3.896675
  H      4.571606    8.447566    4.939008
  H      4.536274    9.805055    3.828478
  C      2.964946    8.364172    3.520650
  H      2.751591    8.733476    2.513420
  H      2.256104    8.852186    4.191176
  C      2.437160    2.623460    8.182785
  H      3.490661    2.789552    8.429946
  C      1.837625    3.996268    1.851719
  H      1.527163    4.922669    1.368093
  H      2.079797    3.299576    1.049967
  C      5.305394   -1.058778    7.670667
  H      6.231061   -0.973194    8.241585
  H      4.641066   -1.712275    8.243878
  C      0.800884    1.326436    5.999801
  H      0.900231    0.266400    5.767926
  H      0.147510    1.386820    6.869584
  C      5.576395   -1.683642    6.313166
  H      6.322693   -1.084610    5.782994
  H      6.001620   -2.680991    6.435124
  C      5.772568    1.967920   -0.611793
  H      6.597617    1.523189   -1.170181
  H      4.853437    1.703250   -1.143196
  C      1.814971    4.666733    9.488399
  H      1.296187    5.625294    9.441443
  H      2.859237    4.883709    9.730233
  C      4.803597    4.129774    0.229658
  H      3.848504    3.960876   -0.274642
  H      4.957268    5.208129    0.264325
  C      3.666956   -0.379409    5.344362
  H      2.753890   -0.452665    4.751056
  H      4.345671    0.283857    4.800897
  C      5.383345    8.002767    3.004692
  H      6.406103    8.236318    3.303733
  H      5.267771    8.353002    1.974795
  C      1.878856    2.426707   10.613363
  H      1.406255    1.794368   11.366354
  H      2.926235    2.539170   10.907810
  C      5.176487    6.496829    3.047211
  H      5.383156    6.128502    4.054200
  H      5.888635    6.011946    2.380213
  C      4.607873    2.028868    1.612653
  H      3.644349    1.752691    1.175564
  H      4.621425    1.633259    2.629404
  C      1.214896    3.792539   10.576511
  H      1.307519    4.282480   11.546916
  H      0.144435    3.667419   10.387838
  C      5.721621    1.395298    0.793788
  H      6.678001    1.573439    1.293545
  H      5.579875    0.314093    0.760636
  C      5.916031    3.479352   -0.579436
  H      5.914662    3.884741   -1.592243
  H      6.880596    3.741725   -0.135450
  C      1.750606    3.983756    8.131224
  H      2.211039    4.612976    7.367261
  H      0.702983    3.849143    7.851044
  C      0.684295    3.412906    2.685189
  C     -0.106447    2.384826    1.869473
  H      0.572327    1.606936    1.511198
  H     -0.533051    2.872994    0.990746
  C     -1.215346    1.766053    2.717131
  H     -1.758410    1.038185    2.112070
  C     -2.166089    2.859059    3.187663
  H     -2.976896    2.424025    3.775777
  H     -2.619875    3.357783    2.328596
  C     -1.390839    3.864473    4.028441
  H     -2.060485    4.655112    4.371078
  C     -0.792237    3.161259    5.244032
  H     -1.585760    2.735724    5.861692
  H     -0.254274    3.883462    5.862466
  C      0.156612    2.045681    4.805198
  C     -0.616483    1.054942    3.928119
  H      0.056979    0.258368    3.602321
  H     -1.407057    0.589836    4.520607
  C     -0.279575    4.488658    3.187753
  H     -0.704553    5.019693    2.333582
  H      0.262647    5.222036    3.787735
  C      1.220486    2.671552    3.907401
  H      1.925303    1.895783    3.584094
  H      1.590984    3.543862    4.560546
