# Supplementary material for: A 100,000-Fold Increase in C–H Bond Acidity Gives Palladium a Key Advantage in C(sp3)–H Activation Compared to Nickel
Source: J Am Chem Soc. 2025 Sep 9;147(38):34395–410. doi: 10.1021/jacs.5c07649 (PMC12464984; doi:10.1021/jacs.5c07649)
Supplement: Supplementary file 2 [file ja5c07649_si_002.zip › comp_SI/xyz/0_CH2CL2_0_geometry_check_pdbrpd_and_ch2_transition_state/opt_from_xrd_pdbrpd/ch2pdbr_xrd_p1_1.pbe0.xyz]

102
-4792.404118577192   pbe0, C: 1, M: 1, <S^2>: 0.0
  Pd     3.245708    3.195347    4.743258
  Br     5.556146    3.431482    5.429829
  P      2.510653    1.841299    6.496098
  P      3.438126    4.306493    2.709374
  C      3.740151    6.110325    2.701411
  H      3.530202    6.440225    1.674673
  C      2.775316    6.820080    3.650073
  H      1.740723    6.609014    3.370009
  H      2.921418    6.426248    4.663716
  C      3.401854    0.252247    6.702862
  H      2.691364   -0.411582    7.215444
  C      4.668528    0.361094    7.548492
  H      4.436480    0.747971    8.543391
  H      5.352318    1.074812    7.078184
  C      4.710299    3.530189    1.650299
  H      5.650078    3.756511    2.170166
  C      1.770293    1.775708    9.212472
  H      2.259374    0.800294    9.276096
  H      0.723590    1.591402    8.945551
  C      4.394597   -1.696941    5.461140
  H      4.630472   -2.088075    4.467192
  H      3.695490   -2.404675    5.923176
  C      4.453569    8.663114    3.985913
  H      4.665852    8.351900    5.016272
  H      4.609066    9.744969    3.944233
  C      3.009920    8.324553    3.647881
  H      2.765870    8.723730    2.655810
  H      2.326652    8.801253    4.356641
  C      2.422580    2.639910    8.134981
  H      3.480939    2.784414    8.391724
  C      1.815348    4.019282    1.854712
  H      1.505359    4.963743    1.399496
  H      2.053669    3.341499    1.030320
  C      5.347104   -0.997786    7.672823
  H      6.263627   -0.894073    8.260603
  H      4.689523   -1.676782    8.229846
  C      0.821669    1.285275    5.963667
  H      0.967227    0.236010    5.691800
  H      0.163248    1.286558    6.836223
  C      5.653136   -1.601130    6.310146
  H      6.388099   -0.971362    5.793689
  H      6.108911   -2.588574    6.426655
  C      5.723953    1.929189   -0.593269
  H      6.548174    1.472006   -1.148218
  H      4.801731    1.673336   -1.130014
  C      1.823176    4.712564    9.412887
  H      1.325615    5.684476    9.347977
  H      2.870452    4.908893    9.672717
  C      4.773893    4.108754    0.238041
  H      3.815389    3.946413   -0.268760
  H      4.935931    5.189089    0.272019
  C      3.718991   -0.339766    5.328012
  H      2.812646   -0.428376    4.720902
  H      4.387393    0.349253    4.798217
  C      5.411927    7.954751    3.041048
  H      6.449046    8.170071    3.313467
  H      5.266022    8.336258    2.022936
  C      1.822915    2.479414   10.563413
  H      1.325305    1.862225   11.317008
  H      2.869980    2.576965   10.875024
  C      5.190642    6.447804    3.045502
  H      5.425602    6.042889    4.035597
  H      5.875344    5.972707    2.339006
  C      4.547065    2.010077    1.628261
  H      3.578095    1.747411    1.186506
  H      4.547184    1.619650    2.650611
  C      1.184011    3.858933   10.498804
  H      1.263639    4.358393   11.468598
  H      0.112979    3.750294   10.286589
  C      5.657450    1.358432    0.815366
  H      6.615370    1.525596    1.322557
  H      5.501151    0.276310    0.783685
  C      5.884327    3.441852   -0.565326
  H      5.893184    3.845249   -1.581940
  H      6.851733    3.695519   -0.115100
  C      1.769105    4.017597    8.059137
  H      2.260038    4.626145    7.293115
  H      0.721692    3.905289    7.757422
  C      0.668567    3.417746    2.682736
  C     -0.126450    2.397407    1.856916
  H      0.555501    1.626190    1.481437
  H     -0.562034    2.899896    0.987188
  C     -1.228162    1.762748    2.705945
  H     -1.776284    1.040550    2.093710
  C     -2.179048    2.848361    3.201797
  H     -2.984816    2.401297    3.793094
  H     -2.642961    3.359219    2.351712
  C     -1.398934    3.846256    4.052139
  H     -2.069141    4.632558    4.411796
  C     -0.788007    3.126195    5.254116
  H     -1.576185    2.687902    5.874427
  H     -0.242572    3.840922    5.879979
  C      0.160564    2.018999    4.790286
  C     -0.616319    1.035591    3.903102
  H      0.062686    0.246367    3.561242
  H     -1.401211    0.557312    4.497698
  C     -0.294392    4.485221    3.209848
  H     -0.727211    5.028441    2.363886
  H      0.257656    5.212896    3.814661
  C      1.217949    2.657625    3.890572
  H      1.927015    1.886237    3.553376
  H      1.582848    3.542125    4.559040
