# Supplementary material for: A 100,000-Fold Increase in C–H Bond Acidity Gives Palladium a Key Advantage in C(sp3)–H Activation Compared to Nickel
Source: J Am Chem Soc. 2025 Sep 9;147(38):34395–410. doi: 10.1021/jacs.5c07649 (PMC12464984; doi:10.1021/jacs.5c07649)
Supplement: Supplementary file 2 [file ja5c07649_si_002.zip › comp_SI/xyz/0_CH2CL2_0_geometry_check_pdbrpd_and_ch2_transition_state/opt_from_xrd_pdbrpd/ch2pdbr_xrd_p1_1.xrd.xyz]

102

Pd    3.173731000000      3.237469000000      4.778993000000
Br    5.445001000000      3.524366000000      5.529717000000
P     2.474618000000      1.849571000000      6.502254000000
P     3.375615000000      4.282916000000      2.701293000000
C     3.659806000000      6.102027000000      2.565653000000
H     3.864705000000      6.310496000000      1.609482000000
C     2.455469000000      6.949411000000      2.982327000000
H     1.681190000000      6.732773000000      2.404993000000
H     2.210135000000      6.740396000000      3.918409000000
C     3.342974000000      0.228517000000      6.514311000000
H     2.764014000000     -0.420430000000      7.006643000000
C     4.697967000000      0.256132000000      7.209360000000
H     4.579461000000      0.525458000000      8.155087000000
H     5.282720000000      0.923291000000      6.770929000000
C     4.773220000000      3.525708000000      1.780176000000
H     5.605034000000      3.932756000000      2.156567000000
C     1.987623000000      1.626956000000      9.280322000000
H     2.505638000000      0.783711000000      9.281385000000
H     1.040577000000      1.405510000000      9.093084000000
C     4.167607000000     -1.639830000000      5.008962000000
H     4.298537000000     -1.903412000000      4.062809000000
H     3.586246000000     -2.316243000000      5.436541000000
C     4.017786000000      8.817908000000      3.645461000000
H     3.834117000000      8.714419000000      4.612749000000
H     4.233322000000      9.769279000000      3.475883000000
C     2.786387000000      8.436352000000      2.859984000000
H     2.929176000000      8.659150000000      1.905108000000
H     2.017235000000      8.968215000000      3.183466000000
C     2.523220000000      2.558035000000      8.184556000000
H     3.487119000000      2.718907000000      8.396705000000
C     1.817474000000      3.782044000000      1.812092000000
H     1.534261000000      4.537853000000      1.238428000000
H     2.034029000000      3.023774000000      1.214563000000
C     5.360331000000     -1.120398000000      7.150848000000
H     6.252235000000     -1.071325000000      7.577789000000
H     4.812941000000     -1.767631000000      7.661815000000
C     0.708070000000      1.383734000000      6.071040000000
H     0.685164000000      0.415338000000      5.868571000000
H     0.146312000000      1.530541000000      6.873449000000
C     5.515414000000     -1.615284000000      5.714650000000
H     6.135446000000     -1.018269000000      5.224020000000
H     5.904310000000     -2.525342000000      5.718125000000
C     6.313186000000      1.775634000000     -0.005319000000
H     7.210070000000      1.499406000000     -0.322489000000
H     5.638539000000      1.242481000000     -0.494939000000
C     1.964472000000      4.568083000000      9.592384000000
H     1.475873000000      5.428893000000      9.603644000000
H     2.918101000000      4.754620000000      9.782033000000
C     4.810258000000      3.800143000000      0.269509000000
H     4.035213000000      3.368206000000     -0.169879000000
H     4.757852000000      4.774668000000      0.103300000000
C     3.485188000000     -0.281411000000      5.062155000000
H     2.587672000000     -0.350815000000      4.650498000000
H     4.012785000000      0.370400000000      4.536223000000
C     5.209794000000      7.960178000000      3.267794000000
H     5.975375000000      8.184718000000      3.853851000000
H     5.472033000000      8.155129000000      2.333396000000
C     2.094643000000      2.299186000000     10.666873000000
H     1.679741000000      1.712991000000     11.349688000000
H     3.048341000000      2.415870000000     10.903474000000
C     4.888525000000      6.479366000000      3.402548000000
H     4.716303000000      6.265678000000      4.354357000000
H     5.666259000000      5.945121000000      3.104794000000
C     4.880888000000      2.028974000000      2.039047000000
H     4.122361000000      1.560705000000      1.607035000000
H     4.835495000000      1.854830000000      3.012665000000
C     1.402425000000      3.652265000000     10.677512000000
H     1.524983000000      4.077651000000     11.563079000000
H     0.431316000000      3.526206000000     10.530594000000
C     6.197326000000      1.494073000000      1.482298000000
H     6.952823000000      1.919166000000      1.959807000000
H     6.247247000000      0.517067000000      1.638259000000
C     6.106029000000      3.245351000000     -0.306744000000
H     6.102890000000      3.375279000000     -1.288376000000
H     6.867864000000      3.759945000000      0.062395000000
C     1.836728000000      3.930719000000      8.216471000000
H     2.251049000000      4.522360000000      7.538710000000
H     0.879197000000      3.826397000000      7.987743000000
C     0.616076000000      3.372456000000      2.689768000000
C    -0.304251000000      2.400132000000      1.946846000000
H     0.213892000000      1.609984000000      1.651255000000
H    -0.679681000000      2.841832000000      1.145199000000
C    -1.453222000000      1.949177000000      2.879488000000
H    -2.061583000000      1.336089000000      2.375330000000
C    -2.256159000000      3.168619000000      3.358221000000
H    -2.641380000000      3.644667000000      2.579855000000
H    -2.999411000000      2.875321000000      3.942151000000
C    -1.322542000000      4.104928000000      4.131286000000
H    -1.688489000000      4.881456000000      4.432710000000
C    -0.739772000000      3.360434000000      5.338756000000
H    -1.476265000000      3.073151000000      5.933714000000
H    -0.153921000000      3.973118000000      5.849883000000
C     0.069213000000      2.132001000000      4.899031000000
C    -0.878655000000      1.198408000000      4.092278000000
H    -0.377417000000      0.402702000000      3.783158000000
H    -1.617656000000      0.891240000000      4.674169000000
C    -0.190652000000      4.567505000000      3.202190000000
H    -0.574935000000      5.059556000000      2.433398000000
H     0.408649000000      5.184039000000      3.692270000000
C     1.124589000000      2.633162000000      3.923835000000
H     1.667411000000      2.015856000000      3.634822000000
H     1.576906000000      3.278548000000      4.290863000000
