# Supplementary material for: A 100,000-Fold Increase in C–H Bond Acidity Gives Palladium a Key Advantage in C(sp3)–H Activation Compared to Nickel
Source: J Am Chem Soc. 2025 Sep 9;147(38):34395–410. doi: 10.1021/jacs.5c07649 (PMC12464984; doi:10.1021/jacs.5c07649)
Supplement: Supplementary file 2 [file ja5c07649_si_002.zip › comp_SI/xyz/0_CH2CL2_0_geometry_check_pdbrpd_and_ch2_transition_state/opt_from_xrd_pdbrpd/ch2pdbr_xrd_p1_1.r2scan-3c.xyz]

102
-4793.627266898832   r2scan-3c, C: 1, M: 1, <S^2>: 0.0
  Pd     3.241789    3.240488    4.776085
  Br     5.554377    3.541996    5.521813
  P      2.503711    1.843538    6.522852
  P      3.440397    4.341218    2.708415
  C      3.741143    6.166846    2.622296
  H      3.587326    6.443421    1.566013
  C      2.723755    6.934049    3.479386
  H      1.702367    6.712109    3.150672
  H      2.812072    6.601605    4.524985
  C      3.411311    0.231540    6.685976
  H      2.704483   -0.451928    7.186267
  C      4.689126    0.323930    7.531345
  H      4.466776    0.697690    8.536732
  H      5.378920    1.037875    7.063017
  C      4.744651    3.527299    1.675080
  H      5.683074    3.759805    2.202555
  C      1.791927    1.681486    9.268445
  H      2.289832    0.705405    9.290999
  H      0.737452    1.503159    9.016913
  C      4.400009   -1.701047    5.395458
  H      4.632899   -2.073667    4.390531
  H      3.694693   -2.412903    5.847959
  C      4.399675    8.800776    3.798546
  H      4.555139    8.542125    4.856179
  H      4.562072    9.881360    3.705096
  C      2.968461    8.444248    3.397104
  H      2.785619    8.780821    2.366362
  H      2.246055    8.965044    4.037125
  C      2.420609    2.597461    8.206636
  H      3.480851    2.759733    8.461329
  C      1.808403    4.006461    1.831191
  H      1.493472    4.932939    1.335219
  H      2.057734    3.292754    1.036868
  C      5.359674   -1.051273    7.631139
  H      6.277726   -0.965389    8.224732
  H      4.691543   -1.738390    8.170733
  C      0.789498    1.285747    5.979414
  H      0.925665    0.232641    5.703863
  H      0.125574    1.296281    6.852321
  C      5.667263   -1.626593    6.248015
  H      6.402853   -0.982517    5.744263
  H      6.121428   -2.620407    6.342227
  C      5.802785    1.865236   -0.520062
  H      6.637049    1.392520   -1.052241
  H      4.884113    1.600665   -1.064060
  C      1.806411    4.623872    9.566692
  H      1.291037    5.591648    9.543931
  H      2.859817    4.825445    9.808662
  C      4.832974    4.075104    0.242700
  H      3.883852    3.894896   -0.281880
  H      4.997197    5.158646    0.252423
  C      3.731588   -0.327711    5.289393
  H      2.825849   -0.394212    4.672143
  H      4.414105    0.370976    4.783996
  C      5.406868    8.035933    2.939942
  H      6.432724    8.266733    3.251228
  H      5.309338    8.354197    1.891800
  C      1.870313    2.344947   10.648478
  H      1.400436    1.692329   11.394221
  H      2.926389    2.452440   10.935012
  C      5.179248    6.523509    3.029666
  H      5.352239    6.185978    4.060397
  H      5.905064    6.003356    2.394396
  C      4.576378    1.999027    1.683545
  H      3.617207    1.724843    1.220463
  H      4.553779    1.631862    2.717942
  C      1.200336    3.720141   10.642368
  H      1.292278    4.190827   11.628635
  H      0.125387    3.596657   10.444939
  C      5.713693    1.327143    0.908605
  H      6.662712    1.514922    1.431160
  H      5.560239    0.241193    0.902486
  C      5.969478    3.385298   -0.521592
  H      6.002633    3.767916   -1.548809
  H      6.927520    3.646714   -0.049574
  C      1.728524    3.967273    8.184816
  H      2.186953    4.612693    7.423514
  H      0.672518    3.834818    7.910075
  C      0.651681    3.428486    2.677605
  C     -0.176830    2.416804    1.854185
  H      0.487574    1.627751    1.475385
  H     -0.610702    2.931222    0.986599
  C     -1.290027    1.804304    2.720041
  H     -1.860779    1.090764    2.111853
  C     -2.217657    2.916281    3.225563
  H     -3.028950    2.485522    3.826873
  H     -2.677074    3.438401    2.376087
  C     -1.404297    3.902855    4.072359
  H     -2.056343    4.705801    4.439093
  C     -0.793710    3.167153    5.275682
  H     -1.587519    2.742560    5.903839
  H     -0.225786    3.873416    5.897602
  C      0.132375    2.034591    4.801744
  C     -0.679086    1.059537    3.918270
  H     -0.018906    0.253512    3.568982
  H     -1.471249    0.601903    4.525207
  C     -0.287998    4.521825    3.215510
  H     -0.718539    5.074747    2.370607
  H      0.286212    5.238692    3.818884
  C      1.199464    2.647703    3.882564
  H      1.895910    1.863865    3.541407
  H      1.576562    3.536427    4.555333
