# Supplementary material for: A 100,000-Fold Increase in C–H Bond Acidity Gives Palladium a Key Advantage in C(sp3)–H Activation Compared to Nickel
Source: J Am Chem Soc. 2025 Sep 9;147(38):34395–410. doi: 10.1021/jacs.5c07649 (PMC12464984; doi:10.1021/jacs.5c07649)
Supplement: Supplementary file 2 [file ja5c07649_si_002.zip › comp_SI/xyz/0_CH2CL2_0_geometry_check_pdbrpd_and_ch2_transition_state/opt_from_xrd_pdbrpd/ch2pdbr_xrd_p1_1.tpssh.xyz]

102
-4794.740550289727   tpssh, C: 1, M: 1, <S^2>: 0.0
  Pd     3.245461    3.217605    4.749109
  Br     5.569637    3.446255    5.415900
  P      2.516163    1.852054    6.500825
  P      3.431728    4.322090    2.708335
  C      3.742554    6.130702    2.686519
  H      3.518265    6.464085    1.664829
  C      2.795465    6.844903    3.662219
  H      1.754578    6.635427    3.404503
  H      2.967242    6.449824    4.670829
  C      3.421188    0.262534    6.700685
  H      2.715239   -0.416084    7.198296
  C      4.688238    0.375959    7.557888
  H      4.443467    0.746445    8.556118
  H      5.366591    1.101041    7.098170
  C      4.702770    3.525839    1.652341
  H      5.645917    3.750413    2.165125
  C      1.750704    1.757859    9.219357
  H      2.246553    0.785434    9.276113
  H      0.707175    1.574370    8.941519
  C      4.445378   -1.663325    5.427728
  H      4.692115   -2.035733    4.428998
  H      3.750116   -2.382663    5.877070
  C      4.497410    8.685939    3.970141
  H      4.724774    8.368504    4.995198
  H      4.658748    9.767036    3.926335
  C      3.038446    8.356071    3.652963
  H      2.782493    8.753990    2.663608
  H      2.370708    8.836524    4.374154
  C      2.413342    2.639732    8.151619
  H      3.467966    2.785374    8.419480
  C      1.802770    4.034527    1.845881
  H      1.489421    4.982371    1.400983
  H      2.043135    3.360910    1.018899
  C      5.380376   -0.986346    7.667466
  H      6.292009   -0.883259    8.263223
  H      4.722251   -1.679631    8.205540
  C      0.829432    1.267974    5.958312
  H      0.999226    0.227123    5.669196
  H      0.170068    1.246531    6.829522
  C      5.704933   -1.564966    6.289336
  H      6.433141   -0.915745    5.788120
  H      6.170603   -2.549401    6.393220
  C      5.697227    1.874351   -0.577459
  H      6.516196    1.401085   -1.127018
  H      4.769376    1.622318   -1.105935
  C      1.793842    4.708251    9.445935
  H      1.293335    5.679151    9.385546
  H      2.838957    4.900976    9.716104
  C      4.764451    4.085480    0.224483
  H      3.803970    3.918388   -0.276114
  H      4.934393    5.164938    0.243903
  C      3.756122   -0.302963    5.310531
  H      2.853498   -0.387787    4.697305
  H      4.422778    0.402980    4.802160
  C      5.438776    7.970393    3.000910
  H      6.481979    8.179453    3.255123
  H      5.272628    8.350620    1.985671
  C      1.792922    2.454884   10.583124
  H      1.291925    1.829465   11.327892
  H      2.837816    2.557197   10.899542
  C      5.207836    6.456850    3.012392
  H      5.450488    6.052633    4.000367
  H      5.876509    5.975447    2.294989
  C      4.519292    2.000254    1.652737
  H      3.547940    1.745027    1.212706
  H      4.514729    1.629683    2.682491
  C      1.142014    3.837854   10.522294
  H      1.209786    4.329438   11.497190
  H      0.074841    3.724096   10.294603
  C      5.629770    1.322315    0.847320
  H      6.588931    1.491610    1.350900
  H      5.461907    0.241388    0.831440
  C      5.876374    3.393296   -0.570768
  H      5.889031    3.781215   -1.593544
  H      6.844432    3.642465   -0.119984
  C      1.749718    4.021297    8.078955
  H      2.245720    4.635026    7.320548
  H      0.705298    3.904913    7.770247
  C      0.653659    3.423731    2.677069
  C     -0.142269    2.399827    1.844301
  H      0.542417    1.632640    1.466174
  H     -0.583244    2.905961    0.979614
  C     -1.243758    1.756059    2.699219
  H     -1.792862    1.035710    2.085849
  C     -2.199588    2.842078    3.206505
  H     -3.000700    2.389435    3.800002
  H     -2.666182    3.356388    2.359876
  C     -1.415668    3.842854    4.062841
  H     -2.086706    4.625562    4.428208
  C     -0.796168    3.115636    5.265180
  H     -1.581390    2.673558    5.886245
  H     -0.244948    3.827798    5.888793
  C      0.155146    2.008686    4.788441
  C     -0.622716    1.020579    3.895436
  H      0.061033    0.238545    3.547211
  H     -1.404435    0.537764    4.490231
  C     -0.310896    4.492305    3.215570
  H     -0.748887    5.038591    2.374469
  H      0.246906    5.214194    3.822407
  C      1.209099    2.657809    3.884656
  H      1.932074    1.899339    3.551414
  H      1.572240    3.542368    4.556872
