# Supplementary material for: A 100,000-Fold Increase in C–H Bond Acidity Gives Palladium a Key Advantage in C(sp3)–H Activation Compared to Nickel
Source: J Am Chem Soc. 2025 Sep 9;147(38):34395–410. doi: 10.1021/jacs.5c07649 (PMC12464984; doi:10.1021/jacs.5c07649)
Supplement: Supplementary file 2 [file ja5c07649_si_002.zip › comp_SI/xyz/0_CH2CL2_0_geometry_check_pdbrpd_and_ch2_transition_state/tsopt_for_ch2_dynamics/ch2pdbr_sym_p1_1.r2scan-3c.xyz]

102
-4793.624695671808   r2scan-3c, C: 1, M: 1, <S^2>: 0.0
  Pd     2.999416    2.920190    3.989104
  Br     4.034725    2.379353    1.842135
  P      4.257618    1.464713    5.326651
  P      1.456706    4.498652    3.198273
  C      2.128056    6.079376    2.509687
  H      1.286530    6.792340    2.529158
  C      3.243898    6.612407    3.423336
  H      2.884155    6.721186    4.454346
  H      4.064876    5.879492    3.442564
  C      4.002087   -0.349126    5.064939
  H      4.381992   -0.839431    5.976820
  C      4.770512   -0.889968    3.851124
  H      5.844541   -0.695601    3.950070
  H      4.427425   -0.367731    2.948164
  C      0.246306    3.800281    1.991563
  H      0.856876    3.556509    1.107494
  C      6.881165    0.955240    6.285092
  H      6.701168   -0.113308    6.119609
  H      6.560879    1.183073    7.311429
  C      2.261616   -2.154673    4.771892
  H      1.187557   -2.345307    4.659169
  H      2.586495   -2.669012    5.687749
  C      4.255749    7.839375    1.462529
  H      5.122830    7.163561    1.425949
  H      4.595613    8.816181    1.097617
  C      3.768167    7.955526    2.907470
  H      2.961151    8.700344    2.960962
  H      4.575895    8.309254    3.559550
  C      6.071793    1.803384    5.292314
  H      6.373836    1.534843    4.267218
  C      0.474855    5.018797    4.717791
  H      0.527165    6.113746    4.750452
  H     -0.569399    4.766996    4.499634
  C      4.527013   -2.395338    3.696429
  H      5.069539   -2.763182    2.817251
  H      4.939941   -2.918999    4.570936
  C      3.669217    1.795606    7.083408
  H      3.427997    0.817141    7.516424
  H      4.548439    2.164604    7.624225
  C      3.035273   -2.710561    3.575431
  H      2.643663   -2.260711    2.651279
  H      2.881653   -3.793436    3.494258
  C     -2.392897    2.836811    1.098023
  H     -3.046658    2.376734    0.347330
  H     -3.019344    3.065428    1.972786
  C      7.842708    3.595966    5.355212
  H      8.023507    4.664871    5.520551
  H      8.164322    3.369515    4.328488
  C     -0.856506    4.786364    1.577090
  H     -1.439483    5.082941    2.460224
  H     -0.420664    5.700136    1.156589
  C      2.500303   -0.650459    4.932497
  H      1.950426   -0.274389    5.804328
  H      2.111193   -0.119121    4.050416
  C      3.152778    7.290014    0.556649
  H      3.521178    7.173941   -0.469659
  H      2.319564    8.006872    0.520039
  C      8.376935    1.263706    6.148759
  H      8.939897    0.669827    6.878894
  H      8.717471    0.953517    5.150428
  C      2.630717    5.941867    1.065907
  H      3.438114    5.198331    1.036424
  H      1.833023    5.579487    0.407294
  C     -0.343686    2.488902    2.534632
  H     -0.898563    2.689910    3.463166
  H      0.465124    1.789569    2.786184
  C      8.657322    2.755070    6.339451
  H      9.727870    2.957476    6.214383
  H      8.394330    3.044836    7.367453
  C     -1.291497    1.858777    1.509788
  H     -0.713940    1.563937    0.621845
  H     -1.726771    0.943009    1.927778
  C     -1.795539    4.135284    0.554800
  H     -2.589585    4.843021    0.287848
  H     -1.231440    3.922221   -0.364563
  C      6.344202    3.304299    5.481664
  H      5.779225    3.884522    4.739516
  H      5.996860    3.622202    6.475961
  C      0.870320    4.427747    6.097506
  C     -0.310433    3.663354    6.729291
  H     -0.639623    2.870440    6.041939
  H     -1.154239    4.352933    6.864198
  C      0.097685    3.060021    8.082774
  H     -0.762104    2.526992    8.508704
  C      0.534267    4.184229    9.031225
  H      0.805168    3.766234   10.009675
  H     -0.294738    4.886560    9.189161
  C      1.736141    4.919940    8.423215
  H      2.058982    5.725507    9.095204
  C      2.898370    3.932330    8.235218
  H      3.198489    3.515449    9.205617
  H      3.772870    4.445587    7.809940
  C      2.486068    2.777612    7.298895
  C      1.256544    2.066800    7.896971
  H      0.947032    1.243861    7.237371
  H      1.531791    1.627469    8.864833
  C      1.333334    5.529391    7.070851
  H      0.518949    6.252226    7.211602
  H      2.183361    6.069665    6.631133
  C      2.029909    3.422282    5.978226
  H      1.634159    2.580512    5.336189
  H      2.916968    4.011373    5.599432
