# Supplementary material for: A 100,000-Fold Increase in C–H Bond Acidity Gives Palladium a Key Advantage in C(sp3)–H Activation Compared to Nickel
Source: J Am Chem Soc. 2025 Sep 9;147(38):34395–410. doi: 10.1021/jacs.5c07649 (PMC12464984; doi:10.1021/jacs.5c07649)
Supplement: Supplementary file 2 [file ja5c07649_si_002.zip › comp_SI/xyz/0_CH2CL2_0_geometry_check_pdbrpd_and_ch2_transition_state/tsopt_for_ch2_dynamics/ch2pdbr_sym_p1_1.tpssh.xyz]

102
-4794.738469522563   tpssh, C: 1, M: 1, <S^2>: 0.0
  Pd     3.022075    2.945075    4.006776
  Br     4.073166    2.428899    1.882225
  P      4.260389    1.489596    5.332537
  P      1.475981    4.492008    3.212996
  C      2.117863    6.060541    2.512283
  H      1.271403    6.760293    2.525442
  C      3.228324    6.610818    3.421210
  H      2.861039    6.733958    4.444238
  H      4.046034    5.880856    3.457623
  C      3.972746   -0.300400    5.047999
  H      4.324979   -0.812802    5.952805
  C      4.749860   -0.829251    3.834891
  H      5.823059   -0.675073    3.971520
  H      4.452106   -0.262329    2.947139
  C      0.284636    3.766818    2.025808
  H      0.894723    3.536326    1.143726
  C      6.854448    0.944851    6.308629
  H      6.666000   -0.117851    6.136013
  H      6.519800    1.171768    7.327098
  C      2.180606   -2.041065    4.658261
  H      1.106063   -2.188037    4.514438
  H      2.464397   -2.602982    5.556234
  C      4.242213    7.810513    1.444860
  H      5.108903    7.138537    1.418897
  H      4.578654    8.780974    1.068262
  C      3.752876    7.945669    2.887583
  H      2.948117    8.689417    2.930392
  H      4.558655    8.307020    3.533345
  C      6.063653    1.800109    5.308792
  H      6.366087    1.528344    4.289787
  C      0.495388    5.014713    4.710891
  H      0.550843    6.105763    4.737404
  H     -0.544317    4.762969    4.488347
  C      4.459048   -2.317041    3.619133
  H      5.005300   -2.669872    2.739486
  H      4.834246   -2.885065    4.479201
  C      3.684781    1.811953    7.076307
  H      3.449878    0.835622    7.507646
  H      4.563752    2.183724    7.608630
  C      2.960379   -2.575182    3.455997
  H      2.605937   -2.075373    2.546216
  H      2.772280   -3.645199    3.328184
  C     -2.341816    2.734319    1.175306
  H     -2.991220    2.254523    0.437284
  H     -2.961739    2.953049    2.053713
  C      7.844915    3.580386    5.394948
  H      8.030802    4.644669    5.566514
  H      8.175570    3.355683    4.373955
  C     -0.843898    4.723243    1.615970
  H     -1.415825    5.017222    2.503136
  H     -0.430399    5.637017    1.181241
  C      2.465521   -0.554877    4.883811
  H      1.918717   -0.195852    5.760487
  H      2.106432    0.022710    4.023028
  C      3.142417    7.246639    0.543912
  H      3.514331    7.116239   -0.476492
  H      2.311227    7.960620    0.494233
  C      8.353057    1.241981    6.193434
  H      8.900308    0.647490    6.930895
  H      8.704054    0.928437    5.203037
  C      2.619048    5.907162    1.070498
  H      3.419844    5.161467    1.049122
  H      1.818361    5.539638    0.423771
  C     -0.266684    2.446395    2.585163
  H     -0.809786    2.644068    3.517186
  H      0.561406    1.774032    2.830934
  C      8.643315    2.731368    6.385720
  H      9.713876    2.923956    6.269630
  H      8.375000    3.022793    7.408893
  C     -1.213002    1.785323    1.580630
  H     -0.642668    1.495696    0.690005
  H     -1.621714    0.867007    2.012539
  C     -1.783674    4.043193    0.615008
  H     -2.597285    4.727542    0.357374
  H     -1.231076    3.837179   -0.309430
  C      6.344506    3.298112    5.502760
  H      5.791772    3.878637    4.757324
  H      5.985726    3.613862    6.489786
  C      0.886238    4.430286    6.091460
  C     -0.291786    3.663378    6.718727
  H     -0.612910    2.870946    6.032686
  H     -1.136648    4.347000    6.850169
  C      0.115528    3.063399    8.071993
  H     -0.740529    2.530669    8.496407
  C      0.547678    4.189417    9.018508
  H      0.817740    3.774593    9.995265
  H     -0.281391    4.887739    9.173520
  C      1.747913    4.927493    8.412202
  H      2.066357    5.731710    9.081899
  C      2.911416    3.943090    8.227469
  H      3.211534    3.530344    9.195889
  H      3.781868    4.454824    7.801015
  C      2.501497    2.788769    7.294124
  C      1.275778    2.074028    7.888458
  H      0.971230    1.254089    7.228343
  H      1.549634    1.635505    8.853362
  C      1.346403    5.533829    7.059706
  H      0.534991    6.255604    7.197324
  H      2.194851    6.069245    6.619052
  C      2.046764    3.431147    5.975869
  H      1.664592    2.594432    5.326662
  H      2.930219    4.017619    5.594152
