# Supplementary material for: A 100,000-Fold Increase in C–H Bond Acidity Gives Palladium a Key Advantage in C(sp3)–H Activation Compared to Nickel
Source: J Am Chem Soc. 2025 Sep 9;147(38):34395–410. doi: 10.1021/jacs.5c07649 (PMC12464984; doi:10.1021/jacs.5c07649)
Supplement: Supplementary file 2 [file ja5c07649_si_002.zip › comp_SI/xyz/0_CH2CL2_0_geometry_check_pdbrpd_and_ch2_transition_state/tsopt_for_ch2_dynamics/ch2pdbr_sym_p1_1.pbe0.xyz]

102
-4792.402357547582   pbe0, C: 1, M: 1, <S^2>: 0.0
  Pd     2.990936    2.922830    4.003347
  Br     4.023568    2.397070    1.880075
  P      4.243594    1.480620    5.323963
  P      1.460490    4.484268    3.216649
  C      2.126001    6.044366    2.534850
  H      1.281128    6.747375    2.542415
  C      3.220984    6.588122    3.452875
  H      2.844866    6.709596    4.472836
  H      4.037883    5.857162    3.499373
  C      3.991785   -0.310355    5.056671
  H      4.386315   -0.799254    5.958313
  C      4.745245   -0.836846    3.837318
  H      5.816744   -0.644584    3.932661
  H      4.403046   -0.299229    2.946877
  C      0.270650    3.792066    2.018996
  H      0.888663    3.555505    1.142942
  C      6.847825    0.968740    6.261464
  H      6.669783   -0.095735    6.088670
  H      6.525227    1.183537    7.286882
  C      2.259382   -2.109553    4.764556
  H      1.187168   -2.299306    4.661162
  H      2.589929   -2.637794    5.667155
  C      4.254929    7.790003    1.502639
  H      5.123278    7.119745    1.481252
  H      4.597365    8.761438    1.134569
  C      3.754786    7.916084    2.933924
  H      2.954140    8.664642    2.974563
  H      4.554221    8.271998    3.590172
  C      6.036208    1.816065    5.283457
  H      6.325986    1.549960    4.258302
  C      0.488173    4.996368    4.712079
  H      0.530111    6.088274    4.739605
  H     -0.550889    4.738902    4.492327
  C      4.500833   -2.330014    3.660104
  H      5.028485   -2.682148    2.769117
  H      4.929149   -2.868387    4.514671
  C      3.668382    1.802054    7.058110
  H      3.431689    0.825554    7.488801
  H      4.547997    2.165755    7.595264
  C      3.016226   -2.647066    3.559237
  H      2.610562   -2.192475    2.646843
  H      2.864849   -3.726445    3.467553
  C     -2.353446    2.825465    1.124157
  H     -3.001787    2.365533    0.372959
  H     -2.984813    3.047710    1.993672
  C      7.796914    3.603539    5.349313
  H      7.975481    4.668868    5.520929
  H      8.117580    3.388858    4.322750
  C     -0.826811    4.768956    1.601394
  H     -1.404299    5.072371    2.482310
  H     -0.391139    5.678579    1.179784
  C      2.497915   -0.617040    4.946858
  H      1.964998   -0.258487    5.832192
  H      2.089205   -0.071422    4.086998
  C      3.171530    7.232929    0.591346
  H      3.554894    7.105472   -0.425001
  H      2.343913    7.950445    0.529871
  C      8.334229    1.279044    6.131265
  H      8.896453    0.687741    6.859720
  H      8.678531    0.968041    5.137456
  C      2.637722    5.901037    1.103592
  H      3.434005    5.149829    1.082707
  H      1.844062    5.541007    0.444060
  C     -0.311561    2.483160    2.552626
  H     -0.860003    2.677603    3.482684
  H      0.497163    1.788317    2.800522
  C      8.613961    2.762742    6.319302
  H      9.680849    2.965232    6.188817
  H      8.361556    3.050706    7.347644
  C     -1.256587    1.855422    1.537291
  H     -0.682331    1.556690    0.651937
  H     -1.690057    0.942326    1.955440
  C     -1.765065    4.122352    0.589381
  H     -2.560630    4.826019    0.328113
  H     -1.208214    3.916490   -0.332826
  C      6.308221    3.308278    5.472824
  H      5.742826    3.887590    4.735903
  H      5.958386    3.624202    6.463465
  C      0.884181    4.415289    6.084274
  C     -0.287554    3.656785    6.718244
  H     -0.618280    2.865171    6.035412
  H     -1.130183    4.342955    6.851738
  C      0.121823    3.059644    8.064161
  H     -0.733706    2.529310    8.492850
  C      0.559283    4.180233    9.003472
  H      0.831591    3.766686    9.980052
  H     -0.267007    4.880512    9.163777
  C      1.752773    4.910866    8.393047
  H      2.076774    5.715326    9.059952
  C      2.907185    3.927686    8.204186
  H      3.212066    3.515094    9.171305
  H      3.778615    4.437602    7.777090
  C      2.494422    2.777964    7.276778
  C      1.273867    2.072225    7.876791
  H      0.963251    1.250116    7.221963
  H      1.551306    1.632801    8.840382
  C      1.347831    5.513104    7.047816
  H      0.538415    6.236867    7.187657
  H      2.193946    6.050992    6.605538
  C      2.037766    3.416531    5.963245
  H      1.644550    2.576994    5.322589
  H      2.920499    4.004427    5.582426
