# Supplementary material for: A 100,000-Fold Increase in C–H Bond Acidity Gives Palladium a Key Advantage in C(sp3)–H Activation Compared to Nickel
Source: J Am Chem Soc. 2025 Sep 9;147(38):34395–410. doi: 10.1021/jacs.5c07649 (PMC12464984; doi:10.1021/jacs.5c07649)
Supplement: Supplementary file 2 [file ja5c07649_si_002.zip › comp_SI/xyz/0_CH2CL2_0_geometry_check_pdbrpd_and_ch2_transition_state/tsopt_for_ch2_dynamics/ch2pdbr_sym_p1_1.wb97x-3c.xyz]

102
-397.107636934409   wb97x-3c, C: 1, M: 1, <S^2>: 0.0
  Pd     2.992941    2.907750    3.969952
  Br     4.022536    2.367463    1.827464
  P      4.257921    1.465487    5.314242
  P      1.448348    4.490378    3.196852
  C      2.114484    6.064171    2.520410
  H      1.273205    6.765037    2.534870
  C      3.212477    6.604645    3.432222
  H      2.844739    6.721798    4.452147
  H      4.031672    5.880191    3.468969
  C      4.017039   -0.340606    5.072626
  H      4.418800   -0.810525    5.976319
  C      4.767838   -0.880970    3.860648
  H      5.835122   -0.678005    3.944392
  H      4.415753   -0.369456    2.962666
  C      0.235880    3.819728    1.994288
  H      0.842833    3.581906    1.115323
  C      6.864841    0.957945    6.264710
  H      6.692349   -0.103789    6.089055
  H      6.537549    1.168306    7.286055
  C      2.307996   -2.161764    4.825503
  H      1.240455   -2.365620    4.730836
  H      2.647191   -2.667029    5.734351
  C      4.228683    7.819938    1.485633
  H      5.097607    7.155898    1.454729
  H      4.562721    8.792853    1.121955
  C      3.737755    7.935562    2.918180
  H      2.938247    8.680217    2.969148
  H      4.539103    8.288109    3.569163
  C      6.060944    1.804472    5.283593
  H      6.358204    1.540800    4.263960
  C      0.484673    4.994687    4.712862
  H      0.525902    6.083057    4.747015
  H     -0.553243    4.741904    4.501251
  C      4.541525   -2.378132    3.715507
  H      5.066486   -2.740735    2.830614
  H      4.980459   -2.892878    4.575279
  C      3.675510    1.802727    7.053871
  H      3.444653    0.831942    7.491981
  H      4.549995    2.171617    7.587944
  C      3.063013   -2.714312    3.629203
  H      2.648322   -2.285766    2.711974
  H      2.924984   -3.794500    3.562374
  C     -2.396691    2.898807    1.087687
  H     -3.044856    2.456429    0.329749
  H     -3.028097    3.117421    1.954163
  C      7.820817    3.588039    5.367351
  H      7.997303    4.650147    5.543134
  H      8.150840    3.377158    4.346228
  C     -0.848065    4.813086    1.589972
  H     -1.422248    5.111349    2.470809
  H     -0.404967    5.720253    1.179326
  C      2.529017   -0.665086    4.975842
  H      1.997165   -0.299656    5.854758
  H      2.108539   -0.146470    4.108899
  C      3.142913    7.264977    0.580255
  H      3.520060    7.144542   -0.436259
  H      2.315169    7.978307    0.527090
  C      8.349848    1.266956    6.146408
  H      8.904687    0.675413    6.876060
  H      8.701502    0.959314    5.157464
  C      2.619142    5.930135    1.088067
  H      3.418624    5.187379    1.057001
  H      1.827218    5.572664    0.430340
  C     -0.365258    2.517053    2.514843
  H     -0.913669    2.709418    3.441484
  H      0.428134    1.807188    2.755578
  C      8.628017    2.747281    6.341279
  H      9.693194    2.949239    6.219431
  H      8.368556    3.031856    7.365472
  C     -1.314512    1.912863    1.492097
  H     -0.744311    1.616615    0.607070
  H     -1.759655    1.003830    1.899168
  C     -1.791197    4.191925    0.570407
  H     -2.575918    4.906367    0.317580
  H     -1.238374    3.990430   -0.351609
  C      6.332992    3.293766    5.477575
  H      5.780023    3.875810    4.738097
  H      5.977827    3.608708    6.463075
  C      0.885592    4.407930    6.082524
  C     -0.282621    3.646092    6.713993
  H     -0.611774    2.856518    6.033031
  H     -1.125128    4.327580    6.849477
  C      0.127287    3.048214    8.057283
  H     -0.724831    2.515405    8.482812
  C      0.559436    4.165365    8.998724
  H      0.831498    3.751476    9.972024
  H     -0.267142    4.860364    9.161141
  C      1.748399    4.899526    8.391022
  H      2.068031    5.701792    9.058234
  C      2.905523    3.922696    8.200721
  H      3.210902    3.511582    9.165237
  H      3.772360    4.438694    7.779194
  C      2.498099    2.775892    7.271301
  C      1.281068    2.066453    7.868919
  H      0.972680    1.247446    7.214807
  H      1.557736    1.626370    8.829251
  C      1.342067    5.503183    7.049200
  H      0.529994    6.219222    7.191595
  H      2.182635    6.048676    6.613692
  C      2.041271    3.415164    5.960475
  H      1.654225    2.577649    5.326286
  H      2.916172    3.998391    5.581870
