# Supplementary material for: A 100,000-Fold Increase in C–H Bond Acidity Gives Palladium a Key Advantage in C(sp3)–H Activation Compared to Nickel
Source: J Am Chem Soc. 2025 Sep 9;147(38):34395–410. doi: 10.1021/jacs.5c07649 (PMC12464984; doi:10.1021/jacs.5c07649)
Supplement: Supplementary file 2 [file ja5c07649_si_002.zip › comp_SI/xyz/3_HFIP_Pd(APAQ)_PES/pd/int4_pd_n0_1.xyz]

57
-2068.049099875439   r2scan-3c, C: 0, M: 1, <S^2>: 0.0
  C     -1.903442    0.712926    2.398915
  C     -0.716345    0.503602    1.736643
  C     -0.154324    1.532806    0.951129
  C     -0.815928    2.793744    0.875222
  C     -2.043122    2.972582    1.556798
  C     -2.577988    1.949498    2.302097
  H     -2.329535   -0.084162    3.001752
  H     -0.189227   -0.445706    1.802495
  C     -0.197273    3.817437    0.125647
  H     -2.546008    3.933559    1.484906
  H     -3.519184    2.089581    2.825339
  C      1.012046    3.580826   -0.475991
  C      1.602323    2.300782   -0.383637
  H     -0.680546    4.787948    0.045633
  H      1.519366    4.356930   -1.039796
  N      1.018711    1.308585    0.282189
  C      2.922828    2.008757   -1.044297
  H      2.789882    1.200251   -1.776742
  C      4.027333    1.614142   -0.053444
  H      4.950725    1.436147   -0.621858
  N      3.665187    0.403351    0.698270
  C      4.304260    0.101905    1.772507
  O      3.919473   -0.946197    2.511744
  C      5.477560    0.838067    2.323605
  H      5.957058    0.248832    3.105740
  H      6.199545    1.064354    1.534299
  H      5.144481    1.789981    2.754309
  Pd     2.018438   -0.635324    0.035825
  O     -0.149447   -3.900961   -1.287241
  C      0.672478   -3.104526   -0.814584
  N      0.473767   -1.760632   -0.690704
  C      2.043850   -3.508779   -0.307918
  C     -0.759520   -1.207655   -0.997834
  C      3.037583   -2.354078   -0.416881
  H      2.375615   -4.402811   -0.855126
  H      1.915050   -3.806529    0.742709
  C     -1.947384   -1.592090   -0.362372
  C     -0.859634   -0.122862   -1.875327
  H      3.114248   -1.327756    2.091348
  C     -3.131663   -0.914479   -0.570164
  F     -1.923982   -2.564049    0.559778
  C     -2.041344    0.573316   -2.070681
  F      0.230714    0.284009   -2.546341
  C     -3.215913    0.190127   -1.421567
  F     -4.217774   -1.301444    0.118443
  F     -2.011082    1.615126   -2.912659
  C     -4.538164    0.886491   -1.565122
  F     -5.491281    0.041275   -2.033618
  F     -4.497876    1.938343   -2.400371
  F     -4.986936    1.348744   -0.369567
  C      3.584044   -2.193751   -1.831068
  H      4.251427   -1.328469   -1.913193
  H      4.157839   -3.086856   -2.125911
  H      2.776466   -2.067150   -2.562637
  H      3.870191   -2.492449    0.284226
  H      4.211465    2.449817    0.634405
  H      3.262169    2.895323   -1.588330
