# Supplementary material for: A 100,000-Fold Increase in C–H Bond Acidity Gives Palladium a Key Advantage in C(sp3)–H Activation Compared to Nickel
Source: J Am Chem Soc. 2025 Sep 9;147(38):34395–410. doi: 10.1021/jacs.5c07649 (PMC12464984; doi:10.1021/jacs.5c07649)
Supplement: Supplementary file 2 [file ja5c07649_si_002.zip › comp_SI/xyz/3_HFIP_Pd(APAQ)_PES/pd/int2_pd_n0_1.xyz]

37
-1044.319836389885   r2scan-3c, C: 0, M: 1, <S^2>: 0.0
  C      2.763765    2.251716    1.472489
  C      1.724420    1.527767    0.934956
  C      1.996178    0.401439    0.131722
  C      3.348804    0.015633   -0.102388
  C      4.391820    0.785962    0.463091
  C      4.105106    1.885843    1.233922
  H      2.546341    3.116602    2.092182
  H      0.692715    1.808721    1.125884
  C      3.591123   -1.134979   -0.881688
  H      5.419250    0.484392    0.277746
  H      4.908191    2.474019    1.667462
  C      2.535982   -1.850154   -1.384103
  C      1.215382   -1.422799   -1.138917
  H      4.615660   -1.445062   -1.069720
  H      2.692407   -2.742052   -1.981197
  N      0.969983   -0.330728   -0.416530
  C      0.036000   -2.185294   -1.660902
  H     -0.568502   -1.524148   -2.297470
  C     -0.833376   -2.730605   -0.520545
  H     -1.664536   -3.289932   -0.976107
  N     -1.331828   -1.645011    0.317716
  C     -1.882293   -1.865776    1.520226
  O     -2.180789   -0.939669    2.305357
  C     -2.152004   -3.309888    1.913403
  H     -1.209694   -3.818440    2.150066
  H     -2.786566   -3.318163    2.800777
  H     -2.636232   -3.874128    1.110099
  Pd    -0.949963    0.244232   -0.212287
  H     -0.231630   -3.442664    0.063111
  H      0.382708   -3.021838   -2.273452
  C     -2.301297    2.277794   -0.587823
  O     -1.038348    2.284862   -0.790443
  O     -2.834442    1.178446   -0.209094
  C     -3.117871    3.513215   -0.753380
  H     -4.146248    3.259185   -1.018704
  H     -3.131040    4.049382    0.202926
  H     -2.672858    4.166136   -1.507166
