# Supplementary material for: A 100,000-Fold Increase in C–H Bond Acidity Gives Palladium a Key Advantage in C(sp3)–H Activation Compared to Nickel
Source: J Am Chem Soc. 2025 Sep 9;147(38):34395–410. doi: 10.1021/jacs.5c07649 (PMC12464984; doi:10.1021/jacs.5c07649)
Supplement: Supplementary file 2 [file ja5c07649_si_002.zip › comp_SI/xyz/3_HFIP_Pd(APAQ)_PES/pd/int3_no_h_pd_n1_1.xyz]

56
-2067.578268650896   r2scan-3c, C: -1, M: 1, <S^2>: 0.0
  C      1.961870   -0.959987    3.083324
  C      1.696614   -0.191995    1.973604
  C      2.081053   -0.642257    0.691754
  C      2.768750   -1.885488    0.567051
  C      3.014450   -2.658912    1.726363
  C      2.615016   -2.205851    2.961054
  H      1.662013   -0.606253    4.065916
  H      1.191843    0.768520    2.051757
  C      3.186857   -2.278343   -0.723432
  H      3.530065   -3.610146    1.620751
  H      2.806058   -2.801554    3.848867
  C      2.939878   -1.456622   -1.792919
  C      2.228403   -0.249167   -1.604411
  H      3.710218   -3.222622   -0.851868
  H      3.266043   -1.725712   -2.792607
  N      1.793777    0.124833   -0.404686
  C      1.932223    0.665760   -2.758307
  H      2.285736    0.205526   -3.686917
  C      2.591716    2.050099   -2.621891
  H      3.682807    1.902755   -2.604754
  N      2.128700    2.763778   -1.431753
  C      2.783371    3.844352   -1.007268
  O      2.500214    4.449984    0.060197
  C      3.943223    4.372602   -1.848685
  H      4.234690    5.354790   -1.472863
  H      4.808301    3.702244   -1.774557
  H      3.685530    4.451961   -2.910463
  Pd     0.532445    1.918214   -0.441868
  O     -3.226078    1.798839    1.313821
  C     -2.126578    2.082077    0.810658
  N     -1.170319    1.178654    0.459667
  C     -1.687139    3.500305    0.496644
  C     -1.312572   -0.154083    0.796465
  C     -0.693181    3.535599   -0.665511
  H     -1.213799    3.886513    1.411671
  H     -2.580682    4.117261    0.316255
  C     -1.147303   -1.160725   -0.163469
  C     -1.477582   -0.597559    2.117036
  C     -1.093401   -2.505347    0.163002
  F     -1.017534   -0.823730   -1.457653
  C     -1.438380   -1.936999    2.444176
  F     -1.550991    0.296126    3.114281
  C     -1.242243   -2.932956    1.483697
  F     -0.908544   -3.377363   -0.839132
  F     -1.533671   -2.280853    3.740433
  C     -1.181431   -4.362152    1.932422
  F     -1.013969   -5.233464    0.922558
  F     -2.315627   -4.725542    2.585807
  F     -0.157672   -4.566815    2.803367
  C     -1.399065    3.446214   -2.014341
  H     -0.683682    3.429239   -2.844737
  H     -2.015752    2.540887   -2.087645
  H     -2.067673    4.309855   -2.167849
  H     -0.074013    4.438189   -0.620292
  H      2.360026    2.606752   -3.545900
  H      0.843262    0.795612   -2.837512
