# Supplementary material for: A 100,000-Fold Increase in C–H Bond Acidity Gives Palladium a Key Advantage in C(sp3)–H Activation Compared to Nickel
Source: J Am Chem Soc. 2025 Sep 9;147(38):34395–410. doi: 10.1021/jacs.5c07649 (PMC12464984; doi:10.1021/jacs.5c07649)
Supplement: Supplementary file 2 [file ja5c07649_si_002.zip › comp_SI/xyz/3_HFIP_Pd(APAQ)_PES/pd/ts1_pd_n0_1.xyz]

57
-2068.011568939033   r2scan-3c, C: 0, M: 1, <S^2>: 0.0
  C     -1.533525    1.110310   -2.667747
  C     -0.449732    0.807937   -1.876043
  C     -0.151696    1.609879   -0.756089
  C     -0.961679    2.748236   -0.475006
  C     -2.088526    3.010912   -1.288860
  C     -2.370293    2.205144   -2.365245
  H     -1.750880    0.492022   -3.533665
  H      0.188442   -0.044118   -2.096891
  C     -0.583340    3.583598    0.597354
  H     -2.710389    3.870795   -1.054939
  H     -3.230044    2.414342   -2.994550
  C      0.573736    3.322513    1.284336
  C      1.328301    2.170161    0.979490
  H     -1.196106    4.446794    0.843972
  H      0.917625    3.978574    2.076731
  N      0.926310    1.312202    0.043032
  C      2.634962    1.895708    1.668089
  H      2.861595    2.721172    2.348185
  C      3.789384    1.748680    0.662041
  H      3.830286    2.643666    0.023019
  N      3.608590    0.539881   -0.130887
  C      4.466847    0.103160   -1.020711
  O      4.226224   -1.003430   -1.634310
  C      5.736527    0.845763   -1.318886
  H      5.522172    1.886648   -1.582806
  H      6.377432    0.858473   -0.429594
  H      6.269237    0.361767   -2.137411
  Pd     1.903949   -0.525752   -0.010817
  O     -0.611725   -3.843151    0.023803
  C      0.320337   -3.033182   -0.080030
  N      0.221446   -1.702796    0.186263
  C      1.722072   -3.459237   -0.472511
  C     -0.997430   -1.154312    0.559339
  C      2.808558   -2.557778    0.115197
  H      1.782836   -3.471673   -1.571029
  H      1.855888   -4.497575   -0.142508
  C     -1.095476   -0.381840    1.724950
  C     -2.141116   -1.200273   -0.242614
  H      3.300705   -1.592997   -0.836497
  C     -2.229691    0.343188    2.026758
  F     -0.047868   -0.309767    2.561664
  C     -3.286350   -0.478923    0.061712
  F     -2.113655   -1.866480   -1.403527
  C     -3.356828    0.321205    1.201979
  F     -2.237600    1.087900    3.143633
  F     -4.298849   -0.544000   -0.812310
  C     -4.536015    1.171963    1.577137
  F     -5.020406    0.835764    2.798931
  F     -5.556749    1.080883    0.709141
  F     -4.188509    2.483535    1.646073
  C      4.196048   -3.223518    0.055222
  H      4.972352   -2.571835    0.467008
  H      4.164613   -4.141742    0.655632
  H      4.479750   -3.490810   -0.966926
  H      2.610775   -2.410873    1.187691
  H      4.729414    1.696811    1.228889
  H      2.560342    0.977991    2.267467
