# Supplementary material for: A 100,000-Fold Increase in C–H Bond Acidity Gives Palladium a Key Advantage in C(sp3)–H Activation Compared to Nickel
Source: J Am Chem Soc. 2025 Sep 9;147(38):34395–410. doi: 10.1021/jacs.5c07649 (PMC12464984; doi:10.1021/jacs.5c07649)
Supplement: Supplementary file 2 [file ja5c07649_si_002.zip › comp_SI/xyz/3_HFIP_Pd(APAQ)_PES/pd/int3_pd_n0_1.xyz]

57
-2068.029160958863   r2scan-3c, C: 0, M: 1, <S^2>: 0.0
  C      0.050724    2.019758    2.930484
  C      0.552102    1.171204    1.970518
  C      0.900921    1.677101    0.703576
  C      0.761782    3.069679    0.436365
  C      0.218270    3.908416    1.437400
  C     -0.134070    3.391944    2.660642
  H     -0.211076    1.624602    3.907451
  H      0.686389    0.110912    2.172275
  C      1.193072    3.554608   -0.816718
  H      0.100902    4.966637    1.220865
  H     -0.545157    4.039818    3.428721
  C      1.774692    2.699265   -1.716895
  C      1.866071    1.324210   -1.420841
  H      1.082071    4.611265   -1.045411
  H      2.151544    3.053048   -2.670383
  N      1.386423    0.844374   -0.274842
  C      2.527626    0.350885   -2.347949
  H      1.797383   -0.401306   -2.676148
  C      3.716693   -0.347335   -1.662677
  H      4.170897   -1.019647   -2.406232
  N      3.283647   -1.092062   -0.483235
  C      4.136219   -1.481360    0.475965
  O      3.744498   -1.954376    1.565250
  C      5.623818   -1.350005    0.194433
  H      5.887505   -1.699056   -0.808811
  H      5.926776   -0.298600    0.267973
  H      6.174646   -1.925108    0.940086
  Pd     1.304674   -1.168860   -0.119874
  O     -2.598560   -2.644168    0.455914
  C     -1.369253   -2.522492    0.360201
  N     -0.749940   -1.344415    0.071190
  C     -0.470758   -3.739797    0.499645
  C     -1.543173   -0.206845   -0.074326
  C      1.028300   -3.497757    0.411689
  H     -0.784960   -4.444324   -0.281700
  H     -0.712356   -4.217945    1.456851
  C     -2.270640    0.348146    0.979742
  C     -1.531266    0.521873   -1.268403
  H      1.244326   -3.000082   -0.591023
  C     -2.894930    1.582785    0.876453
  F     -2.297625   -0.273610    2.164383
  C     -2.146479    1.753612   -1.375626
  F     -0.874992    0.037258   -2.333794
  C     -2.842778    2.320725   -0.306228
  F     -3.506350    2.052314    1.970493
  F     -2.059276    2.414922   -2.539563
  C     -3.447435    3.685206   -0.486831
  F     -2.486913    4.613724   -0.732285
  F     -4.138662    4.105941    0.584608
  F     -4.294228    3.713993   -1.544464
  C      1.873605   -4.771033    0.346201
  H      2.936318   -4.524727    0.274668
  H      1.716053   -5.359000    1.256495
  H      1.593267   -5.383031   -0.516730
  H      1.383264   -2.917625    1.280483
  H      4.462234    0.417585   -1.402978
  H      2.889950    0.877400   -3.234962
