# Supplementary material for: A 100,000-Fold Increase in C–H Bond Acidity Gives Palladium a Key Advantage in C(sp3)–H Activation Compared to Nickel
Source: J Am Chem Soc. 2025 Sep 9;147(38):34395–410. doi: 10.1021/jacs.5c07649 (PMC12464984; doi:10.1021/jacs.5c07649)
Supplement: Supplementary file 2 [file ja5c07649_si_002.zip › comp_SI/xyz/3_HFIP_Pd(APAQ)_PES/ni/int2_ni_n0_1.xyz]

37
-2424.713696157649   r2scan-3c, C: 0, M: 1, <S^2>: 0.0
  C      2.389588    2.451368    1.859705
  C      1.480454    1.489734    1.482958
  C      1.798812    0.584255    0.448876
  C      3.082422    0.657464   -0.167256
  C      3.986342    1.670628    0.231866
  C      3.644376    2.556257    1.223750
  H      2.137498    3.137336    2.663162
  H      0.520856    1.411570    1.980167
  C      3.415597   -0.314260   -1.133174
  H      4.957740    1.719432   -0.253069
  H      4.342410    3.328545    1.532633
  C      2.522609   -1.311676   -1.422413
  C      1.255554   -1.334159   -0.804014
  H      4.386639   -0.274493   -1.619644
  H      2.765362   -2.090362   -2.137576
  N      0.895613   -0.385895    0.069506
  C      0.295378   -2.450300   -1.112267
  H     -0.591424   -2.049813   -1.622118
  C     -0.160318   -3.200220    0.158765
  H     -0.779601   -4.055539   -0.138954
  N     -0.892939   -2.274159    0.999527
  C     -2.207297   -2.228578    1.124984
  O     -2.612103   -1.018309    1.359658
  C     -3.166905   -3.359652    0.995431
  H     -3.502745   -3.432355   -0.046228
  H     -2.706718   -4.309230    1.278470
  H     -4.041175   -3.165488    1.621363
  Ni    -0.870633   -0.430231    0.716351
  H      0.720046   -3.577814    0.693406
  H      0.781394   -3.155627   -1.792372
  C     -1.687325    1.649574   -0.778360
  O     -1.281935    1.386368    0.426468
  O     -1.758200    0.815137   -1.693420
  C     -2.116416    3.086828   -0.996524
  H     -1.590598    3.770699   -0.326545
  H     -1.956632    3.375350   -2.037665
  H     -3.189405    3.161635   -0.784222
