# Supplementary material for: A 100,000-Fold Increase in C–H Bond Acidity Gives Palladium a Key Advantage in C(sp3)–H Activation Compared to Nickel
Source: J Am Chem Soc. 2025 Sep 9;147(38):34395–410. doi: 10.1021/jacs.5c07649 (PMC12464984; doi:10.1021/jacs.5c07649)
Supplement: Supplementary file 2 [file ja5c07649_si_002.zip › comp_SI/xyz/3_HFIP_Pd(APAQ)_PES/ni/int4_ni_n0_1.xyz]

57
-3448.4278695976   r2scan-3c, C: 0, M: 1, <S^2>: 0.0
  C     -0.819665    1.687404    2.932317
  C      0.083646    1.143190    2.049484
  C      0.218815    1.686049    0.754821
  C     -0.563714    2.817252    0.382675
  C     -1.502315    3.337739    1.305054
  C     -1.629400    2.780687    2.554932
  H     -0.917434    1.267016    3.929035
  H      0.701159    0.290378    2.321859
  C     -0.351087    3.374427   -0.897204
  H     -2.108307    4.190234    1.009395
  H     -2.347155    3.186077    3.261890
  C      0.619354    2.848628   -1.712730
  C      1.339433    1.709057   -1.296885
  H     -0.943526    4.229191   -1.213729
  H      0.829071    3.279375   -2.686421
  N      1.101490    1.118266   -0.127396
  C      2.413889    1.095505   -2.150752
  H      2.099711    0.094425   -2.474752
  C      3.756804    0.994361   -1.413684
  H      4.483020    0.506643   -2.077938
  N      3.615051    0.216776   -0.170895
  C      4.539180    0.274570    0.721779
  O      4.375112   -0.350016    1.897430
  C      5.830248    1.008506    0.598776
  H      6.515903    0.694298    1.386454
  H      6.286439    0.834339   -0.379415
  H      5.653807    2.086417    0.698008
  Ni     1.953352   -0.679562    0.053973
  O     -0.539510   -3.768258    0.655507
  C      0.422157   -2.993970    0.550454
  N      0.339807   -1.680345    0.192629
  C      1.865256   -3.386957    0.779338
  C     -0.916126   -1.121852   -0.024756
  C      2.775038   -2.440393    0.003036
  H      1.997220   -4.444424    0.505162
  H      2.054119   -3.311953    1.859985
  C     -1.880750   -1.002570    0.978102
  C     -1.232134   -0.525990   -1.251430
  H      3.488644   -0.774725    1.884589
  C     -3.045497   -0.270017    0.802784
  F     -1.643190   -1.520061    2.191093
  C     -2.387396    0.206786   -1.431923
  F     -0.378819   -0.640186   -2.282294
  C     -3.324355    0.364826   -0.407837
  F     -3.866109   -0.163326    1.856327
  F     -2.606403    0.777993   -2.627634
  C     -4.534854    1.213584   -0.669208
  F     -5.269062    0.727339   -1.701704
  F     -4.179347    2.479553   -1.011400
  F     -5.357436    1.308924    0.388423
  C      2.874051   -2.822109   -1.472306
  H      3.490022   -2.113277   -2.037957
  H      3.328969   -3.819112   -1.588797
  H      1.885781   -2.857946   -1.947856
  H      3.783300   -2.427030    0.436889
  H      4.125432    2.004705   -1.193321
  H      2.559508    1.700011   -3.050985
