# Supplementary material for: A 100,000-Fold Increase in C–H Bond Acidity Gives Palladium a Key Advantage in C(sp3)–H Activation Compared to Nickel
Source: J Am Chem Soc. 2025 Sep 9;147(38):34395–410. doi: 10.1021/jacs.5c07649 (PMC12464984; doi:10.1021/jacs.5c07649)
Supplement: Supplementary file 2 [file ja5c07649_si_002.zip › comp_SI/xyz/3_HFIP_Pd(APAQ)_PES/ni/int3_no_h_ni_n1_1.xyz]

56
-3447.956190610853   r2scan-3c, C: -1, M: 1, <S^2>: 0.0
  C     -0.376061    3.434058    0.820429
  C      0.302610    2.341955    0.331704
  C     -0.377568    1.368465   -0.430217
  C     -1.763209    1.544367   -0.714044
  C     -2.438647    2.665824   -0.176044
  C     -1.758381    3.591007    0.579706
  H      0.155017    4.180308    1.404457
  H      1.364120    2.199671    0.521362
  C     -2.393979    0.586748   -1.538740
  H     -3.499355    2.785464   -0.382242
  H     -2.280246    4.452221    0.986791
  C     -1.653023   -0.440823   -2.067309
  C     -0.291464   -0.576794   -1.721242
  H     -3.453353    0.686593   -1.761802
  H     -2.102574   -1.172692   -2.730993
  N      0.307552    0.271095   -0.885463
  C      0.560442   -1.684024   -2.268641
  H      0.890917   -2.326134   -1.440651
  C      1.798603   -1.149538   -3.011114
  H      2.360707   -2.024481   -3.378749
  N      2.614822   -0.306207   -2.137275
  C      3.544912    0.488152   -2.663766
  O      4.200289    1.328183   -1.988489
  C      3.830519    0.388483   -4.160869
  H      3.015308    0.842527   -4.737941
  H      4.751440    0.930346   -4.383466
  H      3.928196   -0.648451   -4.500201
  Ni     2.108138   -0.328464   -0.294493
  O      2.598060   -0.811064    3.674985
  C      2.712048   -0.665425    2.445728
  N      1.683110   -0.489292    1.572082
  C      4.031309   -0.686699    1.703227
  C      0.389099   -0.381913    2.061901
  C      3.795148   -1.105944    0.253565
  H      4.736304   -1.335997    2.246800
  H      4.441006    0.333244    1.748411
  C     -0.029204    0.655558    2.900753
  C     -0.620178   -1.246586    1.616672
  C     -1.364411    0.874657    3.202846
  F      0.866964    1.547283    3.348626
  C     -1.950181   -1.033281    1.912017
  F     -0.297399   -2.307425    0.858372
  C     -2.365971    0.040726    2.703749
  F     -1.656916    1.947589    3.952500
  F     -2.863539   -1.890742    1.423756
  C     -3.834602    0.232455    2.936563
  F     -4.505674    0.357666    1.760814
  F     -4.123113    1.322120    3.668591
  F     -4.383450   -0.832253    3.577614
  C      3.688258   -2.622054    0.117170
  H      3.472326   -2.921932   -0.915255
  H      4.625494   -3.121237    0.417785
  H      2.890085   -3.029421    0.752414
  H      4.588344   -0.724425   -0.398703
  H      1.450410   -0.597936   -3.898041
  H     -0.029294   -2.299870   -2.955975
