# Supplementary material for: A 100,000-Fold Increase in C–H Bond Acidity Gives Palladium a Key Advantage in C(sp3)–H Activation Compared to Nickel
Source: J Am Chem Soc. 2025 Sep 9;147(38):34395–410. doi: 10.1021/jacs.5c07649 (PMC12464984; doi:10.1021/jacs.5c07649)
Supplement: Supplementary file 2 [file ja5c07649_si_002.zip › comp_SI/xyz/3_HFIP_Pd(APAQ)_PES/ni/ts1_ni_n0_1.xyz]

57
-3448.398693303036   r2scan-3c, C: 0, M: 1, <S^2>: 0.0
  C     -1.048014    0.677788    3.118604
  C     -0.052234    0.487829    2.188543
  C      0.042680    1.348467    1.077014
  C     -0.867394    2.436767    0.950868
  C     -1.897182    2.585978    1.908928
  C     -1.988917    1.718318    2.970559
  H     -1.114023    0.013423    3.975089
  H      0.665596   -0.321715    2.291102
  C     -0.684234    3.334306   -0.123252
  H     -2.599520    3.407424    1.795076
  H     -2.776981    1.839423    3.707665
  C      0.387129    3.175454   -0.964686
  C      1.238641    2.061861   -0.812553
  H     -1.376878    4.162176   -0.251332
  H      0.584792    3.879361   -1.766118
  N      1.015491    1.144266    0.127455
  C      2.461329    1.878188   -1.661362
  H      2.359401    0.983119   -2.289142
  C      3.707163    1.735418   -0.773329
  H      4.588778    1.649058   -1.424347
  N      3.569359    0.550498    0.064052
  C      4.441365    0.208085    0.981455
  O      4.226663   -0.873826    1.649174
  C      5.677378    1.013980    1.251937
  H      6.273736    1.115138    0.338458
  H      5.406569    2.024221    1.578676
  H      6.275941    0.532163    2.025126
  Ni     2.001159   -0.502565    0.007816
  O     -0.372703   -3.756375   -0.343516
  C      0.553743   -2.957702   -0.148267
  N      0.438781   -1.601543   -0.213375
  C      1.965678   -3.392619    0.163021
  C     -0.825751   -1.077619   -0.480308
  C      2.991330   -2.341533   -0.246466
  H      2.151637   -4.352539   -0.335946
  H      2.022122   -3.580540    1.244896
  C     -1.916897   -1.248383    0.379640
  C     -1.044662   -0.261463   -1.591729
  H      3.346376   -1.460173    0.798826
  C     -3.111417   -0.586582    0.170063
  F     -1.793125   -2.004537    1.476433
  C     -2.239002    0.409828   -1.804915
  F     -0.060555   -0.094680   -2.491013
  C     -3.306404    0.266899   -0.918980
  F     -4.098166   -0.753741    1.064450
  F     -2.322170    1.187202   -2.892290
  C     -4.628838    0.966554   -1.056221
  F     -4.689824    1.780101   -2.123700
  F     -4.900463    1.724608    0.036301
  F     -5.646422    0.077033   -1.173174
  C      3.147031   -2.195769   -1.768307
  H      3.486541   -3.150751   -2.194410
  H      2.207562   -1.928747   -2.263615
  H      3.891731   -1.434609   -2.020925
  H      3.971456   -2.699661    0.103159
  H      3.824913    2.644725   -0.165241
  H      2.581974    2.739530   -2.323534
