# Supplementary material for: A 100,000-Fold Increase in C–H Bond Acidity Gives Palladium a Key Advantage in C(sp3)–H Activation Compared to Nickel
Source: J Am Chem Soc. 2025 Sep 9;147(38):34395–410. doi: 10.1021/jacs.5c07649 (PMC12464984; doi:10.1021/jacs.5c07649)
Supplement: Supplementary file 2 [file ja5c07649_si_002.zip › comp_SI/xyz/3_HFIP_Pd(APAQ)_PES/ni/int3_ni_n0_1.xyz]

57
-3448.412792501143   r2scan-3c, C: 0, M: 1, <S^2>: 0.256
  C     -1.102865    3.069284    0.306907
  C     -0.222363    2.062882   -0.013888
  C     -0.641852    1.007177   -0.847559
  C     -1.957263    1.014405   -1.394380
  C     -2.841308    2.057830   -1.030754
  C     -2.424317    3.060023   -0.189313
  H     -0.776873    3.880814    0.950850
  H      0.797662    2.068008    0.364375
  C     -2.310923   -0.016741   -2.290568
  H     -3.848636    2.052162   -1.438288
  H     -3.105885    3.858378    0.087424
  C     -1.386423   -0.969530   -2.635668
  C     -0.113435   -0.957839   -2.033845
  H     -3.311118   -0.031968   -2.715384
  H     -1.620725   -1.752919   -3.348479
  N      0.210098   -0.026624   -1.138306
  C      0.952782   -1.949639   -2.385461
  H      1.216116   -2.543331   -1.497460
  C      2.205773   -1.224522   -2.910795
  H      2.954541   -1.991573   -3.158888
  N      2.712776   -0.315436   -1.889784
  C      3.535999    0.707312   -2.175146
  O      3.774393    1.594430   -1.324776
  C      4.193335    0.749789   -3.539205
  H      5.000397    1.483639   -3.525450
  H      4.587236   -0.228712   -3.832194
  H      3.458893    1.048043   -4.297255
  Ni     1.846318   -0.289970   -0.238769
  O      1.720426   -1.778259    3.481573
  C      1.987254   -1.448958    2.318624
  N      1.190853   -0.667798    1.534983
  C      3.247095   -1.915168    1.610925
  C      0.040201   -0.143255    2.125480
  C      4.083836   -0.753187    1.068353
  H      2.963346   -2.593212    0.791474
  H      3.848542   -2.492764    2.319075
  C      0.102192    0.861613    3.091729
  C     -1.238323   -0.542900    1.730144
  H      3.511279    0.006839    0.467579
  C     -1.032925    1.471626    3.602301
  F      1.299226    1.299980    3.503783
  C     -2.374482    0.074827    2.218510
  F     -1.380812   -1.531122    0.834869
  C     -2.304897    1.095125    3.168475
  F     -0.857565    2.446967    4.501962
  F     -3.569153   -0.332099    1.763985
  C     -3.587438    1.723263    3.640519
  F     -4.422940    0.796652    4.170885
  F     -4.253928    2.304107    2.611026
  F     -3.403017    2.669645    4.575150
  C      5.260201   -1.213033    0.221142
  H      5.845207   -0.361255   -0.137460
  H      5.917165   -1.859269    0.813786
  H      4.912810   -1.782314   -0.647521
  H      4.421366   -0.135636    1.911241
  H      1.944166   -0.697708   -3.839613
  H      0.583773   -2.639440   -3.148826
