# Supplementary material for: A 100,000-Fold Increase in C–H Bond Acidity Gives Palladium a Key Advantage in C(sp3)–H Activation Compared to Nickel
Source: J Am Chem Soc. 2025 Sep 9;147(38):34395–410. doi: 10.1021/jacs.5c07649 (PMC12464984; doi:10.1021/jacs.5c07649)
Supplement: Supplementary file 2 [file ja5c07649_si_002.zip › comp_SI/xyz/3_HFIP_Pd(APAQ)_PES/pd_at_ni/int2_pd_at_ni_n0_1.xyz]

37
-1044.313576486636   r2scan-3c, C: 0, M: 1, <S^2>: 0.0
  C      2.265089    2.599234    1.616867
  C      1.374283    1.603011    1.288950
  C      1.740741    0.606667    0.360723
  C      3.051685    0.629369   -0.200829
  C      3.937898    1.675163    0.149444
  C      3.550400    2.647057    1.038394
  H      1.972741    3.358010    2.336843
  H      0.388293    1.570869    1.737415
  C      3.424072   -0.416091   -1.069634
  H      4.930905    1.682323   -0.291983
  H      4.233973    3.446317    1.308399
  C      2.537420   -1.426250   -1.329297
  C      1.241229   -1.399980   -0.771672
  H      4.417446   -0.417384   -1.510422
  H      2.806994   -2.253614   -1.976547
  N      0.857596   -0.393515    0.020215
  C      0.287562   -2.525929   -1.078195
  H     -0.591599   -2.131617   -1.605902
  C     -0.189594   -3.296709    0.174134
  H     -0.746152   -4.182406   -0.156379
  N     -1.017559   -2.425954    0.984351
  C     -2.329042   -2.505661    1.142125
  O     -2.878730   -1.354638    1.369630
  C     -3.148219   -3.747479    1.059780
  H     -3.463453   -3.905440    0.021083
  H     -2.582058   -4.623431    1.385541
  H     -4.043470   -3.631488    1.674855
  Pd    -1.052900   -0.462943    0.685796
  H      0.683448   -3.629553    0.749410
  H      0.789720   -3.229287   -1.748440
  C     -1.473211    2.034011   -0.742831
  O     -1.556875    1.512145    0.443786
  O     -1.099706    1.436062   -1.760524
  C     -1.915471    3.484405   -0.808439
  H     -1.709806    4.010151    0.126817
  H     -1.428924    3.990417   -1.644841
  H     -2.998404    3.508179   -0.977395
