# Supplementary material for: A 100,000-Fold Increase in C–H Bond Acidity Gives Palladium a Key Advantage in C(sp3)–H Activation Compared to Nickel
Source: J Am Chem Soc. 2025 Sep 9;147(38):34395–410. doi: 10.1021/jacs.5c07649 (PMC12464984; doi:10.1021/jacs.5c07649)
Supplement: Supplementary file 2 [file ja5c07649_si_002.zip › comp_SI/xyz/3_HFIP_Pd(APAQ)_PES/pd_at_ni/int3_pd_at_ni_n0_1.xyz]

57
-2068.022863576622   r2scan-3c, C: 0, M: 1, <S^2>: 0.0
  C     -1.211306    3.011203    0.350511
  C     -0.306427    2.034251    0.006194
  C     -0.699215    0.988356   -0.851816
  C     -2.015800    0.976879   -1.396776
  C     -2.926398    1.986121   -1.004025
  C     -2.533551    2.979485   -0.140994
  H     -0.902277    3.817198    1.009581
  H      0.715334    2.055085    0.378674
  C     -2.342319   -0.029294   -2.330393
  H     -3.933411    1.964523   -1.411607
  H     -3.234398    3.753846    0.154640
  C     -1.389513   -0.935054   -2.719899
  C     -0.113787   -0.911470   -2.122134
  H     -3.343237   -0.058310   -2.752705
  H     -1.600853   -1.692334   -3.467117
  N      0.177700   -0.012730   -1.184845
  C      0.978245   -1.848120   -2.538865
  H      1.284938   -2.467415   -1.683849
  C      2.192998   -1.069902   -3.077096
  H      2.928002   -1.813190   -3.420051
  N      2.768173   -0.216630   -2.043758
  C      3.719285    0.693661   -2.296892
  O      4.117120    1.496092   -1.423258
  C      4.331312    0.706445   -3.686065
  H      5.157418    1.418352   -3.703496
  H      4.697608   -0.285904   -3.970504
  H      3.585455    1.005138   -4.431741
  Pd     1.929619   -0.266316   -0.221344
  O      1.778066   -1.603643    3.689656
  C      2.030447   -1.340283    2.506526
  N      1.215771   -0.617238    1.690957
  C      3.272651   -1.873954    1.810949
  C      0.051769   -0.086102    2.240277
  C      4.120437   -0.816658    1.097315
  H      2.953298   -2.643118    1.092842
  H      3.896745   -2.366848    2.562445
  C      0.074492    0.936558    3.189798
  C     -1.210860   -0.509736    1.815994
  H      3.589076   -0.022475    0.469796
  C     -1.083913    1.528841    3.668568
  F      1.252736    1.405837    3.619886
  C     -2.369115    0.087872    2.275539
  F     -1.311976   -1.508497    0.926884
  C     -2.339172    1.118661    3.216518
  F     -0.946411    2.518545    4.558962
  F     -3.546313   -0.349784    1.804319
  C     -3.643979    1.717051    3.666178
  F     -4.459509    0.773425    4.198002
  F     -4.315030    2.268118    2.623832
  F     -3.495240    2.677978    4.592387
  C      5.209160   -1.419828    0.223561
  H      5.808939   -0.640700   -0.254419
  H      5.871056   -2.039836    0.838471
  H      4.774226   -2.052318   -0.557099
  H      4.547428   -0.139862    1.849801
  H      1.870993   -0.488257   -3.953801
  H      0.609303   -2.515074   -3.322419
