# Supplementary material for: A 100,000-Fold Increase in C–H Bond Acidity Gives Palladium a Key Advantage in C(sp3)–H Activation Compared to Nickel
Source: J Am Chem Soc. 2025 Sep 9;147(38):34395–410. doi: 10.1021/jacs.5c07649 (PMC12464984; doi:10.1021/jacs.5c07649)
Supplement: Supplementary file 2 [file ja5c07649_si_002.zip › comp_SI/xyz/3_HFIP_Pd(APAQ)_PES/pd_at_ni/ts1_pd_at_ni_n0_1.xyz]

57
 -2068.013078091627  IMAG: -1238.54
  C     -1.258000    0.664912    3.075193
  C     -0.206120    0.523865    2.199745
  C     -0.062078    1.423107    1.124579
  C     -0.988179    2.495721    0.978579
  C     -2.074327    2.595141    1.879271
  C     -2.209130    1.692870    2.906534
  H     -1.360485   -0.029409    3.903839
  H      0.520752   -0.275587    2.316791
  C     -0.765408    3.428000   -0.057305
  H     -2.786204    3.405658    1.748509
  H     -3.040819    1.775204    3.599681
  C      0.351982    3.315626   -0.843816
  C      1.222419    2.217761   -0.675697
  H     -1.467881    4.245178   -0.199790
  H      0.574788    4.046193   -1.614084
  N      0.972044    1.276651    0.231484
  C      2.483616    2.091593   -1.479937
  H      2.422949    1.220695   -2.146918
  C      3.721376    1.953963   -0.578591
  H      4.611138    2.030448   -1.218335
  N      3.708337    0.673367    0.119526
  C      4.743777    0.200050    0.775932
  O      4.675229   -0.968623    1.297924
  C      6.019342    0.986131    0.897405
  H      6.513865    1.038950   -0.079741
  H      5.820279    2.012209    1.221717
  H      6.688473    0.498275    1.606419
  Pd     2.050293   -0.489582    0.088644
  O     -0.397281   -3.838444   -0.270771
  C      0.511576   -3.023462   -0.061273
  N      0.377422   -1.674302   -0.153135
  C      1.919122   -3.440977    0.306084
  C     -0.866137   -1.133921   -0.457962
  C      3.004005   -2.496147   -0.216007
  H      2.084056   -4.455934   -0.076852
  H      1.970462   -3.501882    1.402540
  C     -1.990406   -1.302044    0.359433
  C     -1.027602   -0.284432   -1.556180
  H      3.570326   -1.539459    0.622084
  C     -3.166522   -0.619090    0.117392
  F     -1.913205   -2.070027    1.452064
  C     -2.204436    0.405873   -1.800933
  F     -0.004130   -0.105809   -2.407785
  C     -3.308927    0.256038   -0.962463
  F     -4.186123   -0.783630    0.974420
  F     -2.236437    1.207472   -2.873311
  C     -4.619147    0.969494   -1.139870
  F     -4.641727    1.780456   -2.210746
  F     -4.914967    1.732839   -0.057182
  F     -5.641437    0.089468   -1.284178
  C      3.132331   -2.471066   -1.741613
  H      3.399560   -3.472180   -2.107824
  H      2.198944   -2.173727   -2.229914
  H      3.916994   -1.776945   -2.059935
  H      3.951006   -2.921474    0.151650
  H      3.744893    2.794764    0.131504
  H      2.598028    2.981699   -2.104464
