# Supplementary material for: A 100,000-Fold Increase in C–H Bond Acidity Gives Palladium a Key Advantage in C(sp3)–H Activation Compared to Nickel
Source: J Am Chem Soc. 2025 Sep 9;147(38):34395–410. doi: 10.1021/jacs.5c07649 (PMC12464984; doi:10.1021/jacs.5c07649)
Supplement: Supplementary file 2 [file ja5c07649_si_002.zip › comp_SI/xyz/3_HFIP_Pd(APAQ)_PES/pd_at_ni/int4_pd_at_ni_n0_1.xyz]

57
-2068.049167732896   r2scan-3c, C: 0, M: 1, <S^2>: 0.0
  C     -1.081134    1.782796    2.705782
  C     -0.140399    1.227386    1.870235
  C      0.165755    1.847235    0.639689
  C     -0.490160    3.063489    0.288048
  C     -1.463882    3.601420    1.162654
  C     -1.756709    2.969734    2.347434
  H     -1.311733    1.299882    3.651221
  H      0.382129    0.310521    2.134512
  C     -0.120674    3.683872   -0.925069
  H     -1.967276    4.522802    0.881208
  H     -2.503256    3.385662    3.017476
  C      0.859962    3.122549   -1.702428
  C      1.453181    1.902427   -1.308756
  H     -0.608948    4.608519   -1.222491
  H      1.178895    3.590650   -2.628091
  N      1.090429    1.276760   -0.192973
  C      2.524641    1.255520   -2.144791
  H      2.182279    0.261841   -2.465660
  C      3.867099    1.112572   -1.413532
  H      4.587297    0.654267   -2.105300
  N      3.736915    0.278468   -0.208775
  C      4.662708    0.293179    0.683461
  O      4.505744   -0.392849    1.822676
  C      5.949463    1.039672    0.593541
  H      6.637823    0.695279    1.365878
  H      6.405042    0.913321   -0.392220
  H      5.763731    2.110390    0.740939
  Pd     1.957691   -0.731353    0.024597
  O     -0.558794   -3.958350    0.631071
  C      0.379785   -3.156409    0.535183
  N      0.252399   -1.843512    0.190822
  C      1.832229   -3.522342    0.776755
  C     -1.002121   -1.277913    0.023893
  C      2.771493   -2.612582   -0.013559
  H      1.975665   -4.585665    0.536604
  H      2.009232   -3.412279    1.856399
  C     -1.961996   -1.235355    1.038952
  C     -1.320146   -0.580740   -1.149341
  H      3.610749   -0.804120    1.798606
  C     -3.138589   -0.512389    0.917797
  F     -1.699236   -1.809130    2.221578
  C     -2.483512    0.151013   -1.269471
  F     -0.464919   -0.599067   -2.184100
  C     -3.427743    0.208809   -0.240707
  F     -3.953128   -0.487026    1.981175
  F     -2.710009    0.813273   -2.415485
  C     -4.656402    1.048002   -0.440972
  F     -5.383939    0.618530   -1.503356
  F     -4.330386    2.341853   -0.696225
  F     -5.477183    1.052448    0.622549
  C      2.882611   -3.028518   -1.476190
  H      3.516799   -2.340805   -2.046930
  H      3.323809   -4.034722   -1.557625
  H      1.899464   -3.060965   -1.961644
  H      3.770688   -2.600777    0.439864
  H      4.242487    2.109842   -1.148890
  H      2.695282    1.853341   -3.045029
