# Supplementary material for: A 100,000-Fold Increase in C–H Bond Acidity Gives Palladium a Key Advantage in C(sp3)–H Activation Compared to Nickel
Source: J Am Chem Soc. 2025 Sep 9;147(38):34395–410. doi: 10.1021/jacs.5c07649 (PMC12464984; doi:10.1021/jacs.5c07649)
Supplement: Supplementary file 2 [file ja5c07649_si_002.zip › comp_SI/xyz/3_HFIP_Pd(APAQ)_PES/pd_at_ni/int3_no_h_pd_at_ni_n1_1.xyz]

56
-2067.578323139991   r2scan-3c, C: -1, M: 1, <S^2>: 0.0
  C     -0.721718    3.278939    0.866747
  C      0.016011    2.231726    0.365883
  C     -0.563985    1.333664   -0.556627
  C     -1.909215    1.543299   -0.981403
  C     -2.645903    2.622180   -0.437659
  C     -2.064394    3.471106    0.473619
  H     -0.267771    3.964578    1.576940
  H      1.050552    2.070478    0.661201
  C     -2.439509    0.657443   -1.944869
  H     -3.674387    2.767568   -0.758649
  H     -2.632384    4.298519    0.888801
  C     -1.650997   -0.345716   -2.446586
  C     -0.333820   -0.516534   -1.961457
  H     -3.463658    0.788150   -2.285738
  H     -2.027745   -1.029105   -3.200927
  N      0.175429    0.283049   -1.028804
  C      0.546070   -1.618028   -2.480030
  H      0.836187   -2.265743   -1.640250
  C      1.819074   -1.106243   -3.178442
  H      2.348868   -1.993309   -3.565434
  N      2.664803   -0.324585   -2.276441
  C      3.652157    0.422252   -2.770450
  O      4.356377    1.192706   -2.065148
  C      3.940700    0.351258   -4.268375
  H      3.148937    0.854895   -4.836533
  H      4.886000    0.856957   -4.472249
  H      3.994499   -0.680150   -4.633423
  Pd     2.133399   -0.371447   -0.286644
  O      2.671032   -0.925136    3.790760
  C      2.760183   -0.746363    2.565153
  N      1.708460   -0.545653    1.724168
  C      4.077222   -0.740624    1.810811
  C      0.431923   -0.380777    2.226490
  C      3.893726   -1.178919    0.356657
  H      4.801249   -1.363486    2.357921
  H      4.452591    0.292702    1.850830
  C      0.090460    0.624243    3.139683
  C     -0.640496   -1.134296    1.725468
  C     -1.220122    0.888454    3.501300
  F      1.042355    1.452100    3.597184
  C     -1.947928   -0.863893    2.070924
  F     -0.403096   -2.141185    0.869330
  C     -2.280717    0.150551    2.973429
  F     -1.431335    1.917919    4.334771
  F     -2.923054   -1.614085    1.529231
  C     -3.726781    0.381633    3.294192
  F     -4.435990    0.708622    2.181412
  F     -3.924664    1.365511    4.188406
  F     -4.308067   -0.736243    3.802681
  C      3.820483   -2.696913    0.229974
  H      3.651984   -3.008551   -0.807322
  H      4.758157   -3.167084    0.570860
  H      3.008024   -3.113658    0.839446
  H      4.700127   -0.785849   -0.272316
  H      1.507965   -0.514905   -4.053530
  H     -0.017505   -2.226361   -3.195302
