# Supplementary material for: A 100,000-Fold Increase in C–H Bond Acidity Gives Palladium a Key Advantage in C(sp3)–H Activation Compared to Nickel
Source: J Am Chem Soc. 2025 Sep 9;147(38):34395–410. doi: 10.1021/jacs.5c07649 (PMC12464984; doi:10.1021/jacs.5c07649)
Supplement: Supplementary file 2 [file ja5c07649_si_002.zip › comp_SI/xyz/3_HFIP_Pd(APAQ)_PES/ni_at_pd/int3_no_h_ni_at_pd_n1_1.xyz]

56
-3447.951620579088   r2scan-3c, C: -1, M: 1, <S^2>: 0.0
  C      0.060778    2.344144    2.785372
  C      0.467334    1.365626    1.908020
  C      0.916304    1.714470    0.616245
  C      0.969261    3.089081    0.241933
  C      0.525563    4.070314    1.160249
  C      0.075337    3.704182    2.406470
  H     -0.278320    2.067903    3.779860
  H      0.461873    0.313622    2.185634
  C      1.485059    3.407128   -1.033983
  H      0.557174    5.115637    0.863160
  H     -0.260183    4.461225    3.109251
  C      1.953241    2.401495   -1.841727
  C      1.855556    1.058696   -1.418744
  H      1.523655    4.446027   -1.351880
  H      2.383238    2.616744   -2.814875
  N      1.307803    0.727084   -0.250212
  C      2.394517   -0.077776   -2.231982
  H      1.584791   -0.793811   -2.430921
  C      3.529998   -0.801310   -1.475488
  H      3.836501   -1.666604   -2.088226
  N      3.088250   -1.207802   -0.145127
  C      3.971153   -1.405510    0.828703
  O      3.638526   -1.654767    2.019791
  C      5.461306   -1.340429    0.497454
  H      5.711003   -1.901511   -0.409907
  H      5.778444   -0.302646    0.336425
  H      6.027394   -1.744605    1.338615
  Ni     1.187551   -1.241534    0.067213
  O     -2.549126   -2.759006    0.275956
  C     -1.321463   -2.564864    0.207725
  N     -0.725448   -1.350048    0.075850
  C     -0.297510   -3.668925    0.163390
  C     -1.556064   -0.233240    0.015187
  C      1.109605   -3.151925    0.458773
  H     -0.341682   -4.073762   -0.860610
  H     -0.614944   -4.489719    0.824312
  C     -2.302994    0.212725    1.106709
  C     -1.607967    0.569425   -1.129683
  C     -3.002762    1.409094    1.091697
  F     -2.277270   -0.484797    2.252289
  C     -2.291128    1.768622   -1.148663
  F     -0.960921    0.185518   -2.241412
  C     -3.007390    2.225962   -0.039239
  F     -3.630743    1.770055    2.219774
  F     -2.263149    2.508099   -2.270594
  C     -3.693155    3.557822   -0.127955
  F     -2.797818    4.555894   -0.351391
  F     -4.374124    3.883303    0.983730
  F     -4.575676    3.596044   -1.158552
  C      2.158185   -4.063149   -0.167299
  H      3.172714   -3.801848    0.144640
  H      1.983327   -5.116507    0.110729
  H      2.123722   -4.013961   -1.264126
  H      1.257105   -3.126130    1.551269
  H      4.390538   -0.118320   -1.428934
  H      2.774492    0.287289   -3.191781
