# Supplementary material for: A 100,000-Fold Increase in C–H Bond Acidity Gives Palladium a Key Advantage in C(sp3)–H Activation Compared to Nickel
Source: J Am Chem Soc. 2025 Sep 9;147(38):34395–410. doi: 10.1021/jacs.5c07649 (PMC12464984; doi:10.1021/jacs.5c07649)
Supplement: Supplementary file 2 [file ja5c07649_si_002.zip › comp_SI/xyz/3_HFIP_Pd(APAQ)_PES/ni_at_pd/int3_ni_at_pd_n0_1.xyz]

57
-3448.420977022156   r2scan-3c, C: 0, M: 1, <S^2>: 0.0
  C      0.155865    1.976872    3.000743
  C      0.628787    1.114707    2.038504
  C      0.914312    1.598519    0.747667
  C      0.747916    2.982647    0.456218
  C      0.235064    3.835512    1.461436
  C     -0.059582    3.340236    2.708875
  H     -0.059532    1.600413    3.996251
  H      0.785252    0.060667    2.254249
  C      1.120514    3.443587   -0.825113
  H      0.094249    4.887611    1.229090
  H     -0.448027    3.999216    3.479337
  C      1.676488    2.573800   -1.728409
  C      1.792374    1.207931   -1.403884
  H      0.987227    4.493352   -1.073012
  H      2.012642    2.909230   -2.703618
  N      1.357802    0.744480   -0.232557
  C      2.438020    0.210559   -2.315272
  H      1.701245   -0.540489   -2.630949
  C      3.606943   -0.482503   -1.591745
  H      4.045123   -1.211191   -2.289897
  N      3.126655   -1.142346   -0.380662
  C      3.948154   -1.486379    0.622334
  O      3.511121   -1.868759    1.731983
  C      5.444430   -1.426528    0.373107
  H      5.717602   -1.843657   -0.601114
  H      5.782339   -0.383340    0.391744
  H      5.957816   -1.973708    1.165000
  Ni     1.282829   -1.121458   -0.063375
  O     -2.506124   -2.564516    0.377892
  C     -1.275817   -2.443433    0.305151
  N     -0.639552   -1.261875    0.050635
  C     -0.361195   -3.641616    0.457408
  C     -1.455795   -0.135427   -0.095126
  C      1.082212   -3.352788    0.086070
  H     -0.766780   -4.446943   -0.165921
  H     -0.428389   -3.986471    1.497749
  C     -2.186221    0.405560    0.963249
  C     -1.488182    0.577274   -1.296571
  H      1.123477   -2.987026   -0.958979
  C     -2.844791    1.622357    0.860097
  F     -2.196326   -0.217859    2.147214
  C     -2.138964    1.791114   -1.406075
  F     -0.847123    0.093384   -2.371685
  C     -2.831764    2.349825   -0.330338
  F     -3.458732    2.081460    1.957075
  F     -2.087813    2.442958   -2.577366
  C     -3.469113    3.699690   -0.509931
  F     -2.530114    4.649423   -0.758583
  F     -4.166076    4.104914    0.563703
  F     -4.319616    3.708930   -1.564389
  C      2.033689   -4.543095    0.192854
  H      3.049756   -4.254827   -0.090576
  H      2.055741   -4.926924    1.217380
  H      1.700146   -5.344959   -0.473816
  H      1.501426   -2.622555    0.847580
  H      4.373961    0.271927   -1.366499
  H      2.810235    0.711159   -3.213041
