# Supplementary material for: A 100,000-Fold Increase in C–H Bond Acidity Gives Palladium a Key Advantage in C(sp3)–H Activation Compared to Nickel
Source: J Am Chem Soc. 2025 Sep 9;147(38):34395–410. doi: 10.1021/jacs.5c07649 (PMC12464984; doi:10.1021/jacs.5c07649)
Supplement: Supplementary file 2 [file ja5c07649_si_002.zip › comp_SI/xyz/3_HFIP_Pd(APAQ)_PES/ni_at_pd/ts1_ni_at_pd_n0_1.xyz]

57
 -3448.399426862095  IMAG: -1335.92
  C     -1.316693    1.090702   -2.789761
  C     -0.275334    0.761428   -1.953107
  C     -0.051941    1.512021   -0.781773
  C     -0.883104    2.633342   -0.496674
  C     -1.966170    2.923303   -1.359309
  C     -2.181172    2.162773   -2.483526
  H     -1.479252    0.511957   -3.694147
  H      0.383597   -0.073727   -2.176184
  C     -0.568489    3.423494    0.629891
  H     -2.608302    3.767740   -1.123394
  H     -3.008277    2.392754   -3.148398
  C      0.553941    3.138708    1.364540
  C      1.324098    1.999517    1.054913
  H     -1.199607    4.272304    0.880233
  H      0.853864    3.762891    2.199606
  N      0.973066    1.172653    0.069373
  C      2.599626    1.688838    1.782159
  H      2.825127    2.493456    2.487162
  C      3.760769    1.541766    0.785325
  H      3.878402    2.479068    0.221905
  N      3.484964    0.419960   -0.102525
  C      4.220829    0.105234   -1.137324
  O      3.865717   -0.920137   -1.845250
  C      5.459631    0.861854   -1.506275
  H      5.209504    1.901363   -1.746230
  H      6.156526    0.880265   -0.661166
  H      5.942011    0.397669   -2.366510
  Ni     1.870157   -0.533835    0.015953
  O     -0.614660   -3.725785    0.114113
  C      0.340830   -2.945858   -0.006190
  N      0.277315   -1.599044    0.199732
  C      1.738808   -3.412362   -0.342517
  C     -0.949286   -1.049627    0.565136
  C      2.781924   -2.403782    0.122181
  H      1.800797   -3.566889   -1.430276
  H      1.888103   -4.397754    0.119187
  C     -1.071049   -0.315205    1.750884
  C     -2.082970   -1.089234   -0.249983
  H      3.100059   -1.514727   -0.990561
  C     -2.215418    0.392744    2.057861
  F     -0.038750   -0.267102    2.608456
  C     -3.238120   -0.384283    0.056437
  F     -2.044094   -1.747701   -1.414879
  C     -3.330427    0.384372    1.216998
  F     -2.244717    1.105144    3.195273
  F     -4.243277   -0.444068   -0.826428
  C     -4.521789    1.215503    1.598315
  F     -5.014459    0.848463    2.807595
  F     -5.533017    1.132800    0.718517
  F     -4.187760    2.528606    1.698256
  C      4.213474   -2.957536    0.062713
  H      4.948798   -2.204247    0.364196
  H      4.298754   -3.807913    0.751531
  H      4.475753   -3.305464   -0.941297
  H      2.601477   -2.182514    1.189141
  H      4.687087    1.368616    1.350941
  H      2.495406    0.759001    2.357490
