# Supplementary material for: A 100,000-Fold Increase in C–H Bond Acidity Gives Palladium a Key Advantage in C(sp3)–H Activation Compared to Nickel
Source: J Am Chem Soc. 2025 Sep 9;147(38):34395–410. doi: 10.1021/jacs.5c07649 (PMC12464984; doi:10.1021/jacs.5c07649)
Supplement: Supplementary file 2 [file ja5c07649_si_002.zip › comp_SI/xyz/3_HFIP_Pd(APAQ)_PES/ni_at_pd/int2_ni_at_pd_n0_1.xyz]

37
-2424.716006730034   r2scan-3c, C: 0, M: 1, <S^2>: 0.0
  C      2.668935    2.164461    1.627040
  C      1.633322    1.454409    1.064912
  C      1.910223    0.404040    0.165933
  C      3.263882    0.072234   -0.133135
  C      4.303449    0.829183    0.457033
  C      4.011406    1.858675    1.318130
  H      2.449325    2.969408    2.322220
  H      0.601274    1.687045    1.309103
  C      3.509611   -1.019069   -0.993375
  H      5.332602    0.572263    0.220618
  H      4.811917    2.435200    1.771772
  C      2.456622   -1.735631   -1.500794
  C      1.135623   -1.359476   -1.188251
  H      4.534912   -1.287286   -1.234333
  H      2.616655   -2.588124   -2.152321
  N      0.883433   -0.312357   -0.401423
  C     -0.047965   -2.125328   -1.696750
  H     -0.666205   -1.468085   -2.324507
  C     -0.894609   -2.664778   -0.534166
  H     -1.752186   -3.203050   -0.965857
  N     -1.332128   -1.562469    0.315013
  C     -1.792299   -1.760482    1.557810
  O     -1.979555   -0.815033    2.357538
  C     -2.096096   -3.187393    1.986033
  H     -1.160805   -3.724531    2.185840
  H     -2.685934   -3.163637    2.903715
  H     -2.636498   -3.746463    1.215528
  Ni    -0.908380    0.178725   -0.187502
  H     -0.291551   -3.394899    0.025793
  H      0.290568   -2.959447   -2.317385
  C     -2.131308    2.071360   -0.619296
  O     -0.861224    2.028603   -0.778748
  O     -2.676602    0.990040   -0.215664
  C     -2.914949    3.313414   -0.860194
  H     -3.939163    3.067969   -1.148404
  H     -2.947867    3.887950    0.073266
  H     -2.432118    3.926574   -1.623976
