# Supplementary material for: A 100,000-Fold Increase in C–H Bond Acidity Gives Palladium a Key Advantage in C(sp3)–H Activation Compared to Nickel
Source: J Am Chem Soc. 2025 Sep 9;147(38):34395–410. doi: 10.1021/jacs.5c07649 (PMC12464984; doi:10.1021/jacs.5c07649)
Supplement: Supplementary file 2 [file ja5c07649_si_002.zip › comp_SI/xyz/3_HFIP_Pd(APAQ)_PES/ni_at_pd/int4_ni_at_pd_n0_1.xyz]

57
-3448.427761867511   r2scan-3c, C: 0, M: 1, <S^2>: 0.0
  C     -1.695923    0.536858    2.641946
  C     -0.547221    0.347548    1.909506
  C     -0.109489    1.344397    1.012777
  C     -0.851051    2.555974    0.896203
  C     -2.039528    2.711595    1.648450
  C     -2.455924    1.718374    2.502181
  H     -2.025728   -0.233999    3.332483
  H      0.040452   -0.562831    2.001413
  C     -0.348372    3.558413    0.038305
  H     -2.607055    3.632642    1.543321
  H     -3.366653    1.842569    3.080527
  C      0.842540    3.357520   -0.612726
  C      1.516304    2.126313   -0.473425
  H     -0.900054    4.487690   -0.079204
  H      1.270256    4.123484   -1.251375
  N      1.025377    1.137238    0.271697
  C      2.832737    1.865470   -1.149814
  H      2.719461    1.046968   -1.873106
  C      3.935223    1.507151   -0.142569
  H      4.857642    1.285750   -0.696412
  N      3.540641    0.339877    0.662431
  C      4.162552    0.084073    1.758722
  O      3.748925   -0.919765    2.545976
  C      5.342125    0.825406    2.288319
  H      5.804823    0.262742    3.099805
  H      6.075858    1.004825    1.497816
  H      5.023058    1.800670    2.675437
  Ni     1.998183   -0.596145    0.061835
  O     -0.160638   -3.745056   -1.177239
  C      0.689122   -2.965767   -0.723665
  N      0.537040   -1.613790   -0.612482
  C      2.058192   -3.384810   -0.235852
  C     -0.684265   -1.052411   -0.970792
  C      3.014858   -2.202263   -0.342336
  H      2.387631   -4.267599   -0.804068
  H      1.944858   -3.703110    0.810564
  C     -1.884712   -1.361841   -0.320883
  C     -0.756149   -0.047482   -1.938843
  H      2.959203   -1.323437    2.121308
  C     -3.049503   -0.668323   -0.583947
  F     -1.899136   -2.281343    0.653330
  C     -1.918505    0.660601   -2.198897
  F      0.345360    0.271213   -2.639749
  C     -3.101674    0.368260   -1.519538
  F     -4.149341   -0.978432    0.121568
  F     -1.858626    1.622947   -3.129636
  C     -4.401515    1.093529   -1.716599
  F     -5.377458    0.252269   -2.142958
  F     -4.321475    2.092375   -2.611972
  F     -4.843301    1.638885   -0.554138
  C      3.545073   -2.023062   -1.763200
  H      4.183272   -1.136525   -1.855115
  H      4.146940   -2.894220   -2.068831
  H      2.727999   -1.922857   -2.488745
  H      3.862464   -2.324404    0.344283
  H      4.128658    2.372594    0.504503
  H      3.147670    2.753699   -1.705598
