# Supplementary material for: A 100,000-Fold Increase in C–H Bond Acidity Gives Palladium a Key Advantage in C(sp3)–H Activation Compared to Nickel
Source: J Am Chem Soc. 2025 Sep 9;147(38):34395–410. doi: 10.1021/jacs.5c07649 (PMC12464984; doi:10.1021/jacs.5c07649)
Supplement: Supplementary file 2 [file ja5c07649_si_002.zip › comp_SI/xyz/4_MeCN_M(OAc)(LX)_CMD_PES/pd/a13_pd_n0_1.xyz]

40
-1083.623734999102   r2scan-3c, C: 0, M: 1, <S^2>: 0.0
  C     -8.469359   -2.276434    0.060342
  C     -7.673122   -1.145758   -0.109878
  C     -7.923813   -0.019137    0.743657
  C     -8.947451   -0.062774    1.730136
  C     -9.728300   -1.233302    1.866303
  C     -9.479138   -2.305248    1.041197
  N     -6.632374   -0.983129   -1.019821
  C     -6.141711   -1.934153   -1.871258
  C     -4.859537   -1.475058   -2.584091
  O     -6.616494   -3.067814   -2.019032
  C     -4.811919    0.057902   -2.652622
  C     -3.689894   -1.998756   -1.726388
  C     -4.779470   -2.092615   -3.984047
  N     -7.146655    1.097535    0.582395
  C     -7.346340    2.156429    1.352072
  C     -8.338257    2.190190    2.346853
  C     -9.133456    1.085970    2.533548
  H     -8.305620   -3.138967   -0.569668
  H    -10.075605   -3.208592    1.137623
  H     -5.385546    0.431662   -3.514418
  H     -3.779213    0.423262   -2.735536
  H     -2.738689   -1.728638   -2.199620
  H     -3.731414   -3.089042   -1.628512
  H     -3.714210   -1.553963   -0.724469
  H     -3.859844   -1.761084   -4.479494
  H     -4.772242   -3.186469   -3.932298
  H     -5.632150   -1.781609   -4.597791
  H     -6.698018    3.012670    1.178572
  H     -8.459152    3.084376    2.949250
  H     -9.909966    1.078570    3.294175
  Pd    -5.786584    0.797465   -1.035759
  H     -3.596527    0.979373   -0.190289
  O     -3.019201    1.782551   -0.140972
  O     -4.840140    2.678134   -1.105220
  C     -3.687120    2.796827   -0.666294
  C     -2.941425    4.082003   -0.693468
  H     -2.574070    4.315040    0.310328
  H     -2.067955    3.969520   -1.344857
  H     -3.581366    4.881732   -1.063103
  H    -10.511929   -1.266242    2.617684
