# Supplementary material for: A 100,000-Fold Increase in C–H Bond Acidity Gives Palladium a Key Advantage in C(sp3)–H Activation Compared to Nickel
Source: J Am Chem Soc. 2025 Sep 9;147(38):34395–410. doi: 10.1021/jacs.5c07649 (PMC12464984; doi:10.1021/jacs.5c07649)
Supplement: Supplementary file 2 [file ja5c07649_si_002.zip › comp_SI/xyz/4_MeCN_M(OAc)(LX)_CMD_PES/pd/a12_ts_pd_n0_1.xyz]

40
-1083.601288306185   r2scan-3c, C: 0, M: 1, <S^2>: 0.0
  C     -7.989407   -2.234468    1.354516
  C     -7.438085   -1.147960    0.681697
  C     -7.832393    0.158487    1.096224
  C     -8.746110    0.357996    2.163790
  C     -9.278440   -0.773751    2.822694
  C     -8.898142   -2.030597    2.412057
  N     -6.528893   -1.168487   -0.374910
  C     -5.874230   -2.266098   -0.845327
  C     -4.829415   -1.938325   -1.919653
  O     -6.045848   -3.418971   -0.429494
  C     -5.161280   -0.621430   -2.634607
  C     -3.471826   -1.815351   -1.200023
  C     -4.768729   -3.080777   -2.940141
  N     -7.293823    1.224737    0.424067
  C     -7.616783    2.464707    0.762206
  C     -8.513596    2.734199    1.808433
  C     -9.074609    1.689948    2.503496
  H     -7.717936   -3.238520    1.062221
  H     -9.306994   -2.904826    2.911249
  H     -6.116568   -0.673581   -3.174949
  H     -4.517835    0.594686   -2.281108
  H     -4.412891   -0.471945   -3.428025
  H     -2.689298   -1.573791   -1.928727
  H     -3.208092   -2.756742   -0.707267
  H     -3.500567   -1.018442   -0.448042
  H     -5.727670   -3.195475   -3.457528
  H     -3.995666   -2.869180   -3.687160
  H     -4.527100   -4.026800   -2.446509
  H     -7.152166    3.262481    0.189884
  H     -8.747698    3.765699    2.048430
  H     -9.772503    1.872370    3.316429
  Pd    -6.076285    0.623815   -1.092518
  O     -3.732695    1.670570   -2.446057
  O     -5.629390    2.557630   -1.684649
  C     -4.470022    2.674753   -2.197177
  C     -3.955312    4.048101   -2.506465
  H     -3.567709    4.073275   -3.528350
  H     -4.733478    4.799829   -2.374426
  H     -3.120141    4.264778   -1.831713
  H     -9.981074   -0.632575    3.638621
