# Supplementary material for: A 100,000-Fold Increase in C–H Bond Acidity Gives Palladium a Key Advantage in C(sp3)–H Activation Compared to Nickel
Source: J Am Chem Soc. 2025 Sep 9;147(38):34395–410. doi: 10.1021/jacs.5c07649 (PMC12464984; doi:10.1021/jacs.5c07649)
Supplement: Supplementary file 2 [file ja5c07649_si_002.zip › comp_SI/xyz/4_MeCN_M(OAc)(LX)_CMD_PES/pd/a12_pd_n0_1.xyz]

40
-1083.617581860146   r2scan-3c, C: 0, M: 1, <S^2>: 0.0
  C     -8.700401   -2.297339    0.861731
  C     -7.787667   -1.315235    0.488412
  C     -7.963955   -0.032013    1.059000
  C     -8.956012    0.249177    2.035543
  C     -9.837911   -0.788193    2.407826
  C     -9.709289   -2.019594    1.804899
  N     -6.727696   -1.431876   -0.430650
  C     -6.099525   -2.653674   -0.560076
  C     -5.026975   -2.824278   -1.650419
  O     -6.389527   -3.614077    0.164128
  C     -3.767976   -2.017039   -1.283711
  C     -4.617920   -4.302588   -1.719735
  C     -5.615122   -2.432911   -3.016934
  N     -7.131744    0.952207    0.613480
  C     -7.193972    2.182277    1.104523
  C     -8.123536    2.515624    2.101315
  C     -9.005123    1.562071    2.554310
  H     -8.644838   -3.285592    0.428610
  H    -10.399927   -2.817415    2.063868
  H     -3.959694   -0.946894   -1.174734
  H     -3.351118   -2.385207   -0.339309
  H     -3.011203   -2.144404   -2.066342
  H     -3.872864   -4.425405   -2.514001
  H     -5.474912   -4.943369   -1.947352
  H     -4.177873   -4.641633   -0.777731
  H     -6.034692   -1.427095   -3.024702
  H     -4.833679   -2.482001   -3.783771
  H     -6.409199   -3.136883   -3.291464
  H     -6.504536    2.913688    0.692998
  H     -8.139366    3.530398    2.483237
  H     -9.749503    1.807136    3.307166
  Pd    -6.049585    0.442905   -0.954664
  O     -4.897884    0.571153   -2.780675
  O     -5.364766    2.304014   -1.545683
  C     -4.789584    1.824688   -2.589107
  C     -4.008252    2.698563   -3.504345
  H     -4.375548    3.725890   -3.460678
  H     -4.052236    2.313534   -4.525398
  H     -2.961263    2.689454   -3.178726
  H    -10.610166   -0.594403    3.146121
