# Supplementary material for: A 100,000-Fold Increase in C–H Bond Acidity Gives Palladium a Key Advantage in C(sp3)–H Activation Compared to Nickel
Source: J Am Chem Soc. 2025 Sep 9;147(38):34395–410. doi: 10.1021/jacs.5c07649 (PMC12464984; doi:10.1021/jacs.5c07649)
Supplement: Supplementary file 2 [file ja5c07649_si_002.zip › comp_SI/xyz/4_MeCN_M(OAc)(LX)_CMD_PES/ni/a12_ts_ni_n0_1.xyz]

40
-2463.993993997975   r2scan-3c, C: 0, M: 1, <S^2>: 0.0
  C     -8.291016   -2.083876    1.079953
  C     -7.462953   -1.060744    0.630915
  C     -7.735821    0.259657    1.078878
  C     -8.807181    0.553098    1.956674
  C     -9.628352   -0.513581    2.392167
  C     -9.360534   -1.790500    1.952823
  N     -6.362834   -1.116053   -0.221731
  C     -5.896972   -2.249867   -0.815614
  C     -4.711804   -1.986317   -1.743715
  O     -6.382108   -3.379645   -0.667319
  C     -4.131665   -0.605923   -1.439901
  C     -3.650982   -3.076627   -1.552145
  C     -5.247131   -2.031668   -3.187388
  N     -6.895323    1.233096    0.608165
  C     -7.081266    2.493770    0.985701
  C     -8.119811    2.860650    1.856384
  C     -8.979555    1.902071    2.339750
  H     -8.116145   -3.101421    0.761259
  H     -9.988726   -2.612561    2.285240
  H     -3.307245   -0.386510   -2.134678
  H     -4.693082    0.477880   -2.218509
  H     -3.649072   -0.583136   -0.447207
  H     -2.812206   -2.902551   -2.235386
  H     -4.071355   -4.065511   -1.760829
  H     -3.267013   -3.072334   -0.525880
  H     -6.034136   -1.283922   -3.339386
  H     -4.432611   -1.824051   -3.890911
  H     -5.658196   -3.020430   -3.414693
  H     -6.392153    3.230663    0.585866
  H     -8.225836    3.904125    2.133296
  H     -9.790341    2.167157    3.013168
  Ni    -5.558581    0.528827   -0.536721
  O     -4.713762    1.493979   -2.995864
  O     -4.840782    2.255084   -0.913106
  C     -4.630144    2.448535   -2.151992
  C     -4.243991    3.811877   -2.627969
  H     -4.436226    4.562859   -1.861516
  H     -3.174163    3.802333   -2.865598
  H     -4.784493    4.050822   -3.547058
  H    -10.455131   -0.309285    3.066063
