# Supplementary material for: A 100,000-Fold Increase in C–H Bond Acidity Gives Palladium a Key Advantage in C(sp3)–H Activation Compared to Nickel
Source: J Am Chem Soc. 2025 Sep 9;147(38):34395–410. doi: 10.1021/jacs.5c07649 (PMC12464984; doi:10.1021/jacs.5c07649)
Supplement: Supplementary file 2 [file ja5c07649_si_002.zip › comp_SI/xyz/4_MeCN_M(OAc)(LX)_CMD_PES/ni/a13_ni_n0_1.xyz]

40
-2464.011443666799   r2scan-3c, C: 0, M: 1, <S^2>: 0.0
  C     -8.805599   -1.909803   -0.332175
  C     -7.830772   -0.920697   -0.425099
  C     -8.096561    0.337138    0.193434
  C     -9.306885    0.588363    0.886326
  C    -10.272147   -0.443761    0.959804
  C    -10.008178   -1.654646    0.359514
  N     -6.585355   -0.968636   -1.041964
  C     -6.047862   -2.064997   -1.652267
  C     -4.598743   -1.806895   -2.070817
  O     -6.619629   -3.152838   -1.808055
  C     -4.391540   -0.292893   -2.140632
  C     -3.712906   -2.413822   -0.965780
  C     -4.295061   -2.497218   -3.404657
  N     -7.113474    1.283800    0.076710
  C     -7.300294    2.477791    0.628171
  C     -8.471315    2.805757    1.331213
  C     -9.470172    1.869455    1.461930
  H     -8.639334   -2.874341   -0.790837
  H    -10.747201   -2.449859    0.411979
  H     -3.343402   -0.016282   -1.955961
  H     -4.677927    0.099203   -3.131263
  H     -3.905251   -1.926366   -0.002555
  H     -2.656484   -2.268436   -1.219856
  H     -3.898795   -3.488013   -0.857062
  H     -4.435939   -3.581042   -3.328159
  H     -4.950148   -2.119210   -4.197544
  H     -3.256636   -2.301136   -3.695446
  H     -6.498015    3.202035    0.511340
  H     -8.568665    3.797230    1.760989
  H    -10.385440    2.099531    2.001155
  Ni    -5.627273    0.603250   -0.978984
  H     -3.758425    0.604301    0.444179
  O     -3.166141    1.385190    0.559068
  O     -4.603406    2.220974   -0.952120
  C     -3.599334    2.350824   -0.235748
  C     -2.791906    3.596252   -0.198364
  H     -3.211600    4.338070   -0.876054
  H     -2.772439    3.984325    0.825155
  H     -1.759511    3.364853   -0.480167
  H    -11.205514   -0.265022    1.485831
