# Supplementary material for: A 100,000-Fold Increase in C–H Bond Acidity Gives Palladium a Key Advantage in C(sp3)–H Activation Compared to Nickel
Source: J Am Chem Soc. 2025 Sep 9;147(38):34395–410. doi: 10.1021/jacs.5c07649 (PMC12464984; doi:10.1021/jacs.5c07649)
Supplement: Supplementary file 2 [file ja5c07649_si_002.zip › comp_SI/xyz/4_MeCN_M(OAc)(LX)_CMD_PES/ni/a12_ni_n0_1.xyz]

40
-2464.015522708349   r2scan-3c, C: 0, M: 1, <S^2>: 0.0
  C     -8.642027   -2.225025    1.251984
  C     -7.664082   -1.425503    0.672116
  C     -7.475359   -0.123522    1.201151
  C     -8.236368    0.374451    2.285388
  C     -9.222925   -0.467928    2.849542
  C     -9.405402   -1.729484    2.331206
  N     -6.797361   -1.694551   -0.388801
  C     -6.754445   -2.879668   -1.062269
  C     -5.728371   -2.950644   -2.202901
  O     -7.478345   -3.850146   -0.808978
  C     -4.918465   -1.661326   -2.283406
  C     -4.787443   -4.134253   -1.937732
  C     -6.493685   -3.165379   -3.517668
  N     -6.501657    0.631035    0.600316
  C     -6.249713    1.859630    1.040207
  C     -6.966017    2.415263    2.111004
  C     -7.953007    1.684514    2.730351
  H     -8.819718   -3.223105    0.879250
  H    -10.162287   -2.379618    2.761289
  H     -4.289745   -1.522494   -1.374487
  H     -4.192208   -1.651560   -3.103156
  H     -5.578163   -0.792616   -2.563211
  H     -4.241625   -3.997666   -0.997373
  H     -4.059900   -4.219256   -2.752203
  H     -5.357185   -5.065698   -1.878789
  H     -5.786067   -3.237863   -4.350747
  H     -7.074352   -4.090838   -3.471230
  H     -7.177986   -2.332353   -3.715549
  H     -5.462823    2.410030    0.535657
  H     -6.723326    3.422476    2.431945
  H     -8.517909    2.100578    3.560148
  Ni    -5.679077   -0.260623   -0.807330
  O     -5.859637    1.675944   -2.895880
  O     -4.494419    1.129848   -1.201917
  C     -4.838858    1.866184   -2.223653
  C     -3.894898    3.012507   -2.505962
  H     -4.182997    3.857249   -1.869074
  H     -2.862739    2.748728   -2.264960
  H     -3.977487    3.322335   -3.549288
  H     -9.818960   -0.105990    3.681971
