# Supplementary material for: A 100,000-Fold Increase in C–H Bond Acidity Gives Palladium a Key Advantage in C(sp3)–H Activation Compared to Nickel
Source: J Am Chem Soc. 2025 Sep 9;147(38):34395–410. doi: 10.1021/jacs.5c07649 (PMC12464984; doi:10.1021/jacs.5c07649)
Supplement: Supplementary file 2 [file ja5c07649_si_002.zip › comp_SI/xyz/4_MeCN_M(OAc)(LX)_CMD_PES/pd_at_ni/a12_ts_pd_at_ni_n0_1.xyz]

40
 -1083.601293142731  IMAG: -1269.39
  C     -8.144455   -2.138364    1.307874
  C     -7.418938   -1.084435    0.760171
  C     -7.803090    0.241728    1.117946
  C     -8.892662    0.492302    1.992264
  C     -9.604915   -0.607670    2.522339
  C     -9.223496   -1.883837    2.177754
  N     -6.335678   -1.155512   -0.114620
  C     -5.878066   -2.280127   -0.731471
  C     -4.765354   -2.006024   -1.751415
  O     -6.332028   -3.416674   -0.547884
  C     -4.022796   -0.702065   -1.429058
  C     -3.776255   -3.177354   -1.756258
  C     -5.443075   -1.895012   -3.131352
  N     -7.079827    1.275692    0.582742
  C     -7.387932    2.531673    0.872051
  C     -8.453425    2.851252    1.728830
  C     -9.199713    1.840406    2.285264
  H     -7.876992   -3.156113    1.063199
  H     -9.764000   -2.733909    2.585011
  H     -3.205550   -0.591295   -2.158474
  H     -4.325907    0.507572   -2.106588
  H     -3.508808   -0.748106   -0.458882
  H     -3.002997   -3.007125   -2.513653
  H     -4.290271   -4.115217   -1.986894
  H     -3.288014   -3.281610   -0.780955
  H     -6.176783   -1.080768   -3.140443
  H     -4.687356   -1.686591   -3.897625
  H     -5.950336   -2.830152   -3.389748
  H     -6.775372    3.301872    0.412250
  H     -8.667589    3.894113    1.936107
  H    -10.028741    2.061919    2.952178
  Pd    -5.548820    0.604434   -0.578235
  O     -4.109304    1.564822   -2.907156
  O     -4.880138    2.509401   -1.042098
  C     -4.334925    2.588722   -2.189752
  C     -3.933511    3.937855   -2.705052
  H     -4.257947    4.730759   -2.031311
  H     -2.844116    3.964025   -2.811112
  H     -4.363299    4.086826   -3.699763
  H    -10.438214   -0.427444    3.195004
