# Supplementary material for: A 100,000-Fold Increase in C–H Bond Acidity Gives Palladium a Key Advantage in C(sp3)–H Activation Compared to Nickel
Source: J Am Chem Soc. 2025 Sep 9;147(38):34395–410. doi: 10.1021/jacs.5c07649 (PMC12464984; doi:10.1021/jacs.5c07649)
Supplement: Supplementary file 2 [file ja5c07649_si_002.zip › comp_SI/xyz/4_MeCN_M(OAc)(LX)_CMD_PES/pd_at_ni/a13_pd_at_ni_n0_1.xyz]

40
-1083.62380292259   r2scan-3c, C: 0, M: 1, <S^2>: 0.0
  C     -8.837232   -1.907850   -0.378765
  C     -7.876417   -0.900290   -0.435686
  C     -8.171388    0.340183    0.223676
  C     -9.401963    0.527473    0.911940
  C    -10.344945   -0.525303    0.943966
  C    -10.050401   -1.708633    0.307672
  N     -6.633260   -0.962334   -1.058462
  C     -6.090687   -2.051515   -1.682704
  C     -4.624254   -1.825305   -2.084141
  O     -6.669522   -3.131845   -1.856023
  C     -4.349302   -0.325474   -2.261456
  C     -3.778528   -2.379586   -0.919978
  C     -4.298388   -2.601276   -3.364340
  N     -7.232829    1.336995    0.172217
  C     -7.469363    2.496246    0.766908
  C     -8.661764    2.758081    1.462814
  C     -9.621260    1.778029    1.534545
  H     -8.644447   -2.851622   -0.868325
  H    -10.770017   -2.522838    0.325233
  H     -3.287232   -0.091119   -2.106503
  H     -4.638312    0.012497   -3.268257
  H     -3.981416   -1.825773    0.004306
  H     -2.713808   -2.273499   -1.158346
  H     -3.991908   -3.440330   -0.748869
  H     -4.460165   -3.675653   -3.226797
  H     -4.924930   -2.261685   -4.196508
  H     -3.249005   -2.439131   -3.635956
  H     -6.687789    3.249340    0.692573
  H     -8.804294    3.726383    1.930920
  H    -10.554660    1.947493    2.065242
  Pd    -5.573993    0.699831   -1.011603
  H     -3.636571    0.745902    0.337671
  O     -2.989645    1.485829    0.459203
  O     -4.396682    2.447214   -1.004934
  C     -3.377816    2.496814   -0.301113
  C     -2.497063    3.692212   -0.240863
  H     -2.876967    4.473619   -0.897176
  H     -2.449243    4.053320    0.791514
  H     -1.481970    3.407583   -0.535631
  H    -11.285844   -0.381553    1.467269
