# Supplementary material for: A 100,000-Fold Increase in C–H Bond Acidity Gives Palladium a Key Advantage in C(sp3)–H Activation Compared to Nickel
Source: J Am Chem Soc. 2025 Sep 9;147(38):34395–410. doi: 10.1021/jacs.5c07649 (PMC12464984; doi:10.1021/jacs.5c07649)
Supplement: Supplementary file 2 [file ja5c07649_si_002.zip › comp_SI/xyz/4_MeCN_M(OAc)(LX)_CMD_PES/pd_at_ni/a12_pd_at_ni_n0_1.xyz]

40
-1083.617776442395   r2scan-3c, C: 0, M: 1, <S^2>: 0.0
  C     -8.538777   -2.309169    1.383671
  C     -7.630716   -1.454748    0.764733
  C     -7.531057   -0.127226    1.268547
  C     -8.317387    0.326865    2.358698
  C     -9.226048   -0.575051    2.956879
  C     -9.319966   -1.856234    2.465810
  N     -6.782707   -1.723715   -0.314511
  C     -6.685775   -2.923917   -0.954289
  C     -5.734676   -2.978153   -2.164983
  O     -7.344297   -3.923668   -0.642785
  C     -4.731283   -1.824403   -2.207844
  C     -4.955381   -4.298463   -2.121202
  C     -6.620446   -2.932755   -3.424125
  N     -6.637802    0.717796    0.660705
  C     -6.486487    1.968279    1.073352
  C     -7.233913    2.474430    2.147342
  C     -8.141638    1.662561    2.784119
  H     -8.646123   -3.324269    1.031919
  H    -10.016943   -2.555186    2.919714
  H     -4.058403   -1.803970   -1.338549
  H     -4.075695   -1.902793   -3.084253
  H     -5.219127   -0.832880   -2.505461
  H     -4.325355   -4.352748   -1.226415
  H     -4.312244   -4.376756   -3.004389
  H     -5.644717   -5.146495   -2.113353
  H     -5.993519   -3.007390   -4.319573
  H     -7.327573   -3.767339   -3.422335
  H     -7.185185   -1.994354   -3.473291
  H     -5.758631    2.571587    0.539236
  H     -7.079331    3.503187    2.453581
  H     -8.732045    2.034349    3.617180
  Pd    -5.670339   -0.157903   -0.837308
  O     -5.132354    1.369354   -3.380828
  O     -4.528829    1.487911   -1.219274
  C     -4.523133    1.912934   -2.450651
  C     -3.719421    3.177513   -2.663918
  H     -4.387687    4.034250   -2.518027
  H     -2.899761    3.261286   -1.947353
  H     -3.338698    3.212614   -3.686628
  H     -9.833568   -0.241669    3.792821
