# Supplementary material for: A 100,000-Fold Increase in C–H Bond Acidity Gives Palladium a Key Advantage in C(sp3)–H Activation Compared to Nickel
Source: J Am Chem Soc. 2025 Sep 9;147(38):34395–410. doi: 10.1021/jacs.5c07649 (PMC12464984; doi:10.1021/jacs.5c07649)
Supplement: Supplementary file 2 [file ja5c07649_si_002.zip › comp_SI/xyz/4_MeCN_M(OAc)(LX)_CMD_PES/ni_at_pd/a12_ni_at_pd_n0_1.xyz]

40
-2464.015312381563   r2scan-3c, C: 0, M: 1, <S^2>: 0.0
  C     -8.777773   -2.178365    0.603348
  C     -7.841556   -1.204033    0.264370
  C     -7.851886   -0.006684    1.031140
  C     -8.734952    0.209555    2.115631
  C     -9.666012   -0.807643    2.428438
  C     -9.667010   -1.962200    1.677340
  N     -6.789481   -1.240846   -0.652632
  C     -6.506899   -2.384127   -1.365225
  C     -5.038567   -2.710027   -1.718360
  O     -7.381901   -3.209225   -1.653144
  C     -3.997888   -1.803934   -1.051636
  C     -4.802013   -4.145971   -1.199342
  C     -4.868745   -2.705804   -3.246702
  N     -6.928747    0.930229    0.663305
  C     -6.831705    2.076524    1.327692
  C     -7.667243    2.354340    2.420427
  C     -8.615349    1.435299    2.809158
  H     -8.826030   -3.105435    0.050320
  H    -10.381743   -2.747350    1.909557
  H     -4.013375   -0.781985   -1.438775
  H     -4.138461   -1.770312    0.033960
  H     -2.998934   -2.209594   -1.251113
  H     -3.770135   -4.440282   -1.420069
  H     -5.480590   -4.855607   -1.677984
  H     -4.949267   -4.200778   -0.114272
  H     -5.009857   -1.703720   -3.659408
  H     -3.859106   -3.047276   -3.502533
  H     -5.589293   -3.385353   -3.713077
  H     -6.086420    2.786602    0.982586
  H     -7.553564    3.300438    2.938485
  H     -9.276484    1.639556    3.647115
  Ni    -6.101121    0.496155   -0.928210
  O     -5.458834    0.508098   -2.763779
  O     -5.465006    2.223510   -1.452207
  C     -5.194400    1.749325   -2.612250
  C     -4.588740    2.573772   -3.687382
  H     -4.840364    3.627108   -3.549754
  H     -4.916702    2.218278   -4.666603
  H     -3.498886    2.465083   -3.630762
  H    -10.362000   -0.663659    3.249304
