# Supplementary material for: A 100,000-Fold Increase in C–H Bond Acidity Gives Palladium a Key Advantage in C(sp3)–H Activation Compared to Nickel
Source: J Am Chem Soc. 2025 Sep 9;147(38):34395–410. doi: 10.1021/jacs.5c07649 (PMC12464984; doi:10.1021/jacs.5c07649)
Supplement: Supplementary file 2 [file ja5c07649_si_002.zip › comp_SI/xyz/4_MeCN_M(OAc)(LX)_CMD_PES/ni_at_pd/a13_ni_at_pd_n0_1.xyz]

40
-2464.011391678518   r2scan-3c, C: 0, M: 1, <S^2>: 0.0
  C     -8.421426   -2.281017    0.100446
  C     -7.620416   -1.163344   -0.115216
  C     -7.852852   -0.010750    0.692786
  C     -8.861308    0.013213    1.688030
  C     -9.653872   -1.143630    1.877188
  C     -9.422669   -2.252135    1.093483
  N     -6.579386   -0.989261   -1.020692
  C     -6.099187   -1.947416   -1.866189
  C     -4.836616   -1.464976   -2.583533
  O     -6.573292   -3.083120   -2.007999
  C     -4.813909    0.063377   -2.522195
  C     -3.644585   -2.045636   -1.798384
  C     -4.802753   -1.987512   -4.023776
  N     -7.043063    1.066887    0.449434
  C     -7.210270    2.172943    1.166073
  C     -8.187473    2.277382    2.169655
  C     -9.009102    1.206154    2.432438
  H     -8.274197   -3.171605   -0.494259
  H    -10.029486   -3.142684    1.234819
  H     -5.377189    0.499389   -3.364666
  H     -3.787910    0.457072   -2.558385
  H     -2.705920   -1.745736   -2.278642
  H     -3.686195   -3.140092   -1.771492
  H     -3.638977   -1.669352   -0.768396
  H     -3.895674   -1.630339   -4.524602
  H     -4.805036   -3.082964   -4.047691
  H     -5.669983   -1.628338   -4.589137
  H     -6.550163    3.006838    0.941092
  H     -8.278159    3.206007    2.723433
  H     -9.772189    1.262781    3.204329
  Ni    -5.808900    0.683830   -1.005361
  H     -3.640852    0.828427   -0.053280
  O     -3.140428    1.675868    0.004716
  O     -4.991952    2.414659   -1.034328
  C     -3.867074    2.628379   -0.558163
  C     -3.229712    3.969471   -0.570751
  H     -2.987076    4.265454    0.454823
  H     -2.287988    3.914989   -1.126909
  H     -3.896134    4.698838   -1.028554
  H    -10.431905   -1.139622    2.635085
