# Supplementary material for: A 100,000-Fold Increase in C–H Bond Acidity Gives Palladium a Key Advantage in C(sp3)–H Activation Compared to Nickel
Source: J Am Chem Soc. 2025 Sep 9;147(38):34395–410. doi: 10.1021/jacs.5c07649 (PMC12464984; doi:10.1021/jacs.5c07649)
Supplement: Supplementary file 2 [file ja5c07649_si_002.zip › comp_SI/xyz/4_MeCN_M(OAc)(LX)_CMD_PES/ni_at_pd/a12_ts_ni_at_pd_n0_1.xyz]

40
 -2463.994020525366  IMAG: -1264.33
  C     -7.781637   -2.182639    1.498965
  C     -7.319361   -1.124688    0.723577
  C     -7.800175    0.178152    1.023262
  C     -8.722409    0.420722    2.069715
  C     -9.170241   -0.680264    2.837180
  C     -8.699183   -1.940078    2.543533
  N     -6.424925   -1.128439   -0.344131
  C     -5.794537   -2.235943   -0.825023
  C     -4.826407   -1.916506   -1.963616
  O     -5.941657   -3.384024   -0.384708
  C     -5.134753   -0.523753   -2.511070
  C     -3.404304   -1.952579   -1.373112
  C     -4.955307   -2.974834   -3.065439
  N     -7.315461    1.187118    0.234259
  C     -7.721229    2.434517    0.448154
  C     -8.635927    2.751843    1.464930
  C     -9.134648    1.756725    2.272865
  H     -7.438963   -3.188382    1.302734
  H     -9.040847   -2.788456    3.130415
  H     -6.109406   -0.502443   -3.029144
  H     -4.398945    0.557367   -1.893152
  H     -4.414672   -0.267359   -3.302579
  H     -2.673122   -1.704962   -2.151366
  H     -3.173784   -2.950048   -0.985533
  H     -3.298379   -1.228637   -0.556820
  H     -5.966345   -2.977816   -3.487857
  H     -4.244994   -2.760453   -3.871804
  H     -4.742023   -3.972759   -2.669578
  H     -7.308760    3.200677   -0.200398
  H     -8.934329    3.786573    1.595479
  H     -9.842485    1.982979    3.065935
  Ni    -6.110149    0.547451   -1.081923
  O     -3.643197    1.587349   -1.812288
  O     -5.743952    2.303860   -1.727972
  C     -4.502782    2.528147   -1.889631
  C     -4.040569    3.914252   -2.205273
  H     -3.714026    3.940386   -3.250817
  H     -4.842028    4.637843   -2.056302
  H     -3.176521    4.164335   -1.584279
  H     -9.878261   -0.515265    3.644003
